# Supplementary material for: Crystal structure of bis­(piperazin-1-ium-κN 4)bis­(thio­sulfato-κS)zinc(II) dihydrate
Source: Acta Crystallogr E Crystallogr Commun. 2018 Jan 19;74(Pt 2):176–9. doi: 10.1107/S2056989018000555 (PMC5956331; doi:10.1107/S2056989018000555)
Supplement: Supplementary file 1 [file e-74-00176-sup1.cif]

##############################################################################
#                                                                            #
# This CIF contains the data in a paper accepted for publication in          #
# Acta Crystallographica Section E. It conforms to the requirements of       #
# Notes for Authors for Acta Crystallographica Section E, and has been       #
# peer reviewed under the auspices of the IUCr Commission on Journals.       #
#                                                                            #
# Full details of the Crystallographic Information File format               #
# are given in the paper "The Crystallographic Information File (CIF):       #
# a New Standard Archive File for Crystallography" by S. R. Hall, F. H.      #
# Allen and I. D. Brown [Acta Cryst. (1991), A47, 655-685].                  #
#                                                                            #
# The current version of the core CIF dictionary is obtainable from          #
# ftp://ftp.iucr.org/pub/cif_core.dic.                                       #
#                                                                            #
# Software is freely available for graphical display of the structure(s)     #
# in this CIF. For information consult the CIF software page                 #
# http://www.iucr.org/resources/cif/software.                                #
#                                                                            #
# This file may be used for bona fide research purposes within the           #
# scientific community so long as proper attribution is given to the journal # 
# article from which it was obtained.                                        #
#                                                                            #
##############################################################################
data_I
_database_code_depnum_ccdc_archive 'CCDC 1571150'
_audit_creation_method     'SHELXL-2016/6'
_chemical_name_systematic
;
Bis(piperazin-1-ium-\k<i>N</i>^4^)bis(thiosulfato-\k<i>S</i>)zinc(II) dihydrate
;
_chemical_name_common     'Zinc thiosulfate piperazine'
_chemical_formula_moiety     '[Zn (C4 H11 N2)2 (S2 O3)2] , 2(H2 O)'
_chemical_formula_sum     'C8 H26 N4 O8 S4 Zn'
_chemical_formula_iupac     '[Zn (C4 H11 N2)2 (S2 O3)2] , 2H2 O'
_chemical_formula_weight     499.94
_chemical_melting_point     ?
_shelx_space_group_comment
;
The symmetry employed for this shelxl refinement is uniquely defined
by the following loop, which should always be used as a source of
symmetry information in preference to the above space-group names.
They are only intended as comments.
;
_space_group_crystal_system     triclinic
_space_group_name_H-M_alt     'P -1'
_space_group_name_Hall     '-P 1'
loop_
    _space_group_symop_operation_xyz
    'x, y, z'
    '-x, -y, -z'
_cell_length_a     8.76310(10)
_cell_length_b     10.5623(2)
_cell_length_c     11.6072(2)
_cell_angle_alpha     113.7360(10)
_cell_angle_beta     98.7610(10)
_cell_angle_gamma     91.4720(10)
_cell_volume     967.49(3)
_cell_formula_units_Z     2
_cell_measurement_reflns_used     3790
_cell_measurement_theta_min     1.95
_cell_measurement_theta_max     26.00
_cell_measurement_temperature     293(2)
_exptl_crystal_description     'block'
_exptl_crystal_colour     'colorless'
_exptl_crystal_size_max     0.22
_exptl_crystal_size_mid     0.18
_exptl_crystal_size_min     0.16
_exptl_crystal_density_diffrn     1.716
_exptl_crystal_density_meas     ?
_exptl_crystal_density_method     ?
_exptl_crystal_F_000     520
_exptl_absorpt_coefficient_mu     1.744
_exptl_absorpt_correction_type     multi-scan
_exptl_absorpt_process_details
;
(SADABS; Bruker, 2000)
;
_shelx_estimated_absorpt_T_min     ?
_shelx_estimated_absorpt_T_max     ?
_exptl_absorpt_correction_T_min     0.7003
_exptl_absorpt_correction_T_max     0.7678
_diffrn_ambient_temperature     293(2)
_diffrn_radiation_type     MoK\a
_diffrn_radiation_wavelength     0.71073
_diffrn_radiation_source     'fine-focus sealed tube'
_diffrn_radiation_monochromator     graphite
_diffrn_measurement_device_type     'Bruker SMART APEX CCD area detector'
_diffrn_measurement_method     '\f and \w scans'
_diffrn_detector_area_resol_mean     ?
_diffrn_reflns_number     19938
_diffrn_reflns_av_R_equivalents     0.0273
_diffrn_reflns_theta_min     1.948
_diffrn_reflns_theta_max     33.744
_diffrn_reflns_theta_full     25.242
_diffrn_measured_fraction_theta_max     0.984
_diffrn_measured_fraction_theta_full     1.000
_diffrn_reflns_limit_h_min     -13
_diffrn_reflns_limit_h_max     13
_diffrn_reflns_limit_k_min     -16
_diffrn_reflns_limit_k_max     9
_diffrn_reflns_limit_l_min     -18
_diffrn_reflns_limit_l_max     17
_refine_special_details     ?
_reflns_number_total     7607
_reflns_number_gt     5927
_reflns_threshold_expression     'I > 2\s(I)'
_refine_ls_structure_factor_coef     Fsqd
_refine_ls_matrix_type     full
_refine_ls_R_factor_all     0.0466
_refine_ls_R_factor_gt     0.0317
_refine_ls_wR_factor_gt     0.0732
_refine_ls_wR_factor_ref     0.0790
_refine_ls_goodness_of_fit_ref     1.009
_refine_ls_restrained_S_all     1.009
_refine_ls_number_reflns     7607
_refine_ls_number_parameters     266
_refine_ls_number_restraints     0
_refine_ls_hydrogen_treatment     mixed
_refine_ls_weighting_scheme     calc
_refine_ls_weighting_details
                      'w=1/[\s^2^(Fo^2^)+(0.0400P)^2^] where P=(Fo^2^+2Fc^2^)/3'
_atom_sites_solution_hydrogens     mixed
_atom_sites_solution_primary     direct
_atom_sites_solution_secondary     difmap
_refine_ls_shift/su_max     0.000
_refine_ls_shift/su_mean     0.000
_refine_diff_density_max     0.472
_refine_diff_density_min     -0.361
_refine_ls_extinction_method     none
_refine_ls_extinction_coef     .
loop_
    _atom_type_symbol
    _atom_type_description
    _atom_type_scat_dispersion_real
    _atom_type_scat_dispersion_imag
    _atom_type_scat_source
    'C' 'C' 0.0033 0.0016
                         'International Tables Vol C Tables 4.2.6.8 and 6.1.1.4'
    'H' 'H' 0.0000 0.0000
                         'International Tables Vol C Tables 4.2.6.8 and 6.1.1.4'
    'N' 'N' 0.0061 0.0033
                         'International Tables Vol C Tables 4.2.6.8 and 6.1.1.4'
    'O' 'O' 0.0106 0.0060
                         'International Tables Vol C Tables 4.2.6.8 and 6.1.1.4'
    'S' 'S' 0.1246 0.1234
                         'International Tables Vol C Tables 4.2.6.8 and 6.1.1.4'
    'Zn' 'Zn' 0.2839 1.4301
                         'International Tables Vol C Tables 4.2.6.8 and 6.1.1.4'
_computing_data_collection
;
SMART (Bruker, 2000)
;
_computing_cell_refinement
;
SAINT (Bruker, 2000)
;
_computing_data_reduction
;
SAINT (Bruker, 2000)
;
_computing_structure_solution
;
SHELXS97 (Sheldrick, 2008)
;
_computing_structure_refinement
;
<i>SHELXL2016/6</i> (Sheldrick, 2015)
;
_computing_molecular_graphics
;
ORTEP-3 for Windows (Farrugia, 2012)
;
_computing_publication_material
;
<i>SHELXL2016/6</i> (Sheldrick, 2015), PLATON (Spek, 2009)
and publCIF (Westrip, 2010)
;
loop_
    _atom_site_type_symbol
    _atom_site_label
    _atom_site_fract_x
    _atom_site_fract_y
    _atom_site_fract_z
    _atom_site_U_iso_or_equiv
    _atom_site_adp_type
    _atom_site_calc_flag
    _atom_site_occupancy
    _atom_site_disorder_assembly
    _atom_site_disorder_group
    Zn Zn1 0.36403(2) 0.36678(2) 0.17364(2) 0.02307(5) Uani d 1 . .
    S S1 0.19769(4) 0.23705(4) -0.01347(4) 0.02921(8) Uani d 1 . .
    S S2 0.28149(4) 0.31755(4) -0.12806(4) 0.02866(8) Uani d 1 . .
    S S3 0.31486(6) 0.34577(4) 0.35739(4) 0.03543(10) Uani d 1 . .
    S S4 0.27051(4) 0.13632(4) 0.29154(4) 0.02567(8) Uani d 1 . .
    O O1 0.22237(19) 0.21735(14) -0.25891(12) 0.0508(4) Uani d 1 . .
    O O2 0.22392(19) 0.45077(14) -0.10572(15) 0.0541(4) Uani d 1 . .
    O O3 0.44978(15) 0.32601(19) -0.09909(15) 0.0612(4) Uani d 1 . .
    O O4 0.40860(15) 0.06807(14) 0.25701(14) 0.0486(3) Uani d 1 . .
    O O5 0.2234(2) 0.11500(13) 0.39847(14) 0.0544(4) Uani d 1 . .
    O O6 0.14635(14) 0.09045(13) 0.18082(13) 0.0435(3) Uani d 1 . .
    N N1 0.59630(14) 0.33597(13) 0.16071(13) 0.0261(2) Uani d 1 . .
    H H1 0.627(2) 0.3885(19) 0.1297(18) 0.033(5) Uiso d 1 . .
    N N2 0.86568(17) 0.19550(17) 0.20334(16) 0.0381(3) Uani d 1 . .
    H H2AN 0.968(3) 0.172(2) 0.194(2) 0.053(6) Uiso d 1 . .
    H H2BN 0.831(3) 0.149(2) 0.249(2) 0.058(7) Uiso d 1 . .
    N N3 0.34859(14) 0.57724(12) 0.22385(12) 0.0225(2) Uani d 1 . .
    H H3 0.396(2) 0.5979(17) 0.1754(17) 0.024(4) Uiso d 1 . .
    N N4 0.24360(17) 0.84404(13) 0.37115(13) 0.0298(3) Uani d 1 . .
    H H4AN 0.186(2) 0.8219(19) 0.4161(19) 0.037(5) Uiso d 1 . .
    H H4BN 0.229(2) 0.937(2) 0.3879(19) 0.043(5) Uiso d 1 . .
    C C1 0.69716(19) 0.37986(18) 0.28807(16) 0.0381(4) Uani d 1 . .
    H H1A 0.654430 0.334114 0.335305 0.046 Uiso calc 1 . .
    H H1B 0.696156 0.479233 0.335289 0.046 Uiso calc 1 . .
    C C2 0.8636(2) 0.34663(19) 0.2805(2) 0.0454(5) Uani d 1 . .
    H H2A 0.911324 0.399270 0.241316 0.055 Uiso calc 1 . .
    H H2B 0.922320 0.372326 0.365901 0.055 Uiso calc 1 . .
    C C3 0.7752(2) 0.1542(2) 0.07222(18) 0.0421(4) Uani d 1 . .
    H H3A 0.777441 0.055408 0.022780 0.051 Uiso calc 1 . .
    H H3B 0.821264 0.203770 0.029594 0.051 Uiso calc 1 . .
    C C4 0.60942(19) 0.18742(16) 0.07979(15) 0.0315(3) Uani d 1 . .
    H H4A 0.552976 0.164170 -0.005869 0.038 Uiso calc 1 . .
    H H4B 0.561198 0.129930 0.114233 0.038 Uiso calc 1 . .
    C C5 0.4203(2) 0.66344(15) 0.35818(15) 0.0327(3) Uani d 1 . .
    H H5A 0.528902 0.647499 0.370824 0.039 Uiso calc 1 . .
    H H5B 0.370312 0.634514 0.413833 0.039 Uiso calc 1 . .
    C C6 0.40821(19) 0.81761(15) 0.39612(16) 0.0330(3) Uani d 1 . .
    H H6A 0.450934 0.868622 0.486215 0.040 Uiso calc 1 . .
    H H6B 0.467790 0.849836 0.347563 0.040 Uiso calc 1 . .
    C C7 0.17408(19) 0.76190(16) 0.23399(16) 0.0333(3) Uani d 1 . .
    H H7A 0.227849 0.791358 0.180529 0.040 Uiso calc 1 . .
    H H7B 0.065948 0.778454 0.219288 0.040 Uiso calc 1 . .
    C C8 0.18624(17) 0.60873(15) 0.19857(16) 0.0308(3) Uani d 1 . .
    H H8A 0.124751 0.578258 0.247102 0.037 Uiso calc 1 . .
    H H8B 0.143694 0.557112 0.108512 0.037 Uiso calc 1 . .
    O O10 0.72416(18) 0.05969(17) 0.32966(15) 0.0460(3) Uani d 1 . .
    H H10A 0.629(4) 0.060(3) 0.303(3) 0.098(11) Uiso d 1 . .
    H H10B 0.742(3) -0.015(3) 0.313(3) 0.074(10) Uiso d 1 . .
    O O20 -0.01440(19) 0.7318(2) 0.44092(18) 0.0557(4) Uani d 1 . .
    H H20A -0.082(4) 0.729(3) 0.383(3) 0.092(11) Uiso d 1 . .
    H H20B -0.048(3) 0.776(3) 0.497(3) 0.070(9) Uiso d 1 . .
loop_
    _atom_site_aniso_label
    _atom_site_aniso_U_11
    _atom_site_aniso_U_22
    _atom_site_aniso_U_33
    _atom_site_aniso_U_12
    _atom_site_aniso_U_13
    _atom_site_aniso_U_23
    Zn1 0.02461(8) 0.02117(8) 0.02345(8) 0.00381(6) 0.00452(6) 0.00900(6)
    S1 0.02902(18) 0.03198(19) 0.02573(17) -0.00689(14) 0.00212(13) 0.01250(15)
    S2 0.02756(17) 0.0354(2) 0.02670(18) 0.00130(14) 0.00454(13) 0.01668(15)
    S3 0.0560(3) 0.02537(18) 0.02544(18) -0.00262(17) 0.01059(17) 0.01015(15)
    S4 0.02671(16) 0.02414(17) 0.03090(18) 0.00813(13) 0.01197(13) 0.01342(14)
    O1 0.0746(10) 0.0502(8) 0.0237(6) 0.0060(7) 0.0030(6) 0.0132(5)
    O2 0.0744(10) 0.0403(7) 0.0630(9) 0.0151(7) 0.0259(8) 0.0316(7)
    O3 0.0291(6) 0.1148(13) 0.0692(10) -0.0021(7) 0.0074(6) 0.0689(10)
    O4 0.0356(7) 0.0524(8) 0.0618(9) 0.0251(6) 0.0179(6) 0.0229(7)
    O5 0.0985(12) 0.0319(6) 0.0513(8) 0.0170(7) 0.0449(8) 0.0242(6)
    O6 0.0308(6) 0.0364(7) 0.0466(7) 0.0042(5) 0.0010(5) 0.0021(5)
    N1 0.0255(6) 0.0260(6) 0.0290(6) 0.0060(5) 0.0052(5) 0.0132(5)
    N2 0.0270(7) 0.0479(9) 0.0476(9) 0.0152(6) 0.0120(6) 0.0253(7)
    N3 0.0239(5) 0.0217(5) 0.0234(6) 0.0036(4) 0.0068(4) 0.0097(5)
    N4 0.0379(7) 0.0219(6) 0.0331(7) 0.0078(5) 0.0141(6) 0.0119(5)
    C1 0.0325(8) 0.0364(9) 0.0334(8) 0.0085(7) -0.0011(6) 0.0040(7)
    C2 0.0257(8) 0.0450(10) 0.0570(12) 0.0036(7) -0.0024(8) 0.0156(9)
    C3 0.0425(9) 0.0500(11) 0.0373(9) 0.0219(8) 0.0164(7) 0.0172(8)
    C4 0.0335(8) 0.0311(8) 0.0273(7) 0.0101(6) 0.0061(6) 0.0087(6)
    C5 0.0377(8) 0.0255(7) 0.0294(7) 0.0066(6) -0.0024(6) 0.0085(6)
    C6 0.0351(8) 0.0231(7) 0.0342(8) 0.0025(6) 0.0018(6) 0.0065(6)
    C7 0.0349(8) 0.0307(8) 0.0336(8) 0.0105(6) 0.0027(6) 0.0133(6)
    C8 0.0248(7) 0.0269(7) 0.0361(8) 0.0044(5) 0.0028(6) 0.0091(6)
    O10 0.0428(8) 0.0457(8) 0.0492(8) 0.0068(6) 0.0067(6) 0.0197(7)
    O20 0.0445(8) 0.0857(12) 0.0441(9) 0.0215(8) 0.0168(7) 0.0300(9)
_geom_special_details
;
 All esds (except the esd in the dihedral angle between two l.s. planes)
 are estimated using the full covariance matrix.  The cell esds are taken
 into account individually in the estimation of esds in distances, angles
 and torsion angles; correlations between esds in cell parameters are only
 used when they are defined by crystal symmetry.  An approximate (isotropic)
 treatment of cell esds is used for estimating esds involving l.s. planes.
;
loop_
    _geom_bond_atom_site_label_1
    _geom_bond_atom_site_label_2
    _geom_bond_site_symmetry_2
    _geom_bond_distance
    _geom_bond_publ_flag
    Zn1 N3 . 2.0727(12) ?
    Zn1 N1 . 2.0879(13) ?
    Zn1 S1 . 2.2927(4) ?
    Zn1 S3 . 2.3324(4) ?
    S1 S2 . 2.0511(5) ?
    S2 O2 . 1.4437(14) ?
    S2 O3 . 1.4539(14) ?
    S2 O1 . 1.4606(13) ?
    S3 S4 . 2.0332(5) ?
    S4 O4 . 1.4507(12) ?
    S4 O6 . 1.4546(13) ?
    S4 O5 . 1.4623(13) ?
    N1 C1 . 1.487(2) ?
    N1 C4 . 1.4876(19) ?
    N1 H1 . 0.83(2) ?
    N2 C2 . 1.485(2) ?
    N2 C3 . 1.489(2) ?
    N2 H2AN . 0.95(2) ?
    N2 H2BN . 0.93(2) ?
    N3 C5 . 1.4779(19) ?
    N3 C8 . 1.4820(18) ?
    N3 H3 . 0.837(18) ?
    N4 C6 . 1.484(2) ?
    N4 C7 . 1.491(2) ?
    N4 H4AN . 0.87(2) ?
    N4 H4BN . 0.93(2) ?
    C1 C2 . 1.516(2) ?
    C1 H1A . 0.9700 ?
    C1 H1B . 0.9700 ?
    C2 H2A . 0.9700 ?
    C2 H2B . 0.9700 ?
    C3 C4 . 1.510(2) ?
    C3 H3A . 0.9700 ?
    C3 H3B . 0.9700 ?
    C4 H4A . 0.9700 ?
    C4 H4B . 0.9700 ?
    C5 C6 . 1.518(2) ?
    C5 H5A . 0.9700 ?
    C5 H5B . 0.9700 ?
    C6 H6A . 0.9700 ?
    C6 H6B . 0.9700 ?
    C7 C8 . 1.511(2) ?
    C7 H7A . 0.9700 ?
    C7 H7B . 0.9700 ?
    C8 H8A . 0.9700 ?
    C8 H8B . 0.9700 ?
    O10 H10A . 0.85(3) ?
    O10 H10B . 0.76(3) ?
    O20 H20A . 0.81(3) ?
    O20 H20B . 0.74(3) ?
loop_
    _geom_angle_atom_site_label_1
    _geom_angle_atom_site_label_2
    _geom_angle_atom_site_label_3
    _geom_angle_site_symmetry_1
    _geom_angle_site_symmetry_3
    _geom_angle
    _geom_angle_publ_flag
    N3 Zn1 N1 . . 105.78(5) ?
    N3 Zn1 S1 . . 110.79(3) ?
    N1 Zn1 S1 . . 112.90(4) ?
    N3 Zn1 S3 . . 101.24(4) ?
    N1 Zn1 S3 . . 108.21(4) ?
    S1 Zn1 S3 . . 116.788(16) ?
    S2 S1 Zn1 . . 98.167(18) ?
    O2 S2 O3 . . 112.85(10) ?
    O2 S2 O1 . . 110.61(9) ?
    O3 S2 O1 . . 111.04(10) ?
    O2 S2 S1 . . 109.71(6) ?
    O3 S2 S1 . . 107.00(6) ?
    O1 S2 S1 . . 105.27(6) ?
    S4 S3 Zn1 . . 101.05(2) ?
    O4 S4 O6 . . 110.47(8) ?
    O4 S4 O5 . . 111.17(9) ?
    O6 S4 O5 . . 112.02(9) ?
    O4 S4 S3 . . 110.45(6) ?
    O6 S4 S3 . . 108.00(6) ?
    O5 S4 S3 . . 104.53(5) ?
    C1 N1 C4 . . 110.39(12) ?
    C1 N1 Zn1 . . 112.60(10) ?
    C4 N1 Zn1 . . 109.65(9) ?
    C1 N1 H1 . . 105.4(13) ?
    C4 N1 H1 . . 112.1(13) ?
    Zn1 N1 H1 . . 106.6(13) ?
    C2 N2 C3 . . 110.50(14) ?
    C2 N2 H2AN . . 111.5(13) ?
    C3 N2 H2AN . . 107.0(14) ?
    C2 N2 H2BN . . 107.5(14) ?
    C3 N2 H2BN . . 114.4(14) ?
    H2AN N2 H2BN . . 106.1(19) ?
    C5 N3 C8 . . 110.20(12) ?
    C5 N3 Zn1 . . 112.71(9) ?
    C8 N3 Zn1 . . 111.95(9) ?
    C5 N3 H3 . . 109.2(12) ?
    C8 N3 H3 . . 106.3(12) ?
    Zn1 N3 H3 . . 106.2(12) ?
    C6 N4 C7 . . 110.40(12) ?
    C6 N4 H4AN . . 113.4(13) ?
    C7 N4 H4AN . . 107.0(13) ?
    C6 N4 H4BN . . 114.3(13) ?
    C7 N4 H4BN . . 106.1(13) ?
    H4AN N4 H4BN . . 105.1(17) ?
    N1 C1 C2 . . 113.43(15) ?
    N1 C1 H1A . . 108.9 ?
    C2 C1 H1A . . 108.9 ?
    N1 C1 H1B . . 108.9 ?
    C2 C1 H1B . . 108.9 ?
    H1A C1 H1B . . 107.7 ?
    N2 C2 C1 . . 109.22(14) ?
    N2 C2 H2A . . 109.8 ?
    C1 C2 H2A . . 109.8 ?
    N2 C2 H2B . . 109.8 ?
    C1 C2 H2B . . 109.8 ?
    H2A C2 H2B . . 108.3 ?
    N2 C3 C4 . . 109.77(14) ?
    N2 C3 H3A . . 109.7 ?
    C4 C3 H3A . . 109.7 ?
    N2 C3 H3B . . 109.7 ?
    C4 C3 H3B . . 109.7 ?
    H3A C3 H3B . . 108.2 ?
    N1 C4 C3 . . 113.09(14) ?
    N1 C4 H4A . . 109.0 ?
    C3 C4 H4A . . 109.0 ?
    N1 C4 H4B . . 109.0 ?
    C3 C4 H4B . . 109.0 ?
    H4A C4 H4B . . 107.8 ?
    N3 C5 C6 . . 113.06(12) ?
    N3 C5 H5A . . 109.0 ?
    C6 C5 H5A . . 109.0 ?
    N3 C5 H5B . . 109.0 ?
    C6 C5 H5B . . 109.0 ?
    H5A C5 H5B . . 107.8 ?
    N4 C6 C5 . . 110.10(13) ?
    N4 C6 H6A . . 109.6 ?
    C5 C6 H6A . . 109.6 ?
    N4 C6 H6B . . 109.6 ?
    C5 C6 H6B . . 109.6 ?
    H6A C6 H6B . . 108.2 ?
    N4 C7 C8 . . 110.19(13) ?
    N4 C7 H7A . . 109.6 ?
    C8 C7 H7A . . 109.6 ?
    N4 C7 H7B . . 109.6 ?
    C8 C7 H7B . . 109.6 ?
    H7A C7 H7B . . 108.1 ?
    N3 C8 C7 . . 112.29(12) ?
    N3 C8 H8A . . 109.1 ?
    C7 C8 H8A . . 109.1 ?
    N3 C8 H8B . . 109.1 ?
    C7 C8 H8B . . 109.1 ?
    H8A C8 H8B . . 107.9 ?
    H10A O10 H10B . . 109(3) ?
    H20A O20 H20B . . 100(3) ?
loop_
    _geom_torsion_atom_site_label_1
    _geom_torsion_atom_site_label_2
    _geom_torsion_atom_site_label_3
    _geom_torsion_atom_site_label_4
    _geom_torsion_site_symmetry_1
    _geom_torsion_site_symmetry_2
    _geom_torsion_site_symmetry_3
    _geom_torsion_site_symmetry_4
    _geom_torsion
    _geom_torsion_publ_flag
    C4 N1 C1 C2 . . . . 52.0(2) ?
    Zn1 N1 C1 C2 . . . . 174.88(12) ?
    C3 N2 C2 C1 . . . . 59.1(2) ?
    N1 C1 C2 N2 . . . . -56.1(2) ?
    C2 N2 C3 C4 . . . . -59.4(2) ?
    C1 N1 C4 C3 . . . . -51.76(19) ?
    Zn1 N1 C4 C3 . . . . -176.37(11) ?
    N2 C3 C4 N1 . . . . 56.0(2) ?
    C8 N3 C5 C6 . . . . -53.62(19) ?
    Zn1 N3 C5 C6 . . . . -179.47(11) ?
    C7 N4 C6 C5 . . . . -57.01(18) ?
    N3 C5 C6 N4 . . . . 55.66(19) ?
    C6 N4 C7 C8 . . . . 58.03(18) ?
    C5 N3 C8 C7 . . . . 54.16(18) ?
    Zn1 N3 C8 C7 . . . . -179.56(11) ?
    N4 C7 C8 N3 . . . . -56.96(19) ?
loop_
    _geom_hbond_atom_site_label_D
    _geom_hbond_atom_site_label_H
    _geom_hbond_atom_site_label_A
    _geom_hbond_site_symmetry_A
    _geom_hbond_distance_DH
    _geom_hbond_distance_HA
    _geom_hbond_distance_DA
    _geom_hbond_angle_DHA
    _geom_hbond_publ_flag
    N1 H1 O2 2_665 0.83(2) 2.25(2) 3.041(2) 160(2) yes
    N2 H2AN O6 1_655 0.95(3) 1.80(3) 2.730(2) 166(2) yes
    N2 H2BN O10 . 0.93(2) 1.89(2) 2.811(3) 170(2) yes
    N3 H3 O3 2_665 0.84(2) 2.03(2) 2.853(2) 166(2) yes
    N4 H4AN O20 . 0.87(2) 2.09(2) 2.892(2) 154(2) yes
    N4 H4BN O5 1_565 0.94(2) 1.84(2) 2.763(2) 169(2) yes
    O10 H10A O4 . 0.85(3) 1.94(4) 2.780(2) 175(3) yes
    O10 H10B O1 2_655 0.76(3) 2.02(3) 2.777(2) 176(4) yes
    O20 H20A O1 2_565 0.82(3) 2.02(3) 2.804(2) 163(3) yes
    O20 H20B O5 2_566 0.74(3) 2.17(3) 2.866(2) 158(3) yes
    C3 H3A O6 2_655 0.97 2.45 3.221(2) 136 yes
    C4 H4A O3 . 0.97 2.49 3.175(3) 128 yes
    C4 H4B O4 . 0.97 2.54 3.463(2) 159 yes
    C5 H5B S3 . 0.97 2.86 3.453(2) 120 yes
    C8 H8B O2 . 0.97 2.50 3.318(2) 142 yes
_shelx_hkl_file
;
  -1   0   0  126.08    2.61
  -1   0   0  133.76    2.66
   1   0   0  127.73    2.63
  -2   0   0  541.38   10.69
  -2   0   0  516.04   10.57
   2   0   0  514.45   10.71
  -3   0   0   27.39    0.70
   3   0   0   27.91    0.70
  -4   0   0    4.67    0.25
  -4   0   0    4.97    0.29
  -5   0   0   32.85    0.87
  -5   0   0   29.97    0.92
   5   0   0   30.14    0.86
  -6   0   0    0.11    0.13
  -6   0   0   -0.03    0.09
   6   0   0    0.08    0.11
  -7   0   0    0.51    0.20
  -7   0   0    0.60    0.17
   7   0   0    0.39    0.15
  -8   0   0    4.35    0.34
  -8   0   0    4.85    0.42
   8   0   0    3.62    0.33
  -9   0   0    5.17    0.47
  -9   0   0    5.02    0.40
   9   0   0    5.04    0.41
 -10   0   0   -0.01    0.19
 -10   0   0   -0.06    0.13
  10   0   0   -0.06    0.15
 -11   0   0    6.12    0.48
 -11   0   0    5.35    0.56
  11   0   0    5.01    0.48
 -12   0   0    2.60    0.38
 -12   0   0    2.41    0.32
 -12   0   0    3.60    0.53
  12   0   0    2.63    0.42
 -13   0   0    1.76    0.35
 -13   0   0    0.91    0.36
 -13   0   0    1.35    0.29
  13  -1   0    2.17    0.44
 -13   1   0    2.75    0.40
 -13   1   0    2.44    0.34
  12  -1   0   11.21    0.72
 -12   1   0    8.93    0.61
 -12   1   0   11.10    0.80
  11  -1   0    0.17    0.20
 -11   1   0   -0.08    0.17
 -11   1   0    0.02    0.22
  10  -1   0    5.52    0.46
 -10   1   0    4.70    0.41
 -10   1   0    5.95    0.54
   9  -1   0   -0.29    0.10
  -9   1   0   -0.08    0.15
  -9   1   0    0.18    0.14
   8  -1   0    0.76    0.20
  -8   1   0    1.29    0.26
  -8   1   0    0.96    0.20
   7  -1   0   23.34    0.80
  -7   1   0   24.15    0.88
  -7   1   0   21.80    0.75
   6  -1   0    8.49    0.42
   6  -1   0    8.87    0.25
  -6   1   0    9.28    0.42
   5  -1   0    0.56    0.13
   5  -1   0    0.72    0.07
  -5   1   0    0.64    0.13
  -5   1   0    0.56    0.14
  -4   1   0  135.70    2.89
  -4   1   0  129.46    2.78
   3  -1   0  255.00    5.12
  -3   1   0  250.61    5.16
  -3   1   0  252.60    5.62
   2  -1   0   63.14    1.33
   2  -1   0   63.88    1.37
  -2   1   0   64.10    1.40
   1  -1   0  292.56    6.45
   1  -1   0  289.19    6.02
   1  -1   0  287.55    5.77
  -1   1   0  297.11    5.98
  -1   1   0  295.68    6.35
   0  -1   0   27.93    0.63
   0  -1   0   27.58    0.57
   0  -1   0   25.90    0.63
   0   1   0   26.95    0.63
  -1  -1   0   27.59    0.66
  -1  -1   0   29.38    0.64
  -1  -1   0   28.76    0.64
  -1  -1   0   27.92    0.63
   1   1   0   28.65    0.66
   1   1   0   28.69    0.62
  -2  -1   0   17.17    0.42
  -2  -1   0   16.41    0.46
  -2  -1   0   16.43    0.45
  -2  -1   0   17.37    0.43
  -2  -1   0   16.67    0.41
   2   1   0   16.86    0.44
   2   1   0   16.82    0.42
  -3  -1   0    0.56    0.11
  -3  -1   0    0.27    0.08
   3   1   0    0.51    0.09
   3   1   0    0.44    0.05
  -4  -1   0    4.55    0.25
  -4  -1   0    5.21    0.29
   4   1   0    4.52    0.25
  -5  -1   0    0.22    0.10
  -5  -1   0    0.36    0.13
   5   1   0    0.37    0.11
  -6  -1   0   31.43    0.93
  -6  -1   0   31.42    1.00
   6   1   0   30.23    0.92
  -7  -1   0    3.06    0.29
  -7  -1   0    3.15    0.33
   7   1   0    3.32    0.30
  -8  -1   0    1.02    0.25
  -8  -1   0    0.96    0.22
   8   1   0    0.98    0.21
  -9  -1   0    3.19    0.40
  -9  -1   0    2.37    0.30
  -9  -1   0    3.57    0.30
   9   1   0    2.60    0.32
 -10  -1   0    7.68    0.61
 -10  -1   0    8.66    0.48
 -10  -1   0    8.31    0.55
 -11  -1   0    4.83    0.56
 -11  -1   0    4.52    0.38
 -11  -1   0    4.63    0.46
  11   1   0    5.28    0.50
 -12  -1   0    1.78    0.36
 -12  -1   0    2.14    0.45
 -12  -1   0    2.87    0.34
 -13  -1   0    2.34    0.41
 -13  -1   0    1.65    0.45
  13  -2   0    3.07    0.47
  13  -2   0    2.65    0.42
 -13   2   0    2.68    0.39
  12  -2   0    0.15    0.22
 -12   2   0    0.07    0.24
 -12   2   0    0.01    0.19
  11  -2   0    1.53    0.32
 -11   2   0    1.82    0.30
 -11   2   0    1.36    0.35
  10  -2   0    0.13    0.18
 -10   2   0    0.09    0.20
 -10   2   0    0.18    0.16
   9  -2   0    4.29    0.40
  -9   2   0    3.81    0.34
  -9   2   0    4.21    0.44
   8  -2   0   13.23    0.62
  -8   2   0   13.18    0.68
  -8   2   0   13.84    0.59
   7  -2   0    0.58    0.17
  -7   2   0    0.49    0.16
  -7   2   0    0.91    0.22
   6  -2   0   11.89    0.51
   6  -2   0   13.07    0.36
  -6   2   0   12.94    0.50
  -6   2   0   12.15    0.56
   5  -2   0    0.24    0.06
   5  -2   0    0.29    0.11
  -5   2   0    0.33    0.12
   4  -2   0   43.10    1.04
   4  -2   0   41.71    0.94
  -4   2   0   40.81    0.94
  -4   2   0   40.97    1.08
   3  -2   0    0.23    0.08
   3  -2   0    0.05    0.05
  -3   2   0    0.15    0.08
  -3   2   0    0.18    0.05
   2  -2   0  183.71    3.66
   2  -2   0  183.09    3.70
   2  -2   0  175.53    3.54
   2  -2   0  177.44    3.86
  -2   2   0  183.60    3.68
   1  -2   0   44.44    0.93
   1  -2   0   45.26    0.99
   1  -2   0   42.96    1.01
   1  -2   0   44.36    1.02
   1  -2   0   43.85    0.92
  -1   2   0   42.61    0.93
   0  -2   0  282.06    5.83
   0  -2   0  262.84    6.10
   0  -2   0  289.55    6.72
   0  -2   0  300.62    6.82
   0  -2   0  297.54    5.70
   0  -2   0  297.64    6.00
  -1  -2   0   14.99    0.42
  -1  -2   0   15.20    0.37
  -1  -2   0   14.64    0.44
  -1  -2   0   13.54    0.39
  -1  -2   0   14.18    0.41
   1   2   0   14.57    0.35
  -2  -2   0   66.56    1.51
  -2  -2   0   63.39    1.44
  -2  -2   0   65.97    1.35
  -2  -2   0   69.57    1.46
  -2  -2   0   67.68    1.47
   2   2   0   66.99    1.42
  -3  -2   0    6.67    0.25
  -3  -2   0    6.77    0.30
  -3  -2   0    6.96    0.31
  -3  -2   0    6.98    0.26
  -3  -2   0    7.10    0.28
   3   2   0    6.88    0.27
  -4  -2   0    8.53    0.32
  -4  -2   0    8.61    0.39
  -4  -2   0    8.22    0.36
   4   2   0    8.79    0.35
  -5  -2   0   27.21    0.83
  -5  -2   0   28.70    0.88
  -5  -2   0   27.42    0.73
   5   2   0   28.23    0.81
  -6  -2   0    3.04    0.28
  -6  -2   0    3.70    0.32
  -6  -2   0    4.08    0.25
   6   2   0    3.35    0.27
  -7  -2   0    0.22    0.15
  -7  -2   0    0.15    0.11
  -7  -2   0    0.08    0.13
   7   2   0    0.11    0.12
  -8  -2   0    1.66    0.21
  -8  -2   0    1.94    0.31
  -8  -2   0    1.76    0.26
   8   2   0    1.84    0.26
  -9  -2   0    6.93    0.40
  -9  -2   0    5.74    0.45
  -9  -2   0    6.56    0.52
   9   2   0    5.66    0.44
 -10  -2   0    6.30    0.48
 -10  -2   0    5.25    0.53
 -10  -2   0    6.10    0.42
  10   2   0    7.16    0.51
 -11  -2   0    0.04    0.15
 -11  -2   0    0.16    0.25
 -11  -2   0    0.10    0.20
 -12  -2   0    1.35    0.28
 -12  -2   0    1.23    0.33
 -12  -2   0    0.83    0.35
 -13  -2   0    0.10    0.23
 -13  -2   0    0.35    0.34
  13  -3   0    0.15    0.25
  13  -3   0    0.35    0.26
 -13   3   0    0.00    0.19
  12  -3   0    1.40    0.33
  12  -3   0    2.51    0.41
 -12   3   0    1.93    0.33
  11  -3   0   -0.13    0.18
 -11   3   0    0.20    0.25
 -11   3   0    0.24    0.19
  10  -3   0    0.60    0.24
 -10   3   0    0.88    0.28
 -10   3   0    1.27    0.25
   9  -3   0    4.16    0.38
  -9   3   0    4.38    0.44
  -9   3   0    3.16    0.32
   8  -3   0    0.31    0.17
  -8   3   0    0.62    0.18
  -8   3   0    0.49    0.20
   7  -3   0   10.06    0.50
  -7   3   0   10.53    0.48
  -7   3   0    9.86    0.54
   6  -3   0   14.40    0.57
   6  -3   0   15.14    0.45
  -6   3   0   15.29    0.62
   5  -3   0   30.41    0.77
   5  -3   0   30.27    0.87
  -5   3   0   32.16    0.93
   4  -3   0   60.39    1.37
   4  -3   0   62.39    1.39
   4  -3   0   61.34    1.42
  -4   3   0   59.18    1.45
   3  -3   0  259.24    5.28
   3  -3   0  260.27    5.13
   3  -3   0  259.25    5.57
   3  -3   0  266.39    5.34
  -3   3   0  260.11    5.32
   2  -3   0    0.62    0.09
   2  -3   0    0.49    0.08
   2  -3   0    0.60    0.09
   2  -3   0    0.88    0.08
  -2   3   0    0.65    0.08
   1  -3   0   75.72    1.66
   1  -3   0   73.98    1.54
   1  -3   0   76.91    1.54
   1  -3   0   74.56    1.70
   1  -3   0   73.52    1.71
   1  -3   0   75.72    1.55
  -1   3   0   72.89    1.54
   0  -3   0   57.88    1.35
   0  -3   0   60.28    1.29
   0  -3   0   58.31    1.38
   0  -3   0   57.26    1.39
   0  -3   0   61.13    1.30
   0  -3   0   59.67    1.24
  -1  -3   0  110.24    2.24
  -1  -3   0  106.69    2.34
  -1  -3   0  110.46    2.42
  -1  -3   0  111.35    2.22
  -1  -3   0  110.42    2.21
  -1  -3   0  105.03    2.43
   1   3   0  107.07    2.21
  -2  -3   0   48.98    1.06
  -2  -3   0   48.17    1.14
  -2  -3   0   50.54    1.12
  -2  -3   0   49.29    1.18
  -2  -3   0   47.74    1.19
  -2  -3   0   50.03    1.24
   2   3   0   48.98    1.08
  -3  -3   0   26.91    0.74
  -3  -3   0   27.52    0.75
  -3  -3   0   28.88    0.76
  -3  -3   0   27.32    0.68
  -3  -3   0   26.50    0.75
   3   3   0   27.39    0.70
  -4  -3   0   45.06    1.18
  -4  -3   0   47.20    1.20
  -4  -3   0   46.95    1.16
  -4  -3   0   46.62    1.08
   4   3   0   46.77    1.13
  -5  -3   0    0.93    0.18
  -5  -3   0    1.35    0.16
  -5  -3   0    1.10    0.18
   5   3   0    1.34    0.17
  -6  -3   0    9.01    0.47
  -6  -3   0    8.00    0.46
  -6  -3   0    8.90    0.39
   6   3   0    8.69    0.43
  -7  -3   0    7.38    0.38
  -7  -3   0    6.65    0.45
  -7  -3   0    6.59    0.43
   7   3   0    6.84    0.41
  -8  -3   0    0.88    0.25
  -8  -3   0    0.89    0.18
  -8  -3   0    0.85    0.22
   8   3   0    0.76    0.20
  -9  -3   0    9.27    0.58
  -9  -3   0    9.17    0.61
  -9  -3   0    9.03    0.48
 -10  -3   0   -0.01    0.21
 -10  -3   0    0.36    0.21
 -10  -3   0    0.15    0.16
 -11  -3   0    3.19    0.48
 -11  -3   0    4.50    0.47
 -11  -3   0    4.46    0.40
 -12  -3   0    0.77    0.28
 -12  -3   0    0.18    0.28
 -12  -3   0    0.28    0.21
  13  -4   0   -0.10    0.21
  13  -4   0   -0.10    0.23
  12  -4   0    0.50    0.27
  12  -4   0    0.91    0.29
 -12   4   0    0.74    0.25
  11  -4   0    1.75    0.34
  11  -4   0    1.53    0.31
 -11   4   0    1.68    0.30
  10  -4   0    3.46    0.38
  10  -4   0    2.94    0.37
 -10   4   0    3.11    0.33
   9  -4   0    4.94    0.42
   9  -4   0    4.65    0.41
  -9   4   0    4.28    0.36
  -9   4   0    5.95    0.50
   8  -4   0    6.84    0.44
   8  -4   0    6.72    0.43
  -8   4   0    5.85    0.40
  -8   4   0    7.50    0.51
   7  -4   0    1.06    0.20
   7  -4   0    1.06    0.20
  -7   4   0    0.83    0.21
   6  -4   0    0.54    0.15
   6  -4   0    0.58    0.13
   6  -4   0    0.42    0.14
  -6   4   0    0.45    0.17
   5  -4   0    0.37    0.12
   5  -4   0    0.20    0.11
   5  -4   0    0.14    0.09
  -5   4   0    0.13    0.11
   4  -4   0   48.32    1.16
   4  -4   0   48.50    1.18
   4  -4   0   48.01    1.18
  -4   4   0   49.23    1.22
   3  -4   0   21.38    0.58
   3  -4   0   21.26    0.63
   3  -4   0   22.17    0.64
   3  -4   0   21.32    0.58
  -3   4   0   21.58    0.60
   2  -4   0    0.74    0.08
   2  -4   0    0.66    0.12
   2  -4   0    0.83    0.12
   2  -4   0    0.74    0.10
  -2   4   0    0.77    0.08
   1  -4   0  315.97    6.34
   1  -4   0  309.47    6.73
   1  -4   0  319.87    6.11
   1  -4   0  318.36    6.46
   1  -4   0  313.01    6.62
   1  -4   0  308.20    6.37
   0  -4   0  281.11    5.86
   0  -4   0  257.96    5.90
   0  -4   0  282.77    5.37
   0  -4   0  275.01    5.68
  -1  -4   0    9.33    0.33
  -1  -4   0    8.94    0.36
  -1  -4   0    8.69    0.37
  -1  -4   0    8.70    0.24
  -1  -4   0    8.70    0.38
  -1  -4   0    8.84    0.26
  -2  -4   0   86.47    1.86
  -2  -4   0   85.71    2.05
  -2  -4   0   87.76    1.99
  -2  -4   0   84.04    2.02
   2   4   0   88.67    1.81
  -3  -4   0  120.41    2.79
  -3  -4   0  124.43    2.73
  -3  -4   0  123.20    2.50
  -3  -4   0  121.34    2.67
  -3  -4   0  127.24    2.66
  -3  -4   0  120.87    2.85
   3   4   0  125.61    2.59
  -4  -4   0    7.70    0.38
  -4  -4   0    7.34    0.33
  -4  -4   0    7.52    0.37
  -4  -4   0    7.28    0.37
   4   4   0    7.42    0.32
  -5  -4   0   18.17    0.60
  -5  -4   0   18.89    0.66
  -5  -4   0   18.01    0.68
  -5  -4   0   19.51    0.69
   5   4   0   19.59    0.63
  -6  -4   0    3.16    0.26
  -6  -4   0    2.58    0.28
  -6  -4   0    2.53    0.28
   6   4   0    2.32    0.23
  -7  -4   0    0.23    0.17
  -7  -4   0    0.23    0.13
  -7  -4   0    0.40    0.18
   7   4   0    0.40    0.15
  -8  -4   0   13.05    0.57
  -8  -4   0   14.21    0.71
  -8  -4   0   13.84    0.68
  -9  -4   0    0.50    0.18
  -9  -4   0    0.07    0.20
  -9  -4   0    0.47    0.22
 -10  -4   0    5.78    0.56
 -10  -4   0    5.95    0.44
 -10  -4   0    5.11    0.50
 -11  -4   0    1.39    0.37
 -11  -4   0    1.51    0.35
 -11  -4   0    0.82    0.25
 -12  -4   0    0.29    0.27
 -12  -4   0    0.15    0.18
 -12  -4   0    0.10    0.28
  13  -5   0    1.60    0.40
  13  -5   0    1.79    0.39
  12  -5   0    7.23    0.61
  12  -5   0    4.55    0.50
  11  -5   0    0.75    0.26
  11  -5   0    0.33    0.23
 -11   5   0    0.83    0.23
  10  -5   0   11.08    0.64
  10  -5   0   11.02    0.65
 -10   5   0   11.45    0.60
   9  -5   0    4.97    0.41
   9  -5   0    4.36    0.41
  -9   5   0    4.27    0.37
   8  -5   0    0.38    0.18
   8  -5   0    0.54    0.20
   7  -5   0   21.42    0.77
   7  -5   0   23.93    0.72
   7  -5   0   22.04    0.80
  -7   5   0   22.22    0.85
   6  -5   0   22.42    0.76
   6  -5   0   23.27    0.72
   6  -5   0   22.84    0.75
  -6   5   0   22.75    0.81
   5  -5   0   52.19    1.30
   5  -5   0   50.65    1.28
   5  -5   0   51.33    1.30
  -5   5   0   51.52    1.34
   4  -5   0  218.74    4.57
   4  -5   0  221.69    4.67
   4  -5   0  221.01    4.47
  -4   5   0  224.14    4.60
   3  -5   0    4.73    0.29
   3  -5   0    4.37    0.22
   3  -5   0    4.33    0.24
   3  -5   0    4.17    0.26
  -3   5   0    3.95    0.21
   2  -5   0   78.74    1.70
   2  -5   0   78.50    1.90
   2  -5   0   80.80    1.86
   2  -5   0   81.78    1.70
   2  -5   0   77.91    1.67
  -2   5   0   77.83    1.66
   1  -5   0   25.21    0.78
   1  -5   0   25.81    0.78
   1  -5   0   25.43    0.57
   1  -5   0   25.78    0.58
   1  -5   0   26.01    0.78
   1  -5   0   24.53    0.65
   0  -5   0    4.29    0.29
   0  -5   0    4.14    0.27
   0  -5   0    4.50    0.23
   0  -5   0    4.75    0.31
  -1  -5   0   10.71    0.47
  -1  -5   0   10.34    0.46
  -1  -5   0   10.65    0.28
  -1  -5   0   10.38    0.29
  -1  -5   0   10.96    0.39
  -1  -5   0   10.14    0.43
  -2  -5   0   73.66    1.56
  -2  -5   0   76.07    1.61
  -2  -5   0   73.68    1.81
  -2  -5   0   71.06    1.83
  -2  -5   0   72.62    1.79
  -3  -5   0    0.83    0.13
  -3  -5   0    1.10    0.21
  -3  -5   0    0.81    0.15
  -3  -5   0    0.81    0.17
   3   5   0    0.70    0.10
  -4  -5   0   13.50    0.55
  -4  -5   0   12.74    0.61
  -4  -5   0   12.88    0.50
  -4  -5   0   13.27    0.56
   4   5   0   13.69    0.45
  -5  -5   0    0.97    0.24
  -5  -5   0    0.70    0.19
  -5  -5   0    0.51    0.17
  -5  -5   0    0.77    0.16
  -5  -5   0    0.58    0.17
   5   5   0    1.07    0.16
  -6  -5   0   -0.04    0.12
  -6  -5   0    0.27    0.15
  -6  -5   0    0.10    0.11
  -7  -5   0   19.50    0.81
  -7  -5   0   19.09    0.81
  -7  -5   0   18.49    0.70
  -8  -5   0    0.03    0.17
  -8  -5   0    0.16    0.19
  -8  -5   0    0.39    0.17
  -9  -5   0   12.10    0.70
  -9  -5   0   11.57    0.59
  -9  -5   0   11.34    0.71
 -10  -5   0    5.39    0.55
 -10  -5   0    5.96    0.46
 -10  -5   0    5.20    0.52
 -11  -5   0    0.01    0.24
 -11  -5   0   -0.08    0.16
 -11  -5   0    0.20    0.26
 -12  -5   0    1.74    0.34
 -12  -5   0    0.76    0.35
 -12  -5   0    1.28    0.35
  12  -6   0    0.35    0.26
  12  -6   0    0.33    0.25
  11  -6   0    0.27    0.21
  11  -6   0    0.13    0.22
 -11   6   0    0.20    0.20
  10  -6   0    0.09    0.19
  10  -6   0    0.30    0.19
 -10   6   0   -0.07    0.18
   9  -6   0    0.21    0.17
   9  -6   0    0.17    0.17
  -9   6   0    0.30    0.18
   8  -6   0    6.76    0.46
   8  -6   0    6.49    0.44
   7  -6   0    5.23    0.38
   7  -6   0    6.53    0.38
   7  -6   0    5.64    0.39
   6  -6   0   10.14    0.47
   6  -6   0   10.06    0.48
   6  -6   0   10.53    0.48
   5  -6   0   73.89    1.73
   5  -6   0   75.77    1.83
   5  -6   0   71.98    1.74
   4  -6   0    0.08    0.10
   4  -6   0    0.20    0.13
   4  -6   0    0.10    0.10
  -4   6   0   -0.03    0.09
   3  -6   0  100.88    2.35
   3  -6   0  100.02    2.14
   3  -6   0  101.07    2.16
  -3   6   0   99.70    2.13
   2  -6   0   39.60    1.14
   2  -6   0   40.15    0.91
   2  -6   0   42.26    0.94
   2  -6   0   42.00    1.18
   2  -6   0   40.27    1.15
   2  -6   0   39.78    0.99
   1  -6   0   48.39    1.34
   1  -6   0   49.10    1.33
   1  -6   0   49.28    1.04
   1  -6   0   48.15    1.33
   1  -6   0   50.58    1.05
   1  -6   0   49.45    1.15
   0  -6   0   17.44    0.65
   0  -6   0   18.28    0.67
   0  -6   0   18.96    0.69
   0  -6   0   19.07    0.57
  -1  -6   0   20.38    0.63
  -1  -6   0   20.46    0.74
  -1  -6   0   21.00    0.47
  -1  -6   0   19.20    0.72
  -1  -6   0   21.23    0.49
  -2  -6   0   15.76    0.46
  -2  -6   0   17.05    0.67
  -2  -6   0   15.63    0.66
  -2  -6   0   16.04    0.43
  -2  -6   0   16.20    0.62
  -3  -6   0    0.86    0.21
  -3  -6   0    1.09    0.14
  -3  -6   0    1.03    0.17
  -3  -6   0    1.03    0.21
  -4  -6   0    0.25    0.17
  -4  -6   0    0.06    0.10
  -4  -6   0    0.26    0.19
  -5  -6   0    2.05    0.32
  -5  -6   0    2.63    0.30
  -5  -6   0    1.76    0.23
  -6  -6   0   44.51    1.48
  -6  -6   0   42.82    1.28
  -7  -6   0    2.57    0.39
  -7  -6   0    1.80    0.31
  -7  -6   0    2.23    0.30
  -7  -6   0    1.80    0.26
  -8  -6   0   21.17    0.82
  -8  -6   0   21.59    0.95
  -8  -6   0   20.71    1.03
  -8  -6   0   21.01    0.92
  -9  -6   0    2.69    0.40
  -9  -6   0    2.82    0.41
  -9  -6   0    3.24    0.49
  -9  -6   0    3.26    0.36
 -10  -6   0   -0.04    0.25
 -10  -6   0    0.15    0.21
 -10  -6   0    0.02    0.15
 -10  -6   0    0.30    0.26
 -11  -6   0   -0.16    0.22
 -11  -6   0    0.00    0.18
 -11  -6   0   -0.12    0.29
  12  -7   0    1.35    0.35
  12  -7   0    1.13    0.32
  11  -7   0    0.06    0.21
  11  -7   0   -0.13    0.20
  10  -7   0    0.61    0.25
  10  -7   0    0.53    0.24
 -10   7   0    0.76    0.26
   9  -7   0    1.20    0.27
   9  -7   0    1.78    0.30
   8  -7   0    0.08    0.16
   8  -7   0    0.04    0.15
   7  -7   0   15.85    0.68
   7  -7   0   16.93    0.68
   7  -7   0   17.77    0.70
   6  -7   0   37.26    1.09
   6  -7   0   37.56    1.14
   6  -7   0   38.39    1.10
   5  -7   0    1.68    0.24
   5  -7   0    1.78    0.21
   5  -7   0    1.79    0.20
   4  -7   0  108.29    2.38
   4  -7   0  109.76    2.60
   4  -7   0  109.51    2.39
   3  -7   0   23.40    0.71
   3  -7   0   25.04    0.67
   3  -7   0   22.66    0.62
   3  -7   0   24.04    0.84
   2  -7   0    0.08    0.14
   2  -7   0    0.09    0.09
   2  -7   0    0.08    0.05
   2  -7   0    0.20    0.07
   2  -7   0    0.11    0.11
   2  -7   0    0.22    0.16
   1  -7   0    0.71    0.14
   1  -7   0    0.86    0.21
   1  -7   0    0.82    0.17
   1  -7   0    0.68    0.19
   0  -7   0   46.31    1.36
   0  -7   0   49.30    1.19
   0  -7   0   47.28    1.38
   0  -7   0   49.18    1.38
  -1  -7   0   35.64    1.13
  -1  -7   0   33.82    1.08
  -1  -7   0   34.91    1.11
  -1  -7   0   36.27    0.97
  -2  -7   0    0.00    0.16
  -2  -7   0    0.39    0.18
  -2  -7   0    0.13    0.07
  -2  -7   0    0.08    0.06
  -2  -7   0    0.11    0.11
  -3  -7   0    0.26    0.18
  -3  -7   0   -0.12    0.13
  -3  -7   0    0.08    0.09
  -4  -7   0    7.24    0.36
  -4  -7   0    7.13    0.48
  -4  -7   0    6.79    0.51
  -5  -7   0    9.62    0.61
  -5  -7   0   10.71    0.60
  -5  -7   0    9.11    0.46
  -6  -7   0    0.51    0.23
  -6  -7   0    0.48    0.19
  -6  -7   0    0.48    0.25
  -7  -7   0    0.21    0.25
  -7  -7   0    0.23    0.19
  -8  -7   0    0.27    0.27
  -8  -7   0    0.27    0.21
  -9  -7   0   -0.06    0.22
  -9  -7   0    0.05    0.22
 -10  -7   0    0.14    0.29
 -10  -7   0   -0.10    0.22
 -11  -7   0   -0.07    0.25
 -11  -7   0   -0.16    0.31
  12  -8   0   -0.01    0.23
  11  -8   0    4.53    0.49
  11  -8   0    4.96    0.51
  10  -8   0    0.76    0.26
  10  -8   0    0.89    0.28
   9  -8   0    0.24    0.18
   9  -8   0   -0.15    0.14
   8  -8   0   10.34    0.58
   8  -8   0   10.07    0.56
   7  -8   0   19.39    0.75
   7  -8   0   19.47    0.77
   7  -8   0   20.24    0.80
   6  -8   0    0.05    0.13
   6  -8   0    0.25    0.15
   6  -8   0    0.19    0.16
   5  -8   0   10.11    0.55
   5  -8   0   10.89    0.49
   5  -8   0   10.88    0.45
   4  -8   0    1.58    0.21
   4  -8   0    2.31    0.29
   4  -8   0    2.18    0.18
   3  -8   0   10.13    0.34
   3  -8   0    9.45    0.54
   3  -8   0   10.19    0.44
   2  -8   0    0.51    0.20
   2  -8   0    0.46    0.07
   2  -8   0    0.47    0.06
   2  -8   0    0.46    0.13
   2  -8   0    0.67    0.22
   1  -8   0   31.36    1.08
   1  -8   0   32.02    0.90
   1  -8   0   33.32    1.11
   0  -8   0   12.19    0.64
   0  -8   0   12.00    0.59
   0  -8   0   12.27    0.64
   0  -8   0   13.07    0.51
  -1  -8   0   25.50    0.79
  -1  -8   0   24.04    0.94
  -1  -8   0   22.84    0.91
  -2  -8   0   12.41    0.66
  -2  -8   0   13.36    0.67
  -2  -8   0   12.54    0.35
  -3  -8   0    0.47    0.11
  -3  -8   0    0.45    0.21
  -3  -8   0    0.67    0.24
  -4  -8   0    0.99    0.27
  -4  -8   0    0.89    0.26
  -4  -8   0    0.70    0.15
  -5  -8   0    0.00    0.20
  -5  -8   0    0.37    0.15
  -5  -8   0   -0.02    0.19
  -6  -8   0   12.67    0.72
  -6  -8   0   10.50    0.55
  -6  -8   0    9.44    0.68
  -7  -8   0    2.55    0.44
  -7  -8   0    2.00    0.31
  -8  -8   0    0.74    0.27
  -8  -8   0    0.71    0.33
  -9  -8   0   -0.05    0.20
  -9  -8   0    0.19    0.28
 -10  -8   0    0.18    0.25
 -10  -8   0    0.18    0.33
  11  -9   0   -0.03    0.21
  11  -9   0    0.15    0.23
  10  -9   0    1.62    0.34
  10  -9   0    1.49    0.33
   9  -9   0    3.57    0.40
   9  -9   0    3.15    0.39
   8  -9   0    5.28    0.42
   8  -9   0    4.84    0.42
   7  -9   0    0.02    0.19
   7  -9   0   -0.14    0.12
   7  -9   0    0.08    0.15
   6  -9   0    7.32    0.40
   6  -9   0    6.68    0.49
   6  -9   0    7.10    0.44
   5  -9   0   10.25    0.50
   5  -9   0    8.62    0.56
   5  -9   0   11.35    0.45
   4  -9   0    7.16    0.31
   4  -9   0    6.96    0.39
   4  -9   0    6.62    0.49
   3  -9   0    0.21    0.18
   3  -9   0    0.24    0.14
   3  -9   0    0.41    0.08
   2  -9   0   37.85    1.28
   2  -9   0   41.51    1.33
   2  -9   0   39.10    1.07
   1  -9   0   24.47    0.98
   1  -9   0   26.36    1.00
   1  -9   0   25.21    0.79
   0  -9   0    4.96    0.45
   0  -9   0    5.09    0.44
   0  -9   0    5.19    0.35
  -1  -9   0   19.21    0.70
  -1  -9   0   17.79    0.85
  -1  -9   0   18.89    0.84
  -2  -9   0    3.81    0.42
  -2  -9   0    3.42    0.39
  -3  -9   0    2.22    0.35
  -3  -9   0    1.59    0.33
  -3  -9   0    2.40    0.17
  -4  -9   0    0.28    0.22
  -4  -9   0    0.35    0.26
  -4  -9   0    0.09    0.11
  -5  -9   0    2.57    0.40
  -5  -9   0    2.06    0.24
  -5  -9   0    2.91    0.43
  -6  -9   0    5.39    0.39
  -6  -9   0    5.41    0.54
  -6  -9   0    5.11    0.57
  -7  -9   0    0.36    0.21
  -7  -9   0    0.82    0.35
  -8  -9   0    0.17    0.21
  -8  -9   0   -0.35    0.24
  -9  -9   0    0.17    0.23
  -9  -9   0    0.17    0.33
 -10  -9   0    2.24    0.40
  10 -10   0    0.22    0.23
  10 -10   0    0.13    0.21
   9 -10   0    2.37    0.36
   9 -10   0    2.16    0.34
   8 -10   0    0.94    0.22
   8 -10   0    0.76    0.24
   7 -10   0    1.03    0.29
   7 -10   0    0.76    0.23
   7 -10   0    0.89    0.21
   6 -10   0    7.32    0.55
   6 -10   0    6.33    0.44
   6 -10   0    7.59    0.41
   5 -10   0   11.07    0.66
   5 -10   0   10.04    0.42
   5 -10   0   10.73    0.53
   4 -10   0   -0.04    0.08
   4 -10   0   -0.01    0.13
   4 -10   0   -0.27    0.14
   3 -10   0   43.14    1.19
   3 -10   0   41.49    1.43
   2 -10   0   20.51    0.72
   2 -10   0   20.42    0.93
   1 -10   0   10.59    0.66
   1 -10   0    9.59    0.64
   1 -10   0   10.68    0.50
   0 -10   0   17.75    0.86
   0 -10   0   19.67    0.72
   0 -10   0   18.43    0.91
  -1 -10   0    0.20    0.22
  -1 -10   0   -0.02    0.21
  -2 -10   0   -0.24    0.17
  -2 -10   0    0.18    0.23
  -3 -10   0    6.91    0.56
  -3 -10   0    5.63    0.54
  -4 -10   0    0.12    0.11
  -4 -10   0    0.16    0.23
  -4 -10   0    0.07    0.20
  -5 -10   0   10.33    0.73
  -5 -10   0    9.78    0.44
  -5 -10   0    9.45    0.72
  -6 -10   0    2.16    0.45
  -6 -10   0    1.10    0.39
  -6 -10   0    1.71    0.24
  -7 -10   0    0.20    0.31
  -7 -10   0    0.11    0.18
  -8 -10   0    0.73    0.25
  -8 -10   0    1.11    0.42
  -9 -10   0    2.02    0.36
  -9 -10   0    0.95    0.43
  10 -11   0    0.87    0.29
   9 -11   0    3.72    0.40
   9 -11   0    3.16    0.41
   8 -11   0    1.34    0.25
   8 -11   0    1.03    0.28
   7 -11   0   10.31    0.52
   7 -11   0   10.24    0.69
   7 -11   0   11.43    0.62
   6 -11   0    6.24    0.35
   6 -11   0    5.79    0.44
   6 -11   0    6.62    0.57
   5 -11   0    4.00    0.37
   5 -11   0    3.91    0.24
   5 -11   0    4.52    0.49
   4 -11   0   23.81    0.83
   4 -11   0   21.12    1.00
   3 -11   0    4.62    0.51
   3 -11   0    4.87    0.37
   2 -11   0    2.54    0.41
   2 -11   0    3.17    0.30
   1 -11   0    1.64    0.34
   1 -11   0    1.81    0.38
   1 -11   0    2.26    0.28
   0 -11   0    0.11    0.22
   0 -11   0    0.33    0.18
   0 -11   0    0.24    0.24
  -1 -11   0    1.91    0.39
  -1 -11   0    1.60    0.35
  -2 -11   0    5.62    0.57
  -2 -11   0    6.24    0.57
  -3 -11   0    1.35    0.38
  -3 -11   0    1.49    0.36
  -4 -11   0    9.22    0.71
  -4 -11   0   11.58    0.80
  -5 -11   0    0.71    0.31
  -5 -11   0   -0.04    0.25
  -6 -11   0    0.06    0.25
  -6 -11   0    0.53    0.36
  -7 -11   0   -0.03    0.27
  -8 -11   0    0.85    0.42
   9 -12   0    1.43    0.27
   8 -12   0    8.40    0.49
   7 -12   0    3.99    0.50
   6 -12   0    1.12    0.36
   5 -12   0    1.71    0.38
   4 -12   0    0.19    0.27
   3 -12   0    0.48    0.27
   2 -12   0    0.24    0.25
   1 -12   0    0.08    0.25
   1 -12   0    0.39    0.26
   0 -12   0    0.19    0.22
   0 -12   0   -0.18    0.21
  -1 -12   0    0.42    0.29
  -1 -12   0    0.34    0.27
  -2 -12   0    1.01    0.37
  -2 -12   0    1.40    0.38
  -3 -12   0    2.38    0.48
  -3 -12   0    2.48    0.46
  -4 -12   0    0.01    0.27
  -4 -12   0    0.10    0.29
  -5 -12   0    1.75    0.46
  -5 -12   0    1.99    0.47
  -6 -12   0    0.17    0.32
  -7 -12   0    0.46    0.37
   7 -13   0    1.23    0.38
   6 -13   0    2.02    0.44
   5 -13   0    0.66    0.34
   4 -13   0    0.51    0.33
   3 -13   0    3.74    0.53
   2 -13   0    1.71    0.44
   1 -13   0    0.86    0.37
   0 -13   0    0.32    0.32
   0 -13   0   -0.17    0.23
  -1 -13   0    4.53    0.57
  -1 -13   0    6.23    0.70
  -2 -13   0    8.97    0.76
  -2 -13   0    8.67    0.80
  -3 -13   0   -0.11    0.28
  -3 -13   0    0.18    0.32
  -4 -13   0    1.20    0.42
  -4 -13   0    0.86    0.41
  -5 -13   0   -0.20    0.26
  -5 -13   0    0.22    0.36
   6 -14   0    2.76    0.51
   5 -14   0    2.79    0.52
   4 -14   0    1.11    0.39
   3 -14   0    7.96    0.76
   2 -14   0    1.39    0.45
   1 -14   0    0.09    0.30
   0 -14   0    0.51    0.36
   0 -14   0    0.75    0.41
  -1 -14   0    1.74    0.45
  -1 -14   0    1.60    0.48
  -2 -14   0   -0.36    0.29
  -2 -14   0    0.13    0.32
  -3 -14   0   -0.06    0.27
  -3 -14   0    0.16    0.37
   2 -15   0    0.10    0.32
   1 -15   0    0.14    0.32
   0 -15   0    0.34    0.40
  -2 -15   1    0.07    0.36
  -1 -15   1    0.19    0.33
  -1 -15   1    0.35    0.34
   0 -15   1   -0.12    0.30
   1 -15   1    0.39    0.34
   2 -15   1    0.10    0.31
   3 -15   1    1.50    0.43
   4 -15   1   -0.18    0.27
  -4 -14   1    0.62    0.40
  -4 -14   1    0.42    0.34
  -3 -14   1    0.81    0.39
  -3 -14   1    1.05    0.40
  -2 -14   1    0.25    0.31
  -2 -14   1    0.14    0.32
  -1 -14   1    0.42    0.33
  -1 -14   1    0.66    0.37
   0 -14   1    0.93    0.38
   1 -14   1    0.37    0.32
   2 -14   1    8.22    0.76
   3 -14   1    0.66    0.35
   4 -14   1   10.68    0.81
   5 -14   1    1.96    0.45
   6 -14   1    2.71    0.49
  -6 -13   1    1.84    0.51
  -6 -13   1    1.69    0.48
  -5 -13   1    0.36    0.31
  -5 -13   1    0.18    0.34
  -4 -13   1   -0.11    0.27
  -4 -13   1   -0.12    0.27
  -3 -13   1    0.11    0.31
  -3 -13   1    0.12    0.26
  -2 -13   1    0.07    0.27
  -2 -13   1    0.37    0.31
  -1 -13   1    0.59    0.32
  -1 -13   1    0.56    0.34
   0 -13   1    1.19    0.40
   0 -13   1    2.13    0.43
   1 -13   1    3.00    0.50
   2 -13   1    0.24    0.27
   3 -13   1   12.29    0.84
   4 -13   1    2.42    0.45
   5 -13   1    1.91    0.42
   6 -13   1    1.70    0.41
   7 -13   1    1.20    0.36
  -7 -12   1    0.59    0.34
  -6 -12   1   -0.13    0.29
  -6 -12   1    0.44    0.32
  -5 -12   1    1.34    0.39
  -5 -12   1    1.03    0.36
  -4 -12   1   -0.13    0.24
  -4 -12   1    0.21    0.27
  -3 -12   1    4.04    0.53
  -3 -12   1    2.78    0.48
  -2 -12   1    0.20    0.27
  -2 -12   1    0.36    0.28
  -1 -12   1    0.50    0.31
  -1 -12   1    0.80    0.29
   0 -12   1    1.75    0.40
   0 -12   1    2.42    0.41
   0 -12   1    3.13    0.35
   1 -12   1    0.20    0.24
   1 -12   1    0.52    0.20
   2 -12   1    6.20    0.58
   2 -12   1    6.38    0.44
   3 -12   1    0.68    0.22
   3 -12   1    0.36    0.26
   4 -12   1   -0.03    0.22
   4 -12   1   -0.19    0.13
   5 -12   1    0.46    0.27
   5 -12   1    0.22    0.19
   6 -12   1    7.04    0.50
   6 -12   1    6.93    0.37
   6 -12   1    6.42    0.59
   7 -12   1    2.96    0.44
   7 -12   1    3.34    0.31
   7 -12   1    2.54    0.35
   8 -12   1    0.37    0.19
   8 -12   1    0.48    0.25
   9 -12   1    1.94    0.32
   9 -12   1    1.93    0.37
  -8 -11   1    1.02    0.27
  -8 -11   1    0.91    0.40
  -7 -11   1    1.53    0.43
  -7 -11   1    1.57    0.27
  -6 -11   1    2.13    0.26
  -6 -11   1    2.80    0.48
  -6 -11   1    2.27    0.45
  -5 -11   1    0.33    0.30
  -5 -11   1    0.71    0.32
  -5 -11   1    0.29    0.15
  -4 -11   1    5.03    0.55
  -4 -11   1    4.82    0.54
  -3 -11   1    3.20    0.46
  -3 -11   1    3.38    0.45
  -2 -11   1   -0.16    0.20
  -2 -11   1   -0.02    0.21
  -1 -11   1    0.85    0.27
  -1 -11   1    0.66    0.29
  -1 -11   1    0.46    0.20
   0 -11   1   -0.11    0.19
   0 -11   1    0.30    0.23
   0 -11   1   -0.05    0.14
   1 -11   1    4.39    0.48
   1 -11   1    4.22    0.47
   1 -11   1    4.57    0.36
   2 -11   1    2.53    0.39
   2 -11   1    3.33    0.32
   3 -11   1    0.10    0.20
   3 -11   1    0.19    0.15
   4 -11   1    0.81    0.21
   4 -11   1    0.66    0.25
   5 -11   1    3.65    0.35
   5 -11   1    3.82    0.26
   5 -11   1    3.77    0.44
   6 -11   1    3.08    0.34
   6 -11   1    3.06    0.27
   6 -11   1    2.59    0.39
   7 -11   1    1.73    0.35
   7 -11   1    1.68    0.25
   7 -11   1    1.73    0.32
   8 -11   1    8.73    0.53
   8 -11   1    7.62    0.55
   9 -11   1    0.39    0.22
   9 -11   1    0.43    0.25
  10 -11   1    1.34    0.35
  10 -11   1    1.58    0.34
  -9 -10   1    0.83    0.40
  -9 -10   1    0.10    0.23
  -8 -10   1    0.83    0.38
  -8 -10   1    0.34    0.23
  -7 -10   1    3.39    0.36
  -7 -10   1    3.11    0.51
  -6 -10   1    0.19    0.28
  -6 -10   1    0.23    0.18
  -6 -10   1    0.54    0.31
  -5 -10   1   10.08    0.67
  -5 -10   1    8.73    0.68
  -5 -10   1    9.82    0.47
  -4 -10   1    3.26    0.25
  -4 -10   1    3.72    0.45
  -4 -10   1    2.53    0.41
  -3 -10   1    1.12    0.31
  -3 -10   1    1.07    0.31
  -3 -10   1    1.28    0.14
  -2 -10   1    0.95    0.29
  -2 -10   1    0.84    0.28
  -1 -10   1    0.80    0.26
  -1 -10   1    0.48    0.23
  -1 -10   1    0.81    0.21
   0 -10   1    8.61    0.47
   0 -10   1    7.62    0.56
   0 -10   1    7.81    0.55
   1 -10   1   13.02    0.70
   1 -10   1   13.29    0.71
   1 -10   1   12.70    0.57
   2 -10   1    1.41    0.31
   2 -10   1    0.96    0.21
   3 -10   1    4.47    0.35
   3 -10   1    4.43    0.21
   3 -10   1    4.65    0.45
   4 -10   1   21.77    0.78
   4 -10   1   21.18    0.91
   4 -10   1   21.98    0.64
   5 -10   1    3.65    0.41
   5 -10   1    4.64    0.36
   5 -10   1    4.84    0.30
   6 -10   1    6.72    0.51
   6 -10   1    7.42    0.47
   6 -10   1    7.14    0.41
   7 -10   1   12.24    0.64
   7 -10   1   11.88    0.58
   7 -10   1   12.53    0.68
   8 -10   1   -0.01    0.16
   8 -10   1    0.16    0.20
   9 -10   1    0.39    0.23
   9 -10   1    0.34    0.23
  10 -10   1    0.12    0.21
  10 -10   1   -0.12    0.19
  11 -10   1    0.20    0.25
 -10  -9   1    0.33    0.27
 -10  -9   1    0.65    0.36
  -9  -9   1    2.05    0.47
  -9  -9   1    2.43    0.39
  -8  -9   1    4.23    0.44
  -8  -9   1    4.42    0.56
  -7  -9   1   -0.01    0.18
  -7  -9   1    0.10    0.27
  -6  -9   1   15.15    0.66
  -6  -9   1   14.39    0.79
  -6  -9   1   14.00    0.84
  -5  -9   1    1.76    0.34
  -5  -9   1    1.55    0.22
  -5  -9   1    1.35    0.33
  -4  -9   1    9.28    0.42
  -4  -9   1    9.95    0.62
  -4  -9   1    8.81    0.61
  -3  -9   1    2.36    0.34
  -3  -9   1    2.66    0.21
  -3  -9   1    2.72    0.37
  -2  -9   1    9.42    0.59
  -2  -9   1    9.60    0.31
  -2  -9   1    7.97    0.54
  -1  -9   1   12.62    0.56
  -1  -9   1   12.20    0.65
  -1  -9   1   12.77    0.66
   0  -9   1   42.53    1.36
   0  -9   1   42.70    1.18
   0  -9   1   43.01    1.36
   1  -9   1    1.84    0.29
   1  -9   1    1.74    0.22
   1  -9   1    2.06    0.31
   2  -9   1   21.02    0.52
   2  -9   1   21.26    0.87
   2  -9   1   21.02    0.71
   3  -9   1   42.46    1.15
   3  -9   1   41.96    1.33
   3  -9   1   41.18    0.99
   4  -9   1    3.95    0.24
   4  -9   1    4.14    0.32
   4  -9   1    4.14    0.39
   5  -9   1    7.23    0.42
   5  -9   1    7.65    0.38
   5  -9   1    7.22    0.50
   6  -9   1   13.94    0.69
   6  -9   1   14.85    0.60
   6  -9   1   15.39    0.66
   7  -9   1    3.35    0.36
   7  -9   1    3.97    0.37
   7  -9   1    2.79    0.30
   8  -9   1    0.00    0.17
   8  -9   1    0.09    0.16
   9  -9   1    0.12    0.18
   9  -9   1    0.30    0.22
  10  -9   1    1.14    0.30
  10  -9   1    0.98    0.31
  11  -9   1    6.48    0.58
  11  -9   1    6.14    0.58
 -10  -8   1    2.49    0.50
 -10  -8   1    3.07    0.45
  -9  -8   1    1.36    0.41
  -9  -8   1    1.81    0.36
  -8  -8   1    0.06    0.19
  -8  -8   1    0.11    0.25
  -7  -8   1    5.51    0.44
  -7  -8   1    5.53    0.49
  -7  -8   1    5.07    0.53
  -6  -8   1    1.00    0.32
  -6  -8   1    1.18    0.23
  -6  -8   1    1.23    0.29
  -5  -8   1    2.34    0.34
  -5  -8   1    2.03    0.25
  -5  -8   1    2.36    0.35
  -4  -8   1    1.09    0.25
  -4  -8   1    1.06    0.26
  -4  -8   1    1.03    0.17
  -3  -8   1   12.62    0.65
  -3  -8   1   12.43    0.45
  -2  -8   1    2.65    0.32
  -2  -8   1    2.84    0.19
  -2  -8   1    2.34    0.31
  -1  -8   1   61.08    1.28
  -1  -8   1   59.76    1.50
  -1  -8   1   56.39    1.64
  -1  -8   1   62.02    1.30
  -1  -8   1   61.15    1.70
   0  -8   1    7.64    0.48
   0  -8   1    8.29    0.23
   0  -8   1    7.17    0.38
   0  -8   1    7.72    0.48
   1  -8   1   48.19    1.42
   1  -8   1   47.74    1.41
   1  -8   1   47.16    1.22
   1  -8   1   49.20    1.06
   1  -8   1   49.01    1.04
   2  -8   1    5.65    0.41
   2  -8   1    5.77    0.33
   2  -8   1    6.04    0.26
   3  -8   1    0.13    0.10
   3  -8   1    0.11    0.08
   3  -8   1    0.19    0.16
   4  -8   1    0.86    0.14
   4  -8   1    0.73    0.17
   4  -8   1    0.62    0.20
   5  -8   1    6.87    0.36
   5  -8   1    6.22    0.43
   5  -8   1    7.22    0.40
   6  -8   1    6.38    0.43
   6  -8   1    6.57    0.39
   6  -8   1    6.49    0.41
   7  -8   1   -0.01    0.14
   7  -8   1    0.11    0.14
   7  -8   1    0.07    0.16
   8  -8   1    1.09    0.26
   8  -8   1    1.50    0.27
   9  -8   1    5.96    0.49
   9  -8   1    5.60    0.47
 -10   8  -1   10.18    0.63
  10  -8   1    9.31    0.63
  10  -8   1    9.47    0.64
  11  -8   1    0.55    0.26
  11  -8   1    0.40    0.24
  12  -8   1    3.12    0.46
 -11  -7   1    0.59    0.32
 -10  -7   1    1.27    0.35
 -10  -7   1    0.86    0.36
  -9  -7   1    0.24    0.26
  -9  -7   1    0.13    0.22
  -8  -7   1    3.50    0.47
  -8  -7   1    3.67    0.41
  -7  -7   1    1.66    0.35
  -7  -7   1    1.80    0.29
  -6  -7   1    0.31    0.22
  -6  -7   1    0.44    0.18
  -6  -7   1    0.12    0.19
  -5  -7   1   -0.07    0.15
  -5  -7   1    0.06    0.13
  -5  -7   1    0.18    0.17
  -4  -7   1    0.82    0.17
  -4  -7   1    1.18    0.26
  -4  -7   1    1.41    0.24
  -3  -7   1   15.78    0.52
  -3  -7   1   15.26    0.67
  -3  -7   1   15.07    0.68
  -2  -7   1   33.52    0.97
  -2  -7   1   34.58    0.84
  -2  -7   1   31.60    1.06
  -2  -7   1   34.87    0.81
  -2  -7   1   33.05    1.05
  -1  -7   1    1.44    0.24
  -1  -7   1    1.67    0.20
  -1  -7   1    1.50    0.12
  -1  -7   1    1.81    0.25
  -1  -7   1    1.47    0.11
   0  -7   1   26.23    0.89
   0  -7   1   27.13    0.61
   0  -7   1   25.47    0.76
   0  -7   1   27.19    0.90
   0  -7   1   26.52    0.61
   1  -7   1    7.69    0.26
   1  -7   1    7.43    0.44
   1  -7   1    7.53    0.35
   1  -7   1    7.95    0.44
   1  -7   1    7.60    0.24
   2  -7   1    7.72    0.29
   2  -7   1    6.83    0.34
   2  -7   1    6.93    0.26
   2  -7   1    6.66    0.40
   3  -7   1    1.05    0.16
   3  -7   1    1.01    0.20
   3  -7   1    0.92    0.12
   4  -7   1    1.03    0.21
   4  -7   1    1.35    0.16
   4  -7   1    1.14    0.17
   5  -7   1    7.55    0.41
   5  -7   1    7.09    0.38
   5  -7   1    8.29    0.44
   6  -7   1    4.65    0.36
   6  -7   1    5.71    0.37
   6  -7   1    5.68    0.36
   7  -7   1    2.70    0.30
   7  -7   1    2.03    0.26
   7  -7   1    2.16    0.26
   8  -7   1    6.65    0.46
   8  -7   1    7.32    0.48
   9  -7   1    2.15    0.32
   9  -7   1    1.62    0.30
 -10   7  -1    0.59    0.24
  10  -7   1    0.32    0.21
  10  -7   1    0.37    0.22
 -11   7  -1    3.99    0.43
  11  -7   1    3.76    0.45
  11  -7   1    4.01    0.48
  12  -7   1    1.90    0.39
  12  -7   1    1.55    0.36
 -11  -6   1    0.55    0.23
 -11  -6   1    0.50    0.36
 -11  -6   1    0.40    0.29
 -10  -6   1    0.59    0.33
 -10  -6   1    0.24    0.24
 -10  -6   1    0.52    0.22
  -9  -6   1    1.25    0.31
  -9  -6   1    0.94    0.34
  -9  -6   1    1.21    0.25
  -8  -6   1    7.46    0.54
  -8  -6   1    8.72    0.63
  -8  -6   1    8.36    0.49
  -7  -6   1    0.45    0.20
  -7  -6   1    0.33    0.15
  -7  -6   1    0.23    0.22
  -6  -6   1    0.71    0.20
  -6  -6   1    1.24    0.28
  -6  -6   1    0.99    0.22
  -5  -6   1    0.80    0.23
  -5  -6   1    0.29    0.15
  -5  -6   1    0.23    0.17
  -4  -6   1    3.87    0.28
  -4  -6   1    3.41    0.34
  -4  -6   1    3.30    0.30
   3   6  -1   26.67    0.69
  -3  -6   1   25.89    0.86
  -3  -6   1   25.89    0.90
  -3  -6   1   27.52    0.75
  -2  -6   1    0.99    0.19
  -2  -6   1    1.16    0.13
  -2  -6   1    1.04    0.19
  -2  -6   1    1.13    0.18
  -2  -6   1    1.26    0.11
  -1  -6   1   48.01    1.04
  -1  -6   1   46.92    1.18
  -1  -6   1   48.09    1.31
  -1  -6   1   47.25    1.28
  -1  -6   1   48.77    1.06
   0  -6   1   21.89    0.51
   0  -6   1   21.45    0.72
   0  -6   1   20.62    0.50
   0  -6   1   21.20    0.73
   0  -6   1   21.89    0.63
   1  -6   1    9.34    0.44
   1  -6   1    9.86    0.37
   1  -6   1    9.84    0.30
  -2   6  -1   18.44    0.49
   2  -6   1   17.99    0.65
   2  -6   1   20.33    0.54
   2  -6   1   18.82    0.50
   2  -6   1   19.38    0.58
  -3   6  -1  126.46    2.66
   3  -6   1  123.97    2.65
   3  -6   1  126.87    2.66
   3  -6   1  126.42    2.83
  -4   6  -1   72.03    1.67
   4  -6   1   71.56    1.67
   4  -6   1   70.66    1.74
   4  -6   1   73.31    1.67
  -5   6  -1    7.75    0.40
   5  -6   1    8.15    0.41
   5  -6   1    7.64    0.39
   5  -6   1    7.69    0.39
  -6   6  -1    9.17    0.48
   6  -6   1    8.73    0.43
   6  -6   1    8.16    0.43
   6  -6   1    9.16    0.46
   7  -6   1    1.64    0.22
   7  -6   1    1.28    0.23
   7  -6   1    2.02    0.26
   8  -6   1   12.68    0.63
   8  -6   1   11.91    0.60
  -9   6  -1    0.13    0.16
   9  -6   1   -0.15    0.13
   9  -6   1   -0.14    0.16
 -10   6  -1    1.58    0.29
  10  -6   1    1.08    0.30
  10  -6   1    0.97    0.28
 -11   6  -1    0.96    0.28
  11  -6   1    1.13    0.32
  11  -6   1    0.56    0.25
 -12   6  -1    1.53    0.32
  12  -6   1    1.56    0.37
  12  -6   1    1.75    0.38
 -12  -5   1    1.39    0.41
 -12  -5   1    1.55    0.39
 -11  -5   1    1.50    0.37
 -11  -5   1    1.46    0.29
 -11  -5   1    1.24    0.34
 -10  -5   1    0.91    0.29
 -10  -5   1    0.95    0.24
 -10  -5   1    1.02    0.32
  -9  -5   1   10.18    0.63
  -9  -5   1   10.77    0.55
  -9  -5   1    9.91    0.64
  -8  -5   1    2.78    0.36
  -8  -5   1    3.21    0.30
  -8  -5   1    2.12    0.33
  -7  -5   1    1.28    0.25
  -7  -5   1    1.32    0.26
  -7  -5   1    1.48    0.21
   6   5  -1    0.09    0.11
  -6  -5   1   -0.10    0.08
  -6  -5   1    0.03    0.15
  -6  -5   1    0.05    0.13
  -6  -5   1    0.29    0.15
   5   5  -1    0.21    0.11
  -5  -5   1    0.25    0.15
  -5  -5   1    0.25    0.13
  -5  -5   1    0.16    0.11
  -5  -5   1   -0.05    0.15
  -5  -5   1    0.03    0.12
   4   5  -1   26.90    0.73
  -4  -5   1   25.81    0.79
  -4  -5   1   24.98    0.87
  -4  -5   1   26.06    0.81
   3   5  -1    1.26    0.13
  -3  -5   1    1.38    0.16
  -3  -5   1    1.04    0.17
  -3  -5   1    1.28    0.13
  -3  -5   1    1.33    0.20
   2   5  -1   16.87    0.44
  -2  -5   1   16.90    0.49
  -2  -5   1   16.42    0.61
  -2  -5   1   16.31    0.55
  -2  -5   1   16.34    0.57
  -1  -5   1    0.18    0.09
  -1  -5   1    0.12    0.06
  -1  -5   1    0.17    0.05
  -1  -5   1    0.25    0.11
  -1  -5   1    0.02    0.09
   0  -5   1   69.17    1.41
   0  -5   1   67.73    1.48
   0  -5   1   65.83    1.64
   0  -5   1   64.22    1.59
   0  -5   1   68.66    1.41
   1  -5   1   19.50    0.63
   1  -5   1   20.11    0.64
   1  -5   1   20.00    0.56
   1  -5   1   20.62    0.51
   1  -5   1   20.40    0.49
  -2   5  -1  160.41    3.30
   2  -5   1  164.52    3.48
   2  -5   1  163.43    3.28
   2  -5   1  157.36    3.30
  -3   5  -1  115.94    2.48
   3  -5   1  116.05    2.45
   3  -5   1  117.36    2.58
   3  -5   1  116.01    2.47
  -4   5  -1    1.53    0.17
   4  -5   1    1.42    0.17
   4  -5   1    1.56    0.17
   4  -5   1    1.71    0.18
  -5   5  -1   22.32    0.74
   5  -5   1   22.64    0.70
   5  -5   1   22.48    0.72
   5  -5   1   22.23    0.72
  -6   5  -1   12.72    0.57
   6  -5   1   13.25    0.56
   6  -5   1   13.24    0.50
   6  -5   1   13.50    0.55
  -7   5  -1    1.72    0.27
   7  -5   1    1.28    0.22
   7  -5   1    1.49    0.18
   7  -5   1    1.61    0.24
  -8   5  -1    1.08    0.25
   8  -5   1    0.68    0.20
   8  -5   1    1.04    0.23
  -9   5  -1    3.19    0.34
   9  -5   1    3.03    0.36
   9  -5   1    3.12    0.36
 -10   5  -1   10.12    0.58
  10  -5   1    8.89    0.60
  10  -5   1   10.70    0.62
 -11   5  -1    0.35    0.21
  11  -5   1    0.33    0.25
  11  -5   1    0.52    0.25
 -12   5  -1    1.49    0.33
  12  -5   1    1.12    0.32
  12  -5   1    0.81    0.30
  13  -5   1    0.76    0.33
  13  -5   1    0.62    0.31
 -12  -4   1    1.73    0.42
 -12  -4   1    1.65    0.38
 -12  -4   1    1.61    0.30
 -11  -4   1    0.51    0.21
 -11  -4   1    0.71    0.27
 -11  -4   1    1.44    0.38
 -10  -4   1   15.50    0.67
 -10  -4   1   14.19    0.83
 -10  -4   1   15.03    0.78
  -9  -4   1    4.48    0.35
  -9  -4   1    4.19    0.42
  -9  -4   1    3.78    0.43
   8   4  -1    5.69    0.40
  -8  -4   1    5.95    0.47
  -8  -4   1    6.19    0.45
  -8  -4   1    5.98    0.38
   7   4  -1    0.12    0.14
  -7  -4   1   -0.02    0.13
  -7  -4   1    0.30    0.12
  -7  -4   1    0.15    0.14
   6   4  -1    0.17    0.11
  -6  -4   1    0.06    0.11
  -6  -4   1   -0.05    0.14
  -6  -4   1    0.07    0.10
   5   4  -1   18.39    0.60
  -5  -4   1   18.78    0.66
  -5  -4   1   17.32    0.66
  -5  -4   1   17.45    0.59
  -5  -4   1   17.99    0.57
   4   4  -1    8.01    0.33
  -4  -4   1    8.16    0.33
  -4  -4   1    8.09    0.35
  -4  -4   1    7.09    0.36
  -4  -4   1    6.92    0.36
   3   4  -1    8.09    0.30
  -3  -4   1    8.01    0.39
  -3  -4   1    7.87    0.34
  -3  -4   1    8.52    0.36
   2   4  -1    0.38    0.07
  -2  -4   1    0.39    0.10
  -2  -4   1    0.34    0.08
  -2  -4   1    0.41    0.11
   1   4  -1  194.29    3.95
  -1  -4   1  202.38    3.95
  -1  -4   1  201.78    3.96
  -1  -4   1  194.39    3.98
  -1  -4   1  195.86    4.24
  -1  -4   1  194.98    4.12
   0   4  -1  109.76    2.23
   0  -4   1  109.98    2.25
   0  -4   1  108.91    2.24
   0  -4   1  110.05    2.45
   0  -4   1  109.29    2.24
  -1   4  -1  160.84    3.33
   1  -4   1  167.59    3.31
   1  -4   1  166.08    3.58
   1  -4   1  165.86    3.48
   1  -4   1  166.56    3.35
  -2   4  -1  296.02    5.97
   2  -4   1  287.01    5.96
   2  -4   1  307.49    5.99
   2  -4   1  298.58    5.82
   2  -4   1  297.82    6.09
  -3   4  -1   14.25    0.47
   3  -4   1   16.16    0.50
   3  -4   1   15.87    0.47
   3  -4   1   15.02    0.47
  -4   4  -1   10.29    0.42
   4  -4   1    9.83    0.39
   4  -4   1   10.60    0.38
   4  -4   1   10.44    0.40
  -5   4  -1    0.03    0.10
   5  -4   1    0.14    0.11
   5  -4   1    0.14    0.10
   5  -4   1    0.20    0.09
  -6   4  -1    1.58    0.23
   6  -4   1    1.48    0.16
   6  -4   1    1.37    0.20
   6  -4   1    1.30    0.20
  -7   4  -1   15.36    0.70
   7  -4   1   16.77    0.67
   7  -4   1   15.37    0.63
   7  -4   1   15.75    0.51
  -8   4  -1    3.28    0.31
  -8   4  -1    4.10    0.40
   8  -4   1    3.88    0.36
   8  -4   1    3.81    0.35
  -9   4  -1   18.65    0.75
  -9   4  -1   17.73    0.85
   9  -4   1   17.37    0.76
   9  -4   1   18.25    0.80
 -10   4  -1    4.59    0.41
 -10   4  -1    4.12    0.47
  10  -4   1    3.79    0.42
  10  -4   1    4.29    0.42
 -11   4  -1    1.47    0.29
  11  -4   1    2.26    0.37
  11  -4   1    2.94    0.39
 -12   4  -1    8.89    0.59
  12  -4   1    6.73    0.58
  12  -4   1    7.66    0.62
 -13   4  -1    3.97    0.45
  13  -4   1    3.40    0.47
  13  -4   1    3.90    0.52
 -13  -3   1    0.73    0.36
 -13  -3   1    0.89    0.31
 -12  -3   1    0.41    0.31
 -12  -3   1    0.44    0.27
 -12  -3   1    0.51    0.22
 -11  -3   1    7.98    0.69
 -11  -3   1    9.26    0.53
 -11  -3   1    9.76    0.64
 -10  -3   1    0.47    0.22
 -10  -3   1    0.73    0.20
 -10  -3   1    0.56    0.26
   9   3  -1   15.83    0.72
  -9  -3   1   14.15    0.78
  -9  -3   1   16.78    0.64
  -9  -3   1   16.54    0.75
   8   3  -1    1.39    0.24
  -8  -3   1    0.95    0.18
  -8  -3   1    0.73    0.22
  -8  -3   1    0.92    0.24
   7   3  -1   12.58    0.55
  -7  -3   1   12.17    0.62
  -7  -3   1   12.19    0.48
  -7  -3   1   12.52    0.57
   6   3  -1   14.08    0.56
  -6  -3   1   14.10    0.50
  -6  -3   1   14.22    0.58
  -6  -3   1   14.38    0.62
   5   3  -1   26.47    0.79
  -5  -3   1   27.50    0.83
  -5  -3   1   28.95    0.88
  -5  -3   1   27.49    0.73
  -5  -3   1   28.66    0.76
   4   3  -1   12.24    0.43
  -4  -3   1   12.52    0.40
  -4  -3   1   12.48    0.42
  -4  -3   1   13.04    0.48
  -4  -3   1   12.38    0.46
   3   3  -1   43.32    1.01
  -3  -3   1   42.98    1.03
  -3  -3   1   43.29    0.95
  -3  -3   1   41.07    1.04
  -3  -3   1   44.01    1.07
   2   3  -1   45.43    1.03
  -2  -3   1   46.80    1.07
  -2  -3   1   47.86    1.10
  -2  -3   1   47.72    1.16
   1   3  -1   24.03    0.55
  -1  -3   1   24.20    0.66
  -1  -3   1   24.33    0.57
  -1  -3   1   24.81    0.61
  -1  -3   1   23.97    0.63
   0   3  -1  301.06    6.13
   0  -3   1  300.89    6.20
   0  -3   1  310.09    6.38
   0  -3   1  307.70    5.93
   0  -3   1  308.95    6.20
  -1   3  -1   71.93    1.51
   1  -3   1   72.31    1.50
   1  -3   1   71.58    1.58
   1  -3   1   72.68    1.51
  -2   3  -1   14.89    0.43
   2  -3   1   14.49    0.42
   2  -3   1   14.95    0.41
   2  -3   1   15.59    0.44
  -3   3  -1   10.84    0.39
   3  -3   1   11.51    0.38
   3  -3   1   11.58    0.38
   3  -3   1   11.52    0.37
  -4   3  -1    6.01    0.32
   4  -3   1    6.47    0.30
   4  -3   1    6.62    0.30
   4  -3   1    6.07    0.26
  -5   3  -1   41.19    1.14
   5  -3   1   40.12    1.08
   5  -3   1   40.72    0.97
  -6   3  -1   65.54    1.42
  -6   3  -1   64.51    1.70
   6  -3   1   65.94    1.63
   6  -3   1   63.60    1.46
  -7   3  -1    1.98    0.28
  -7   3  -1    2.23    0.25
   7  -3   1    1.90    0.25
  -8   3  -1   43.15    1.40
  -8   3  -1   45.07    1.27
   8  -3   1   45.08    1.33
  -9   3  -1    3.22    0.40
  -9   3  -1    2.76    0.32
   9  -3   1    2.91    0.34
 -10   3  -1    2.55    0.40
 -10   3  -1    2.68    0.32
  10  -3   1    3.01    0.38
 -11   3  -1    4.96    0.44
 -11   3  -1    5.09    0.54
  11  -3   1    4.76    0.47
  11  -3   1    4.41    0.47
 -12   3  -1    1.25    0.36
 -12   3  -1    1.51    0.31
  12  -3   1    1.41    0.35
  12  -3   1    0.89    0.28
 -13   3  -1   -0.26    0.18
  13  -3   1    0.00    0.25
  13  -3   1   -0.16    0.19
 -13  -2   1    2.78    0.42
 -13  -2   1    2.63    0.52
 -12  -2   1    5.57    0.52
 -12  -2   1    4.79    0.60
 -12  -2   1    5.39    0.43
 -11  -2   1    0.08    0.24
 -11  -2   1    0.01    0.13
 -11  -2   1    0.11    0.19
  10   2  -1    3.09    0.38
 -10  -2   1    2.76    0.41
 -10  -2   1    2.80    0.29
 -10  -2   1    2.87    0.35
   9   2  -1    1.25    0.25
  -9  -2   1    1.55    0.32
  -9  -2   1    1.25    0.21
  -9  -2   1    1.43    0.26
   8   2  -1    0.21    0.15
  -8  -2   1    0.21    0.12
  -8  -2   1    0.19    0.17
  -8  -2   1    0.22    0.14
   7   2  -1   17.41    0.66
  -7  -2   1   16.51    0.73
  -7  -2   1   17.42    0.58
  -7  -2   1   17.61    0.67
   6   2  -1    8.67    0.42
  -6  -2   1    8.34    0.35
  -6  -2   1    8.32    0.46
  -6  -2   1    8.30    0.41
   5   2  -1    6.00    0.31
  -5  -2   1    5.11    0.33
  -5  -2   1    5.91    0.32
  -5  -2   1    5.38    0.25
   4   2  -1   28.88    0.78
  -4  -2   1   29.95    0.71
  -4  -2   1   28.95    0.83
  -4  -2   1   30.05    0.71
  -4  -2   1   28.90    0.79
   3   2  -1    2.62    0.16
  -3  -2   1    2.46    0.14
  -3  -2   1    2.33    0.14
  -3  -2   1    1.97    0.16
   2   2  -1    0.17    0.06
  -2  -2   1    0.09    0.06
  -2  -2   1    0.09    0.06
  -2  -2   1    0.05    0.05
   1   2  -1  201.54    4.06
  -1  -2   1  199.71    4.08
  -1  -2   1  203.96    4.12
  -1  -2   1  206.73    4.25
  -1  -2   1  200.42    3.97
   0   2  -1    1.28    0.08
   0  -2   1    1.31    0.09
   0  -2   1    1.35    0.10
   0  -2   1    1.34    0.11
   0  -2   1    1.31    0.08
  -1   2  -1    0.87    0.07
   1  -2   1    1.05    0.09
   1  -2   1    1.15    0.09
  -2   2  -1   18.06    0.50
   2  -2   1   17.98    0.47
   2  -2   1   18.57    0.48
  -3   2  -1   58.10    1.29
   3  -2   1   58.54    1.32
  -4   2  -1   96.33    2.04
  -4   2  -1   94.10    2.14
   4  -2   1   92.29    2.08
  -5   2  -1    6.69    0.38
   5  -2   1    7.23    0.36
  -6   2  -1   16.64    0.61
   6  -2   1   16.18    0.61
  -7   2  -1   70.85    1.74
   7  -2   1   68.34    1.77
  -8   2  -1    0.21    0.14
  -8   2  -1    0.17    0.18
   8  -2   1    0.19    0.15
  -9   2  -1    5.62    0.42
  -9   2  -1    5.51    0.49
   9  -2   1    6.86    0.47
 -10   2  -1    0.03    0.19
 -10   2  -1    0.26    0.17
  10  -2   1    0.09    0.17
 -11   2  -1    2.00    0.39
 -11   2  -1    1.23    0.28
  11  -2   1    1.53    0.33
 -12   2  -1    0.76    0.33
 -12   2  -1    0.88    0.26
  12  -2   1    0.39    0.28
 -13   2  -1    0.63    0.28
 -13   2  -1    0.75    0.38
  13  -2   1    0.73    0.30
  13  -2   1    0.28    0.24
 -13  -1   1    2.59    0.40
 -13  -1   1    4.31    0.58
  12   1  -1    4.78    0.51
 -12  -1   1    5.16    0.41
 -12  -1   1    4.90    0.48
 -12  -1   1    3.82    0.55
  11   1  -1    1.70    0.34
 -11  -1   1    2.96    0.31
 -11  -1   1    2.47    0.44
 -11  -1   1    2.41    0.35
  10   1  -1    1.58    0.29
 -10  -1   1    1.46    0.33
 -10  -1   1    2.19    0.26
 -10  -1   1    1.27    0.26
   9   1  -1    0.66    0.21
  -9  -1   1    0.46    0.22
  -9  -1   1    0.50    0.20
   8   1  -1   28.62    0.97
  -8  -1   1   28.62    0.94
  -8  -1   1   28.26    1.05
   7   1  -1    2.10    0.25
  -7  -1   1    2.00    0.28
  -7  -1   1    1.92    0.23
   6   1  -1    6.28    0.35
  -6  -1   1    4.77    0.35
  -6  -1   1    5.50    0.33
   5   1  -1   10.11    0.42
  -5  -1   1   10.67    0.42
  -5  -1   1   10.65    0.48
   4   1  -1   77.55    1.67
   4   1  -1   76.24    1.72
  -4  -1   1   75.75    1.70
  -4  -1   1   77.20    1.78
   3   1  -1   13.48    0.41
  -3  -1   1   13.02    0.40
  -3  -1   1   13.71    0.45
   2   1  -1   76.67    1.60
  -2  -1   1   74.20    1.58
  -2  -1   1   77.01    1.64
   1   1  -1   38.19    0.82
  -1  -1   1   38.15    0.76
   0   1  -1    0.83    0.06
   0  -1   1    0.68    0.05
  -1   1  -1   19.29    0.47
   1  -1   1   19.21    0.45
   1  -1   1   19.46    0.44
  -2   1  -1   35.73    0.86
   2  -1   1   36.36    0.83
  -3   1  -1   57.09    1.33
   3  -1   1   55.66    1.28
   4  -1   1   78.04    1.77
  -5   1  -1   77.84    1.89
  -5   1  -1   78.48    1.81
   5  -1   1   78.62    1.83
  -6   1  -1   61.99    1.54
  -6   1  -1   61.36    1.64
   6  -1   1   62.42    1.57
  -7   1  -1    2.16    0.25
  -7   1  -1    1.79    0.28
   7  -1   1    2.05    0.25
  -8   1  -1    4.33    0.41
  -8   1  -1    3.47    0.32
   8  -1   1    3.96    0.36
  -9   1  -1    1.10    0.28
  -9   1  -1    1.32    0.25
   9  -1   1    1.08    0.24
 -10   1  -1    4.11    0.47
 -10   1  -1    4.58    0.41
  10  -1   1    4.25    0.43
 -11   1  -1    0.41    0.25
 -11   1  -1    0.28    0.20
  11  -1   1    0.46    0.23
 -12   1  -1    1.78    0.42
 -12   1  -1    1.76    0.34
  12  -1   1    1.69    0.38
 -13   1  -1    0.94    0.31
 -13   1  -1    0.97    0.38
 -13   1  -1    0.78    0.26
  13  -1   1    1.51    0.40
  13   0  -1    0.32    0.27
 -13   0   1    0.43    0.24
 -13   0   1    0.63    0.33
  12   0  -1    0.11    0.23
 -12   0   1    0.18    0.20
 -12   0   1   -0.31    0.13
 -12   0   1   -0.03    0.27
  11   0  -1    0.00    0.19
 -11   0   1    0.36    0.26
 -11   0   1   -0.15    0.15
  10   0  -1    2.47    0.34
 -10   0   1    3.19    0.43
 -10   0   1    2.70    0.32
   9   0  -1    2.33    0.30
  -9   0   1    2.53    0.29
  -9   0   1    2.03    0.34
   8   0  -1    1.63    0.25
  -8   0   1    1.40    0.27
  -8   0   1    1.50    0.22
   7   0  -1   12.58    0.56
  -7   0   1   13.75    0.64
  -7   0   1   13.65    0.54
   6   0  -1   35.71    1.01
  -6   0   1   35.39    0.97
  -6   0   1   35.03    1.07
   5   0  -1    5.46    0.30
  -5   0   1    5.74    0.34
  -5   0   1    5.68    0.29
   4   0  -1   12.73    0.44
  -4   0   1   13.16    0.42
   3   0  -1    1.44    0.13
  -3   0   1    1.71    0.13
   2   0  -1  223.99    4.53
  -2   0   1  228.61    4.57
  -2   0   1  223.78    4.47
   1   0  -1   33.27    0.71
  -1   0   1   31.69    0.69
  -1   0   1   33.17    0.72
   0   0  -1   71.88    1.40
   0   0  -1   70.98    1.49
  -1   0  -1  131.88    2.65
  -1   0  -1  131.60    2.69
   1   0   1  131.84    2.67
  -2   0  -1   37.82    0.88
  -2   0  -1   35.82    0.86
   2   0   1   37.35    0.85
  -3   0  -1   85.85    1.87
  -3   0  -1   85.43    1.88
  -3   0  -1   86.38    1.91
   3   0   1   87.52    1.87
  -4   0  -1   26.39    0.78
  -4   0  -1   26.51    0.61
  -4   0  -1   25.88    0.74
   4   0   1   25.49    0.72
  -5   0  -1  107.56    2.48
  -5   0  -1  108.38    2.39
   5   0   1  107.01    2.40
  -6   0  -1   13.87    0.61
  -6   0  -1   13.57    0.55
   6   0   1   14.80    0.57
  -7   0  -1    6.64    0.41
  -7   0  -1    6.12    0.43
   7   0   1    6.32    0.39
  -8   0  -1    2.26    0.33
  -8   0  -1    1.67    0.26
   8   0   1    2.02    0.27
  -9   0  -1    6.96    0.47
  -9   0  -1    6.87    0.54
   9   0   1    7.19    0.49
 -10   0  -1    4.23    0.48
 -10   0  -1    4.00    0.40
  10   0   1    3.50    0.39
 -11   0  -1    8.06    0.56
 -11   0  -1    7.67    0.49
 -11   0  -1    7.11    0.63
  11   0   1    8.80    0.60
 -12   0  -1    9.61    0.56
 -12   0  -1    9.28    0.64
 -12   0  -1    9.28    0.74
  12   0   1    8.28    0.66
 -13   0  -1    0.02    0.22
 -13   0  -1    0.03    0.20
 -13   0  -1   -0.34    0.22
  13  -1  -1    0.12    0.25
 -13   1   1    0.21    0.29
 -13   1   1    0.23    0.21
  12  -1  -1    2.29    0.40
 -12   1   1    2.29    0.34
 -12   1   1    2.34    0.46
  11  -1  -1    0.36    0.24
 -11   1   1    0.82    0.24
 -11   1   1    0.71    0.30
  10  -1  -1    0.33    0.19
 -10   1   1    0.49    0.24
 -10   1   1    0.79    0.22
   9  -1  -1   -0.01    0.14
  -9   1   1    0.07    0.17
  -9   1   1   -0.01    0.12
   8  -1  -1    4.36    0.36
  -8   1   1    4.47    0.40
  -8   1   1    4.74    0.34
   7  -1  -1    0.39    0.15
  -7   1   1    0.29    0.14
  -7   1   1    0.33    0.16
   6  -1  -1    9.53    0.44
  -6   1   1    9.91    0.49
  -6   1   1    9.58    0.41
   5  -1  -1   42.55    1.11
  -5   1   1   43.01    1.06
  -5   1   1   43.32    1.17
   4  -1  -1    0.27    0.04
   4  -1  -1    0.25    0.09
  -4   1   1    0.35    0.11
  -4   1   1    0.22    0.08
   3  -1  -1  137.28    2.89
   3  -1  -1  141.57    2.85
   3  -1  -1  139.97    3.00
  -3   1   1  138.52    2.93
   2  -1  -1  110.24    2.42
   2  -1  -1  111.92    2.31
   2  -1  -1  111.01    2.30
  -2   1   1  113.69    2.33
   1  -1  -1  169.74    3.48
   1  -1  -1  168.00    3.43
   1  -1  -1  173.80    3.57
   1  -1  -1  168.91    3.65
  -1   1   1  171.73    3.45
   0  -1  -1  209.98    4.32
   0  -1  -1  196.51    4.53
   0  -1  -1  210.29    4.34
   0  -1  -1  217.65    4.46
   0  -1  -1  223.73    4.49
   0   1   1  228.26    4.54
   0   1   1  207.40    4.53
  -1  -1  -1    1.79    0.12
  -1  -1  -1    1.80    0.11
  -1  -1  -1    1.83    0.11
  -1  -1  -1    1.95    0.12
  -1  -1  -1    1.80    0.15
   1   1   1    1.84    0.10
  -2  -1  -1    2.33    0.14
  -2  -1  -1    2.41    0.15
  -2  -1  -1    2.40    0.13
  -2  -1  -1    2.43    0.16
   2   1   1    2.55    0.14
  -3  -1  -1   20.50    0.59
  -3  -1  -1   18.95    0.57
  -3  -1  -1   19.75    0.51
   3   1   1   19.94    0.55
  -4  -1  -1  140.57    3.01
  -4  -1  -1  143.61    3.05
  -4  -1  -1  137.69    3.06
   4   1   1  143.16    3.01
  -5  -1  -1   22.43    0.56
  -5  -1  -1   20.80    0.73
  -5  -1  -1   22.02    0.71
   5   1   1   21.85    0.68
  -6  -1  -1    7.22    0.40
  -6  -1  -1    7.59    0.44
   6   1   1    7.54    0.39
  -7  -1  -1    5.69    0.43
  -7  -1  -1    5.53    0.38
   7   1   1    6.33    0.40
  -8  -1  -1   37.18    1.16
  -8  -1  -1   37.54    1.27
   8   1   1   34.60    1.13
  -9  -1  -1    5.80    0.46
  -9  -1  -1    6.51    0.54
  -9  -1  -1    6.83    0.41
   9   1   1    7.13    0.48
 -10  -1  -1    3.91    0.41
 -10  -1  -1    4.56    0.37
 -10  -1  -1    4.56    0.50
  10   1   1    4.92    0.45
 -11  -1  -1    3.17    0.41
 -11  -1  -1    2.43    0.43
 -11  -1  -1    2.74    0.33
 -12  -1  -1    0.32    0.20
 -12  -1  -1    0.26    0.31
 -12  -1  -1    0.31    0.25
 -13  -1  -1    0.55    0.24
 -13  -1  -1    0.03    0.23
 -13  -1  -1    0.39    0.30
  13  -2  -1    5.10    0.56
 -13   2   1    4.33    0.45
  12  -2  -1    0.54    0.26
 -12   2   1    0.73    0.26
 -12   2   1    0.61    0.33
  11  -2  -1    1.13    0.30
 -11   2   1    0.95    0.30
 -11   2   1    0.60    0.22
  10  -2  -1    0.25    0.19
 -10   2   1    0.46    0.18
 -10   2   1   -0.05    0.18
   9  -2  -1    0.30    0.18
  -9   2   1    1.09    0.22
  -9   2   1    0.95    0.27
   8  -2  -1   10.23    0.53
  -8   2   1   10.14    0.48
   7  -2  -1   14.12    0.60
  -7   2   1   15.07    0.56
  -7   2   1   14.85    0.66
   6  -2  -1    7.06    0.38
   6  -2  -1    6.87    0.23
  -6   2   1    7.30    0.35
  -6   2   1    7.30    0.42
   5  -2  -1    0.12    0.09
   5  -2  -1    0.24    0.06
  -5   2   1    0.14    0.09
  -5   2   1    0.29    0.12
   4  -2  -1   78.13    1.81
   4  -2  -1   82.03    1.81
   4  -2  -1   83.37    1.74
  -4   2   1   81.89    1.87
   3  -2  -1  189.97    4.07
   3  -2  -1  188.60    3.88
   3  -2  -1  191.48    3.90
  -3   2   1  189.65    3.93
   2  -2  -1  152.76    3.13
   2  -2  -1  148.55    2.97
   2  -2  -1  147.28    3.27
   2  -2  -1  153.93    3.08
   2  -2  -1  154.43    3.10
  -2   2   1  149.19    3.09
   1  -2  -1   30.67    0.67
   1  -2  -1   30.33    0.65
   1  -2  -1   29.89    0.76
   1  -2  -1   30.26    0.77
   1  -2  -1   31.21    0.76
   1  -2  -1   30.41    0.66
  -1   2   1   31.35    0.67
   0  -2  -1   35.93    0.79
   0  -2  -1   35.27    0.75
   0  -2  -1   35.54    0.88
   0  -2  -1   35.64    0.87
   0  -2  -1   34.92    0.78
  -1  -2  -1    0.41    0.08
  -1  -2  -1    0.39    0.06
  -1  -2  -1    0.61    0.11
  -1  -2  -1    0.37    0.07
  -1  -2  -1    0.55    0.09
   1   2   1    0.44    0.06
  -2  -2  -1    5.79    0.24
  -2  -2  -1    6.04    0.23
  -2  -2  -1    6.03    0.22
  -2  -2  -1    5.63    0.24
  -2  -2  -1    5.18    0.24
  -2  -2  -1    5.37    0.27
   2   2   1    6.00    0.21
  -3  -2  -1   59.89    1.42
  -3  -2  -1   62.59    1.32
  -3  -2  -1   63.40    1.43
  -3  -2  -1   58.88    1.41
   3   2   1   60.64    1.37
  -4  -2  -1   32.22    0.91
  -4  -2  -1   33.07    0.83
  -4  -2  -1   33.06    0.93
  -4  -2  -1   34.80    0.85
   4   2   1   33.16    0.87
  -5  -2  -1    1.41    0.19
  -5  -2  -1    1.72    0.14
  -5  -2  -1    1.55    0.21
  -5  -2  -1    1.56    0.16
   5   2   1    1.24    0.17
  -6  -2  -1   21.62    0.76
  -6  -2  -1   21.16    0.79
  -6  -2  -1   21.69    0.67
   6   2   1   21.61    0.73
  -7  -2  -1   25.95    0.80
  -7  -2  -1   28.08    0.94
  -7  -2  -1   27.87    0.99
   7   2   1   26.52    0.89
  -8  -2  -1    2.87    0.33
  -8  -2  -1    2.65    0.35
  -8  -2  -1    2.95    0.27
   8   2   1    2.38    0.30
  -9  -2  -1   10.09    0.51
  -9  -2  -1   10.05    0.58
  -9  -2  -1   10.18    0.66
   9   2   1    9.99    0.58
 -10  -2  -1    8.59    0.57
 -10  -2  -1    8.42    0.63
 -10  -2  -1    7.31    0.46
 -11  -2  -1    1.72    0.28
 -11  -2  -1    1.86    0.41
 -11  -2  -1    1.29    0.32
 -12  -2  -1    1.58    0.30
 -12  -2  -1    1.78    0.42
 -12  -2  -1    1.39    0.34
  13  -3  -1    0.69    0.30
  13  -3  -1    0.42    0.29
  12  -3  -1   -0.17    0.20
  12  -3  -1    0.38    0.24
 -12   3   1    0.04    0.19
  11  -3  -1    0.01    0.18
 -11   3   1   -0.03    0.15
  10  -3  -1   -0.05    0.16
 -10   3   1    0.10    0.21
 -10   3   1    0.02    0.13
   9  -3  -1   12.05    0.63
  -9   3   1   11.37    0.54
  -9   3   1   11.69    0.67
   8  -3  -1    9.73    0.52
  -8   3   1    9.25    0.46
  -8   3   1    8.89    0.54
   7  -3  -1    0.67    0.18
  -7   3   1    0.38    0.17
  -7   3   1    0.49    0.15
   6  -3  -1   24.59    0.79
   6  -3  -1   24.69    0.66
  -6   3   1   24.88    0.84
   5  -3  -1   86.74    2.00
   5  -3  -1   89.05    1.93
   5  -3  -1   89.38    1.98
  -5   3   1   86.41    2.06
   4  -3  -1    8.06    0.33
   4  -3  -1    7.72    0.31
   4  -3  -1    7.82    0.29
  -4   3   1    7.22    0.35
   3  -3  -1   58.20    1.27
   3  -3  -1   60.29    1.36
   3  -3  -1   57.89    1.39
   3  -3  -1   57.84    1.31
  -3   3   1   58.63    1.34
   2  -3  -1    2.82    0.18
   2  -3  -1    2.99    0.20
   2  -3  -1    2.66    0.14
   2  -3  -1    3.38    0.15
  -2   3   1    2.82    0.15
   1  -3  -1    8.41    0.22
   1  -3  -1    8.25    0.25
   1  -3  -1    7.94    0.33
   1  -3  -1    8.39    0.34
   1  -3  -1    8.65    0.35
   1  -3  -1    8.61    0.22
   0  -3  -1  136.98    2.63
   0  -3  -1  132.96    2.91
   0  -3  -1  125.42    2.94
   0  -3  -1  134.67    2.86
  -1  -3  -1    0.25    0.05
  -1  -3  -1    0.15    0.05
  -1  -3  -1    0.01    0.08
  -1  -3  -1    0.11    0.09
  -1  -3  -1    0.18    0.08
   1   3   1    0.18    0.04
  -2  -3  -1   98.71    2.01
  -2  -3  -1   98.38    2.13
  -2  -3  -1  102.29    2.10
  -2  -3  -1   99.76    2.21
  -2  -3  -1   94.61    2.25
   2   3   1   99.15    2.05
  -3  -3  -1   86.05    1.96
  -3  -3  -1   86.29    1.78
  -3  -3  -1   83.42    1.89
  -3  -3  -1   84.66    1.91
  -3  -3  -1   85.41    1.97
   3   3   1   83.47    1.83
  -4  -3  -1    4.34    0.28
  -4  -3  -1    4.46    0.24
  -4  -3  -1    4.20    0.24
  -4  -3  -1    4.26    0.27
   4   3   1    3.75    0.23
  -5  -3  -1   49.19    1.32
  -5  -3  -1   48.48    1.32
  -5  -3  -1   48.78    1.20
  -5  -3  -1   49.42    1.24
   5   3   1   51.95    1.27
  -6  -3  -1   32.09    1.02
  -6  -3  -1   30.52    0.99
  -6  -3  -1   30.79    0.88
   6   3   1   31.29    0.94
  -7  -3  -1    0.11    0.16
  -7  -3  -1    0.01    0.11
  -7  -3  -1    0.12    0.14
   7   3   1    0.16    0.14
  -8  -3  -1    9.11    0.56
  -8  -3  -1    9.42    0.59
  -8  -3  -1    9.78    0.48
  -9  -3  -1    6.93    0.56
  -9  -3  -1    6.77    0.50
  -9  -3  -1    6.57    0.42
 -10  -3  -1    0.92    0.29
 -10  -3  -1    1.06    0.24
 -10  -3  -1    0.87    0.30
 -11  -3  -1    0.93    0.33
 -11  -3  -1    1.27    0.27
 -11  -3  -1    0.96    0.29
 -12  -3  -1    0.27    0.21
 -12  -3  -1    0.39    0.25
 -12  -3  -1    0.30    0.31
  13  -4  -1   -0.05    0.26
  13  -4  -1   -0.23    0.21
  12  -4  -1    3.00    0.42
  12  -4  -1    3.52    0.46
  11  -4  -1    0.17    0.20
  11  -4  -1    0.17    0.21
 -11   4   1    0.24    0.18
  10  -4  -1    4.34    0.43
  10  -4  -1    4.13    0.41
 -10   4   1    4.62    0.38
   9  -4  -1    5.55    0.43
   9  -4  -1    5.18    0.40
  -9   4   1    5.21    0.47
  -9   4   1    4.59    0.36
   8  -4  -1    0.25    0.16
   8  -4  -1    0.15    0.13
  -8   4   1    0.46    0.16
  -8   4   1    0.43    0.19
   7  -4  -1   13.54    0.56
   7  -4  -1   12.41    0.56
  -7   4   1   11.94    0.59
   6  -4  -1   44.58    1.18
   6  -4  -1   45.37    1.22
   6  -4  -1   47.23    1.14
  -6   4   1   43.31    1.26
   5  -4  -1    2.00    0.17
   5  -4  -1    2.36    0.20
   5  -4  -1    1.95    0.20
   5  -4  -1    2.04    0.20
  -5   4   1    2.01    0.21
   4  -4  -1   34.09    0.88
   4  -4  -1   34.27    0.91
   4  -4  -1   33.32    0.91
   4  -4  -1   33.41    0.85
  -4   4   1   32.32    0.90
   3  -4  -1    7.61    0.29
   3  -4  -1    7.52    0.34
   3  -4  -1    7.92    0.35
   3  -4  -1    7.92    0.29
  -3   4   1    7.73    0.30
   2  -4  -1    7.65    0.35
   2  -4  -1    7.81    0.25
   2  -4  -1    7.84    0.27
   2  -4  -1    8.05    0.26
   2  -4  -1    7.98    0.35
   2  -4  -1    7.64    0.34
  -2   4   1    7.55    0.25
   1  -4  -1   41.48    0.87
   1  -4  -1   40.93    1.08
   1  -4  -1   40.43    0.87
   1  -4  -1   41.05    1.08
   1  -4  -1   41.15    1.07
   1  -4  -1   40.38    0.90
   0  -4  -1   31.91    0.91
   0  -4  -1   31.60    0.90
   0  -4  -1   32.46    0.75
  -1  -4  -1  159.97    3.16
  -1  -4  -1  151.44    3.50
  -1  -4  -1  156.01    3.49
  -1  -4  -1  159.88    3.19
  -1  -4  -1  154.79    3.40
  -2  -4  -1   54.00    1.20
  -2  -4  -1   53.41    1.36
  -2  -4  -1   51.66    1.35
  -2  -4  -1   55.19    1.17
  -2  -4  -1   50.79    1.39
   2   4   1   51.87    1.14
  -3  -4  -1   33.13    1.03
  -3  -4  -1   31.76    0.94
  -3  -4  -1   32.71    0.85
  -3  -4  -1   33.81    0.97
  -3  -4  -1   33.42    0.92
  -3  -4  -1   34.21    0.88
  -3  -4  -1   34.77    0.84
   3   4   1   32.83    0.81
  -4  -4  -1   51.47    1.32
  -4  -4  -1   49.39    1.27
  -4  -4  -1   50.12    1.34
  -4  -4  -1   50.38    1.21
  -4  -4  -1   50.26    1.31
   4   4   1   50.26    1.21
  -5  -4  -1   21.98    0.69
  -5  -4  -1   21.13    0.67
  -5  -4  -1   20.55    0.73
  -5  -4  -1   20.08    0.74
   5   4   1   21.94    0.68
  -6  -4  -1    7.47    0.45
  -6  -4  -1    5.91    0.40
  -6  -4  -1    6.51    0.37
   6   4   1    5.99    0.36
  -7  -4  -1    3.15    0.34
  -7  -4  -1    3.16    0.35
  -7  -4  -1    2.68    0.27
  -8  -4  -1   16.29    0.68
  -8  -4  -1   17.26    0.81
  -8  -4  -1   17.54    0.79
  -9  -4  -1    0.33    0.18
  -9  -4  -1    0.69    0.25
  -9  -4  -1    0.42    0.25
 -10  -4  -1    0.46    0.26
 -10  -4  -1    1.43    0.28
 -10  -4  -1    0.80    0.27
 -11  -4  -1    0.07    0.15
 -11  -4  -1    0.46    0.27
 -11  -4  -1    0.15    0.21
 -12  -4  -1    0.10    0.19
 -12  -4  -1   -0.13    0.21
 -12  -4  -1    0.42    0.31
  13  -5  -1   -0.04    0.21
  13  -5  -1    0.35    0.28
  12  -5  -1   -0.03    0.19
  12  -5  -1   -0.03    0.20
  11  -5  -1    6.71    0.52
  11  -5  -1    5.75    0.52
  10  -5  -1    3.85    0.41
  10  -5  -1    3.97    0.41
 -10   5   1    4.95    0.39
   9  -5  -1    2.02    0.29
   9  -5  -1    2.13    0.30
  -9   5   1    2.01    0.27
   8  -5  -1    1.74    0.26
   8  -5  -1    1.74    0.25
  -8   5   1    2.34    0.26
   7  -5  -1    9.74    0.50
   7  -5  -1   11.67    0.47
   7  -5  -1   10.13    0.50
   6  -5  -1   32.01    0.96
   6  -5  -1   31.79    0.94
   6  -5  -1   34.06    0.95
  -6   5   1   32.16    1.01
   5  -5  -1    6.48    0.35
   5  -5  -1    6.09    0.32
   5  -5  -1    6.32    0.33
   5  -5  -1    6.46    0.34
  -5   5   1    5.63    0.34
   4  -5  -1   20.72    0.63
   4  -5  -1   22.19    0.64
   4  -5  -1   21.59    0.69
   4  -5  -1   22.18    0.71
  -4   5   1   21.43    0.65
   3  -5  -1    5.46    0.24
   3  -5  -1    4.91    0.32
   3  -5  -1    5.32    0.25
   3  -5  -1    5.42    0.31
  -3   5   1    5.28    0.24
   2  -5  -1   44.50    1.24
   2  -5  -1   47.07    1.06
   2  -5  -1   49.47    1.04
   2  -5  -1   44.96    1.23
   2  -5  -1   47.21    1.26
   2  -5  -1   46.43    1.02
   1  -5  -1    2.70    0.24
   1  -5  -1    2.65    0.23
   1  -5  -1    2.30    0.17
   1  -5  -1    2.83    0.25
   0  -5  -1  152.80    3.45
   0  -5  -1  157.54    3.52
   0  -5  -1  152.45    3.56
   0  -5  -1  162.36    3.17
  -1  -5  -1   26.07    0.85
  -1  -5  -1   25.29    0.83
  -1  -5  -1   25.69    0.56
  -1  -5  -1   24.73    0.81
  -1  -5  -1   25.38    0.57
  -2  -5  -1   13.94    0.58
  -2  -5  -1   14.98    0.57
  -2  -5  -1   13.12    0.59
  -2  -5  -1   14.90    0.40
  -2  -5  -1   14.49    0.42
  -3  -5  -1   49.76    1.21
  -3  -5  -1   48.87    1.35
  -3  -5  -1   50.57    1.45
  -3  -5  -1   52.40    1.40
   3   5   1   50.87    1.15
  -4  -5  -1   13.74    0.61
  -4  -5  -1   13.54    0.56
  -4  -5  -1   13.32    0.54
  -4  -5  -1   13.18    0.51
  -4  -5  -1   13.42    0.51
  -4  -5  -1   13.70    0.66
  -5  -5  -1    9.25    0.43
  -5  -5  -1    8.50    0.45
  -5  -5  -1    8.40    0.48
  -5  -5  -1    9.20    0.44
  -6  -5  -1    1.27    0.24
  -6  -5  -1    0.98    0.23
  -6  -5  -1    1.18    0.20
  -7  -5  -1   27.78    1.01
  -7  -5  -1   27.93    0.92
  -7  -5  -1   26.86    1.02
  -8  -5  -1    6.15    0.50
  -8  -5  -1    5.81    0.42
  -8  -5  -1    6.93    0.51
  -9  -5  -1    2.44    0.32
  -9  -5  -1    2.72    0.40
  -9  -5  -1    1.83    0.36
 -10  -5  -1    0.22    0.24
 -10  -5  -1    0.11    0.21
 -10  -5  -1   -0.13    0.13
 -11  -5  -1    0.24    0.21
 -11  -5  -1    0.25    0.23
 -11  -5  -1    0.20    0.27
  12  -6  -1    3.46    0.44
  12  -6  -1    3.99    0.49
  11  -6  -1    0.46    0.23
  11  -6  -1   -0.04    0.19
  10  -6  -1    0.14    0.19
  10  -6  -1    0.24    0.18
   9  -6  -1    0.17    0.17
   9  -6  -1    0.07    0.15
  -9   6   1    0.25    0.17
   8  -6  -1    4.61    0.38
   8  -6  -1    5.09    0.40
   7  -6  -1    4.60    0.34
   7  -6  -1    4.74    0.35
   7  -6  -1    3.96    0.34
   6  -6  -1   -0.11    0.13
   6  -6  -1   -0.07    0.10
   6  -6  -1    0.10    0.12
   5  -6  -1    0.97    0.17
   5  -6  -1    0.84    0.15
   5  -6  -1    1.09    0.20
   4  -6  -1   65.33    1.48
   4  -6  -1   63.15    1.48
   4  -6  -1   64.73    1.66
   4  -6  -1   61.55    1.63
   3  -6  -1   21.15    0.74
   3  -6  -1   20.49    0.55
   3  -6  -1   20.84    0.73
   3  -6  -1   21.10    0.58
   3  -6  -1   19.29    0.59
   2  -6  -1    7.23    0.40
   2  -6  -1    7.43    0.24
   2  -6  -1    7.00    0.41
   2  -6  -1    7.29    0.30
   2  -6  -1    6.69    0.41
   2  -6  -1    7.22    0.22
   1  -6  -1   24.45    0.82
   1  -6  -1   23.53    0.83
   1  -6  -1   24.72    0.66
   0  -6  -1   36.72    1.13
   0  -6  -1   38.85    0.94
   0  -6  -1   37.76    1.12
   0  -6  -1   37.65    1.14
  -1  -6  -1    0.37    0.16
  -1  -6  -1    1.04    0.19
  -1  -6  -1    0.66    0.13
  -1  -6  -1    0.78    0.21
  -2  -6  -1   28.90    0.66
  -2  -6  -1   27.40    0.91
  -2  -6  -1   26.58    0.67
  -2  -6  -1   27.29    0.96
  -2  -6  -1   26.89    0.94
  -3  -6  -1    4.14    0.24
  -3  -6  -1    4.37    0.32
  -3  -6  -1    3.51    0.36
  -3  -6  -1    5.10    0.39
  -4  -6  -1    9.83    0.59
  -4  -6  -1    8.81    0.53
  -4  -6  -1   10.00    0.49
  -4  -6  -1    9.49    0.42
  -5  -6  -1    0.55    0.17
  -5  -6  -1    0.10    0.17
  -5  -6  -1    0.18    0.13
  -5  -6  -1    0.52    0.23
  -6  -6  -1   26.29    0.92
  -6  -6  -1   26.93    1.00
  -6  -6  -1   27.17    1.13
  -7  -6  -1    6.17    0.42
  -7  -6  -1    6.23    0.49
  -7  -6  -1    6.66    0.47
  -7  -6  -1    5.87    0.55
  -8  -6  -1    2.40    0.37
  -8  -6  -1    2.77    0.37
  -8  -6  -1    2.23    0.44
  -8  -6  -1    3.42    0.36
  -9  -6  -1    1.56    0.41
  -9  -6  -1    1.84    0.35
  -9  -6  -1    1.65    0.34
  -9  -6  -1    1.31    0.29
 -10  -6  -1    0.09    0.28
 -10  -6  -1    0.06    0.24
 -10  -6  -1   -0.01    0.18
 -10  -6  -1    0.01    0.20
 -11  -6  -1   -0.26    0.27
 -11  -6  -1    0.20    0.26
 -11  -6  -1    0.09    0.20
  12  -7  -1    0.05    0.23
  12  -7  -1   -0.05    0.21
  11  -7  -1    0.27    0.22
  11  -7  -1    0.42    0.25
  10  -7  -1   -0.02    0.18
  10  -7  -1    0.06    0.18
   9  -7  -1   -0.12    0.14
   9  -7  -1   -0.20    0.13
   8  -7  -1    4.30    0.37
   8  -7  -1    3.91    0.36
   7  -7  -1   -0.06    0.11
   7  -7  -1    0.06    0.14
   7  -7  -1    0.04    0.15
   6  -7  -1   42.98    1.18
   6  -7  -1   43.19    1.27
   6  -7  -1   40.96    1.16
   5  -7  -1   12.85    0.61
   5  -7  -1   13.83    0.51
   5  -7  -1   14.17    0.54
   4  -7  -1    6.39    0.34
   4  -7  -1    7.20    0.44
   4  -7  -1    7.46    0.32
   4  -7  -1    7.35    0.41
   3  -7  -1   14.35    0.42
   3  -7  -1   14.90    0.63
   3  -7  -1   15.98    0.68
   3  -7  -1   14.81    0.51
   2  -7  -1    5.53    0.28
   2  -7  -1    5.25    0.41
   2  -7  -1    5.48    0.37
   2  -7  -1    5.85    0.41
   2  -7  -1    5.83    0.17
   1  -7  -1    6.43    0.43
   1  -7  -1    5.43    0.41
   1  -7  -1    5.84    0.39
   1  -7  -1    5.53    0.29
   0  -7  -1    0.19    0.16
   0  -7  -1   -0.05    0.15
   0  -7  -1    0.00    0.10
   0  -7  -1    0.08    0.12
  -1  -7  -1    0.27    0.14
  -1  -7  -1    0.11    0.16
  -1  -7  -1    0.52    0.20
  -2  -7  -1   18.45    0.79
  -2  -7  -1   18.52    0.47
  -2  -7  -1   17.43    0.72
  -2  -7  -1   19.60    0.47
  -2  -7  -1   17.85    0.79
  -3  -7  -1   34.08    1.16
  -3  -7  -1   34.43    0.86
  -3  -7  -1   32.51    1.17
  -3  -7  -1   33.21    1.09
  -4  -7  -1    0.61    0.24
  -4  -7  -1    1.30    0.23
  -4  -7  -1    0.99    0.17
  -4  -7  -1    1.14    0.27
  -5  -7  -1   55.14    1.77
  -5  -7  -1   57.89    1.70
  -5  -7  -1   55.08    1.45
  -6  -7  -1    6.31    0.58
  -6  -7  -1    6.88    0.43
  -7  -7  -1    8.45    0.66
  -7  -7  -1    8.27    0.52
  -8  -7  -1    2.95    0.49
  -8  -7  -1    4.28    0.42
  -9  -7  -1   -0.07    0.20
  -9  -7  -1    0.00    0.28
 -10  -7  -1   -0.13    0.24
 -10  -7  -1    0.25    0.32
  11  -8  -1    0.13    0.20
  11  -8  -1   -0.19    0.19
  10  -8  -1    7.54    0.55
  10  -8  -1    8.85    0.60
   9  -8  -1    7.18    0.51
   9  -8  -1    4.95    0.44
   8  -8  -1    1.54    0.26
   8  -8  -1    1.26    0.25
   7  -8  -1   18.25    0.79
   7  -8  -1   18.38    0.73
   7  -8  -1   18.35    0.72
   6  -8  -1    5.65    0.35
   6  -8  -1    5.91    0.38
   6  -8  -1    5.89    0.45
   5  -8  -1    3.25    0.27
   5  -8  -1    3.04    0.34
   5  -8  -1    2.78    0.23
   4  -8  -1    8.26    0.51
   4  -8  -1    8.16    0.32
   4  -8  -1    7.94    0.40
   3  -8  -1    0.04    0.12
   3  -8  -1   -0.21    0.14
   3  -8  -1   -0.02    0.10
   3  -8  -1    0.12    0.06
   2  -8  -1    7.28    0.46
   2  -8  -1    6.78    0.49
   2  -8  -1    7.87    0.51
   2  -8  -1    7.31    0.35
   1  -8  -1    6.96    0.35
   1  -8  -1    7.55    0.52
   1  -8  -1    7.87    0.48
   1  -8  -1    7.24    0.50
   0  -8  -1    9.53    0.58
   0  -8  -1   11.09    0.46
   0  -8  -1   10.89    0.60
   0  -8  -1   10.05    0.55
  -1  -8  -1   28.65    1.08
  -1  -8  -1   29.64    1.06
  -1  -8  -1   32.43    1.12
  -2  -8  -1   10.53    0.62
  -2  -8  -1   12.04    0.66
  -2  -8  -1   11.66    0.60
  -3  -8  -1    3.65    0.36
  -3  -8  -1    4.18    0.22
  -3  -8  -1    4.36    0.45
  -3  -8  -1    3.65    0.41
  -4  -8  -1   49.50    1.21
  -4  -8  -1   46.06    1.59
  -4  -8  -1   48.30    1.56
  -5  -8  -1    7.10    0.59
  -5  -8  -1    8.05    0.61
  -5  -8  -1    7.72    0.41
  -6  -8  -1    8.32    0.47
  -6  -8  -1    9.04    0.67
  -7  -8  -1    2.91    0.47
  -7  -8  -1    1.90    0.29
  -8  -8  -1   -0.14    0.17
  -8  -8  -1    0.30    0.32
  -9  -8  -1    0.24    0.33
  -9  -8  -1    0.12    0.22
 -10  -8  -1    0.65    0.40
 -10  -8  -1    0.71    0.30
  11  -9  -1    3.59    0.45
  11  -9  -1    4.33    0.49
  10  -9  -1    1.13    0.30
  10  -9  -1    2.02    0.36
   9  -9  -1    0.33    0.22
   9  -9  -1    0.36    0.21
   8  -9  -1    7.44    0.49
   8  -9  -1    7.39    0.49
   7  -9  -1    6.54    0.50
   7  -9  -1    6.35    0.43
   7  -9  -1    7.18    0.43
   6  -9  -1    0.15    0.13
   6  -9  -1    0.06    0.14
   6  -9  -1   -0.04    0.18
   5  -9  -1    0.00    0.13
   5  -9  -1   -0.09    0.09
   5  -9  -1   -0.09    0.15
   4  -9  -1    3.04    0.27
   4  -9  -1    2.81    0.19
   4  -9  -1    2.55    0.35
   3  -9  -1   25.81    0.79
   3  -9  -1   24.53    1.01
   2  -9  -1    4.82    0.41
   2  -9  -1    4.84    0.46
   2  -9  -1    5.55    0.46
   2  -9  -1    5.14    0.32
   1  -9  -1   14.27    0.73
   1  -9  -1   15.47    0.78
   1  -9  -1   13.95    0.55
   1  -9  -1   14.69    0.71
   0  -9  -1   19.83    0.91
   0  -9  -1   21.40    0.89
   0  -9  -1   21.80    0.72
   0  -9  -1   20.50    0.92
  -1  -9  -1   10.40    0.66
  -1  -9  -1   11.94    0.64
  -1  -9  -1   10.75    0.65
  -2  -9  -1    3.07    0.41
  -2  -9  -1    3.13    0.41
  -2  -9  -1    3.59    0.38
  -3  -9  -1   29.11    1.18
  -3  -9  -1   28.73    0.67
  -3  -9  -1   28.46    1.16
  -4  -9  -1    4.55    0.26
  -4  -9  -1    3.20    0.44
  -4  -9  -1    3.21    0.45
  -5  -9  -1    5.99    0.61
  -5  -9  -1    6.84    0.60
  -5  -9  -1    6.36    0.36
  -6  -9  -1    2.87    0.48
  -6  -9  -1    3.23    0.31
  -7  -9  -1   -0.13    0.26
  -7  -9  -1   -0.05    0.16
  -8  -9  -1    0.20    0.20
  -8  -9  -1    0.27    0.32
  -9  -9  -1    0.33    0.25
  -9  -9  -1    0.08    0.32
  10 -10  -1    0.33    0.24
   9 -10  -1    5.08    0.44
   9 -10  -1    2.89    0.38
   8 -10  -1    0.51    0.22
   8 -10  -1    0.53    0.21
   7 -10  -1    1.46    0.33
   7 -10  -1    1.77    0.24
   7 -10  -1    1.70    0.27
   6 -10  -1    0.79    0.21
   6 -10  -1    1.16    0.18
   6 -10  -1    1.06    0.29
   5 -10  -1    0.19    0.21
   5 -10  -1    0.18    0.16
   5 -10  -1    0.06    0.10
   4 -10  -1   22.25    1.01
   4 -10  -1   23.21    0.78
   3 -10  -1    5.14    0.50
   3 -10  -1    4.93    0.34
   2 -10  -1   13.08    0.55
   2 -10  -1   12.85    0.76
   2 -10  -1   12.51    0.74
   1 -10  -1   20.66    0.72
   1 -10  -1   20.72    0.94
   1 -10  -1   19.39    0.94
   0 -10  -1    7.25    0.43
   0 -10  -1    7.83    0.61
   0 -10  -1    7.68    0.59
  -1 -10  -1    1.25    0.31
  -1 -10  -1    1.19    0.33
  -2 -10  -1   15.87    0.88
  -2 -10  -1   15.95    0.87
  -3 -10  -1    8.68    0.68
  -3 -10  -1    6.54    0.59
  -4 -10  -1   -0.04    0.25
  -4 -10  -1    0.63    0.29
  -5 -10  -1    4.30    0.54
  -5 -10  -1    4.05    0.54
  -6 -10  -1    0.54    0.18
  -6 -10  -1    0.36    0.30
  -7 -10  -1    0.32    0.18
  -7 -10  -1    0.25    0.31
  -8 -10  -1    0.33    0.36
  -8 -10  -1    0.22    0.20
   9 -11  -1    0.09    0.18
   8 -11  -1   -0.05    0.15
   7 -11  -1    0.06    0.14
   7 -11  -1   -0.31    0.20
   6 -11  -1    0.94    0.16
   6 -11  -1    0.68    0.29
   5 -11  -1    5.76    0.56
   4 -11  -1    1.21    0.32
   3 -11  -1    6.26    0.58
   2 -11  -1    7.60    0.63
   1 -11  -1   -0.09    0.22
   1 -11  -1   -0.34    0.18
   0 -11  -1    0.41    0.29
   0 -11  -1   -0.01    0.20
  -1 -11  -1    1.42    0.38
  -1 -11  -1    2.10    0.40
  -2 -11  -1   10.94    0.77
  -2 -11  -1    8.46    0.69
  -3 -11  -1    0.79    0.32
  -3 -11  -1    0.74    0.33
  -4 -11  -1    4.92    0.59
  -4 -11  -1    4.73    0.57
  -5 -11  -1    1.86    0.47
  -5 -11  -1    1.60    0.43
  -6 -11  -1    0.21    0.31
  -7 -11  -1    0.31    0.33
   7 -12  -1    3.40    0.51
   6 -12  -1    4.22    0.53
   5 -12  -1    0.24    0.26
   4 -12  -1    2.74    0.47
   3 -12  -1    0.16    0.27
   2 -12  -1    1.22    0.37
   1 -12  -1    0.31    0.30
   1 -12  -1    0.08    0.25
   0 -12  -1    5.31    0.56
   0 -12  -1    4.11    0.57
  -1 -12  -1    5.32    0.64
  -1 -12  -1    7.09    0.64
  -2 -12  -1    0.01    0.27
  -2 -12  -1   -0.02    0.24
  -3 -12  -1    3.35    0.55
  -3 -12  -1    3.14    0.53
  -4 -12  -1    2.82    0.53
  -4 -12  -1    4.16    0.60
  -5 -12  -1    0.13    0.29
  -6 -12  -1   -0.10    0.29
   7 -13  -1    0.24    0.31
   6 -13  -1   -0.17    0.26
   5 -13  -1    1.42    0.41
   4 -13  -1    1.51    0.41
   3 -13  -1    2.53    0.50
   2 -13  -1    0.34    0.32
   1 -13  -1    3.31    0.55
   1 -13  -1    2.48    0.48
   0 -13  -1   15.02    0.93
   0 -13  -1   12.39    0.91
  -1 -13  -1    0.76    0.40
  -1 -13  -1    0.02    0.27
  -2 -13  -1   11.09    0.91
  -2 -13  -1   10.32    0.83
  -3 -13  -1    2.02    0.50
  -3 -13  -1    1.57    0.49
  -4 -13  -1    0.42    0.38
  -4 -13  -1    0.28    0.36
   5 -14  -1    0.21    0.33
   4 -14  -1    3.50    0.57
   3 -14  -1    1.00    0.41
   2 -14  -1    4.36    0.64
   1 -14  -1    8.93    0.85
   0 -14  -1    0.16    0.37
   0 -14  -1    0.45    0.35
  -1 -14  -1    7.07    0.74
  -1 -14  -1    5.47    0.72
  -2 -14  -1    3.43    0.63
  -2 -14  -1    1.77    0.51
  -3 -15   2    0.46    0.40
  -3 -15   2    0.89    0.42
  -2 -15   2    4.10    0.65
  -2 -15   2    4.24    0.61
  -1 -15   2    0.98    0.43
   0 -15   2    0.19    0.31
   1 -15   2    0.02    0.30
   2 -15   2    3.37    0.57
   3 -15   2    2.00    0.50
   4 -15   2   -0.01    0.31
   5 -15   2    0.36    0.30
  -5 -14   2    2.62    0.54
  -5 -14   2    2.16    0.52
  -4 -14   2    0.03    0.31
  -4 -14   2   -0.24    0.28
  -3 -14   2    4.35    0.62
  -3 -14   2    3.58    0.56
  -2 -14   2    3.02    0.51
  -2 -14   2    3.80    0.58
  -1 -14   2    0.07    0.29
  -1 -14   2    0.33    0.29
   0 -14   2    0.28    0.31
   1 -14   2   -0.02    0.26
   2 -14   2    2.45    0.48
   3 -14   2    2.42    0.48
   4 -14   2    0.09    0.25
   5 -14   2    0.94    0.37
   6 -14   2   -0.05    0.25
   7 -14   2    0.04    0.26
  -6 -13   2    1.13    0.43
  -6 -13   2    0.99    0.40
  -5 -13   2    0.04    0.30
  -5 -13   2   -0.02    0.28
  -4 -13   2    1.30    0.40
  -4 -13   2    0.95    0.39
  -3 -13   2    0.13    0.28
  -3 -13   2    0.18    0.29
  -2 -13   2   -0.04    0.27
  -2 -13   2    0.23    0.26
  -1 -13   2    0.19    0.29
  -1 -13   2    0.70    0.26
  -1 -13   2    0.25    0.24
   0 -13   2    0.06    0.18
   0 -13   2    0.20    0.25
   1 -13   2    4.31    0.54
   1 -13   2    4.25    0.42
   2 -13   2    0.07    0.24
   2 -13   2    0.09    0.18
   3 -13   2    7.03    0.63
   3 -13   2    7.37    0.51
   4 -13   2    1.60    0.39
   4 -13   2    1.90    0.31
   5 -13   2    0.27    0.27
   5 -13   2    0.14    0.20
   6 -13   2    0.34    0.28
   6 -13   2    0.13    0.20
   7 -13   2    0.02    0.23
   7 -13   2    0.25    0.16
   7 -13   2    0.40    0.24
   8 -13   2    0.54    0.27
   8 -13   2    0.33    0.20
  -8 -12   2    0.48    0.24
  -8 -12   2    0.09    0.33
  -7 -12   2    0.83    0.38
  -6 -12   2   -0.02    0.25
  -6 -12   2    0.05    0.29
  -5 -12   2    0.77    0.32
  -5 -12   2    0.81    0.34
  -4 -12   2    2.67    0.46
  -4 -12   2    4.16    0.53
  -3 -12   2    0.31    0.27
  -3 -12   2    0.19    0.27
  -2 -12   2    1.26    0.35
  -2 -12   2    1.22    0.34
  -1 -12   2    4.02    0.41
  -1 -12   2    5.91    0.56
  -1 -12   2    5.55    0.57
   0 -12   2   13.30    0.79
   0 -12   2   11.34    0.75
   0 -12   2   12.84    0.65
   1 -12   2   -0.11    0.15
   1 -12   2   -0.16    0.20
   2 -12   2   13.28    0.78
   2 -12   2   13.38    0.64
   3 -12   2    4.69    0.40
   3 -12   2    5.16    0.52
   4 -12   2    0.29    0.20
   4 -12   2    0.64    0.26
   4 -12   2    0.31    0.11
   5 -12   2    0.76    0.29
   5 -12   2    0.72    0.23
   6 -12   2    0.49    0.28
   6 -12   2    0.64    0.18
   6 -12   2    0.63    0.25
   7 -12   2    1.41    0.30
   7 -12   2    1.46    0.25
   7 -12   2    1.03    0.32
   8 -12   2    3.53    0.43
   8 -12   2    3.51    0.36
   9 -12   2    0.58    0.24
   9 -12   2    1.05    0.31
  -9 -11   2    0.20    0.35
  -9 -11   2    0.73    0.29
  -8 -11   2   -0.23    0.18
  -8 -11   2    0.41    0.33
  -7 -11   2    0.50    0.32
  -7 -11   2    0.54    0.23
  -6 -11   2    1.64    0.40
  -6 -11   2    1.23    0.24
  -6 -11   2    0.98    0.35
  -5 -11   2   10.16    0.73
  -5 -11   2   10.02    0.48
  -5 -11   2    9.17    0.69
  -4 -11   2    1.49    0.19
  -4 -11   2    0.88    0.31
  -4 -11   2    2.09    0.40
  -3 -11   2    2.20    0.40
  -3 -11   2    2.05    0.38
  -3 -11   2    2.09    0.17
  -2 -11   2    6.61    0.57
  -2 -11   2    5.91    0.53
  -1 -11   2   10.48    0.67
  -1 -11   2   10.71    0.57
  -1 -11   2    9.55    0.63
   0 -11   2    0.13    0.19
   0 -11   2   -0.06    0.14
   0 -11   2    0.03    0.19
   1 -11   2   11.11    0.68
   1 -11   2   11.66    0.56
   2 -11   2    1.59    0.25
   2 -11   2    1.39    0.33
   2 -11   2    1.50    0.12
   3 -11   2    1.56    0.25
   3 -11   2    2.29    0.37
   3 -11   2    2.24    0.18
   4 -11   2    0.25    0.22
   4 -11   2    0.31    0.16
   5 -11   2    1.01    0.17
   5 -11   2    0.59    0.21
   5 -11   2    0.42    0.24
   6 -11   2    1.24    0.26
   6 -11   2    0.97    0.30
   6 -11   2    1.40    0.22
   7 -11   2    4.73    0.47
   7 -11   2    4.67    0.38
   7 -11   2    4.40    0.42
   8 -11   2    0.03    0.17
   8 -11   2   -0.06    0.19
   9 -11   2    6.93    0.58
   9 -11   2    6.91    0.54
  10 -11   2    3.05    0.45
  10 -11   2    2.36    0.39
  -9 -10   2    0.61    0.28
  -9 -10   2    0.37    0.32
  -8 -10   2    0.83    0.27
  -8 -10   2    0.76    0.36
  -7 -10   2    2.13    0.32
  -7 -10   2    2.26    0.43
  -6 -10   2   15.26    0.83
  -6 -10   2   15.53    0.68
  -6 -10   2   14.15    0.83
  -5 -10   2    3.75    0.45
  -5 -10   2    3.66    0.45
  -5 -10   2    3.75    0.32
  -4 -10   2    2.39    0.37
  -4 -10   2    2.57    0.24
  -4 -10   2    2.31    0.38
  -3 -10   2   13.82    0.49
  -3 -10   2   13.48    0.73
  -3 -10   2   14.09    0.76
  -2 -10   2   14.08    0.75
  -2 -10   2   16.44    0.48
  -2 -10   2   15.92    0.78
  -2 -10   2   14.93    0.68
  -1 -10   2    0.25    0.19
  -1 -10   2    0.12    0.07
  -1 -10   2    0.17    0.15
  -1 -10   2    0.12    0.18
   0 -10   2   17.03    0.81
   0 -10   2   18.54    0.45
   0 -10   2   17.73    0.83
   0 -10   2   15.88    0.67
   1 -10   2    0.27    0.20
   1 -10   2    0.34    0.08
   1 -10   2    0.33    0.15
   2 -10   2    0.08    0.18
   2 -10   2    0.09    0.07
   2 -10   2    0.29    0.15
   3 -10   2   12.10    0.67
   3 -10   2   12.51    0.56
   4 -10   2    0.63    0.23
   4 -10   2    1.08    0.16
   4 -10   2    0.92    0.21
   5 -10   2   19.23    0.66
   5 -10   2   17.84    0.82
   5 -10   2   19.37    0.76
   6 -10   2    5.58    0.46
   6 -10   2    4.43    0.39
   6 -10   2    5.07    0.36
   7 -10   2    1.14    0.29
   7 -10   2    0.72    0.21
   7 -10   2    0.88    0.25
   8 -10   2    3.46    0.37
   8 -10   2    3.07    0.38
   9 -10   2    0.86    0.27
   9 -10   2    0.84    0.27
  10 -10   2    0.05    0.20
  10 -10   2    0.13    0.21
  11 -10   2    0.24    0.25
 -10  -9   2    0.36    0.28
  -9  -9   2    2.89    0.51
  -9  -9   2    3.03    0.42
  -8  -9   2    0.30    0.29
  -8  -9   2    0.16    0.22
  -7  -9   2   14.99    0.72
  -7  -9   2   16.91    0.92
  -6  -9   2    0.80    0.28
  -6  -9   2    0.43    0.26
  -6  -9   2    0.99    0.23
  -5  -9   2    1.79    0.25
  -5  -9   2    1.56    0.30
  -5  -9   2    1.96    0.34
  -4  -9   2    0.23    0.18
  -4  -9   2    0.05    0.17
  -4  -9   2    0.07    0.13
  -3  -9   2    8.32    0.37
  -3  -9   2    7.51    0.52
  -3  -9   2    7.64    0.53
  -2  -9   2    1.74    0.26
  -2  -9   2    1.89    0.30
  -2  -9   2    1.69    0.29
  -2  -9   2    2.27    0.18
  -1  -9   2   20.40    0.84
  -1  -9   2   19.52    0.84
  -1  -9   2   19.78    0.73
  -1  -9   2   21.20    0.55
   0  -9   2    5.80    0.23
   0  -9   2    4.83    0.41
   0  -9   2    5.45    0.42
   0  -9   2    5.05    0.34
   1  -9   2    0.33    0.08
   1  -9   2    0.34    0.15
   1  -9   2    0.08    0.15
   2  -9   2    0.27    0.17
   2  -9   2    0.20    0.13
   2  -9   2    0.18    0.08
   3  -9   2    2.67    0.20
   3  -9   2    2.97    0.28
   3  -9   2    2.23    0.30
   4  -9   2   11.25    0.53
   4  -9   2   11.96    0.61
   4  -9   2   11.73    0.45
   5  -9   2    6.18    0.44
   5  -9   2    5.45    0.34
   5  -9   2    5.20    0.38
   6  -9   2    0.20    0.18
   6  -9   2    0.60    0.19
   6  -9   2    0.11    0.13
   7  -9   2    1.48    0.25
   7  -9   2    1.90    0.30
   7  -9   2    1.85    0.29
   8  -9   2    2.95    0.37
   8  -9   2    3.30    0.36
   9  -9   2    7.09    0.53
   9  -9   2    6.50    0.54
  10  -9   2    0.07    0.21
  10  -9   2    0.04    0.20
  11  -9   2    6.85    0.60
  11  -9   2    5.68    0.57
 -11  -8   2    0.08    0.28
 -10  -8   2    0.16    0.25
 -10  -8   2   -0.01    0.27
  -9  -8   2    2.52    0.45
  -9  -8   2    3.04    0.42
  -8  -8   2    3.03    0.38
  -8  -8   2    3.09    0.45
  -7  -8   2    0.49    0.25
  -7  -8   2    0.53    0.21
  -6  -8   2    2.34    0.29
  -6  -8   2    2.15    0.34
  -6  -8   2    2.78    0.35
  -5  -8   2    0.68    0.19
  -5  -8   2    0.81    0.25
  -5  -8   2    0.49    0.20
  -4  -8   2    5.92    0.35
  -4  -8   2    6.34    0.45
  -4  -8   2    5.69    0.45
  -3  -8   2    1.40    0.25
  -3  -8   2    1.31    0.17
  -3  -8   2    1.48    0.26
  -2  -8   2   12.83    0.62
  -2  -8   2   13.71    0.45
  -2  -8   2   12.03    0.61
  -2  -8   2   12.70    0.56
  -1  -8   2   44.08    1.32
  -1  -8   2   42.07    1.29
  -1  -8   2   44.65    1.02
  -1  -8   2   43.32    1.19
  -1  -8   2   44.54    1.01
   0  -8   2    0.74    0.20
   0  -8   2    0.86    0.11
   0  -8   2    0.72    0.17
   0  -8   2    0.92    0.22
   0  -8   2    1.00    0.11
   1  -8   2    0.76    0.10
   1  -8   2    0.81    0.12
   1  -8   2    0.57    0.20
   1  -8   2    0.78    0.20
   1  -8   2    1.01    0.17
   2  -8   2    2.43    0.24
   2  -8   2    2.03    0.16
   2  -8   2    2.11    0.27
   3  -8   2   16.47    0.67
   3  -8   2   14.44    0.49
   3  -8   2   15.68    0.58
   4  -8   2   20.74    0.71
   4  -8   2   19.82    0.64
   4  -8   2   19.47    0.75
   5  -8   2   -0.02    0.14
   5  -8   2    0.10    0.12
   5  -8   2   -0.08    0.10
   6  -8   2    0.63    0.19
   6  -8   2    0.61    0.17
   6  -8   2    0.68    0.20
   7  -8   2    2.47    0.30
   7  -8   2    3.04    0.31
   7  -8   2    3.51    0.36
   8  -8   2    9.38    0.55
   8  -8   2    7.89    0.52
   9  -8   2    3.30    0.39
   9  -8   2    3.89    0.43
  10  -8   2    4.72    0.48
  10  -8   2    4.31    0.45
 -11   8  -2    7.95    0.61
  11  -8   2    7.25    0.62
  11  -8   2    8.33    0.63
  12  -8   2    0.08    0.23
 -11  -7   2    0.21    0.25
 -10  -7   2    1.67    0.41
 -10  -7   2    2.27    0.40
  -9  -7   2   12.09    0.73
  -9  -7   2   12.95    0.81
  -8  -7   2    0.40    0.25
  -8  -7   2    0.27    0.22
  -7  -7   2    6.37    0.53
  -7  -7   2    5.93    0.46
  -6  -7   2    0.39    0.18
  -6  -7   2    0.36    0.19
  -6  -7   2    0.21    0.18
  -5  -7   2   15.69    0.73
  -5  -7   2   16.86    0.69
  -5  -7   2   18.32    0.68
  -4  -7   2   30.34    0.98
  -4  -7   2   29.68    1.03
  -4  -7   2   29.20    0.89
  -3  -7   2    6.26    0.41
  -3  -7   2    5.55    0.31
  -3  -7   2    5.20    0.38
  -2  -7   2   30.96    1.00
  -2  -7   2   30.56    0.81
  -2  -7   2   32.99    0.80
  -2  -7   2   31.39    0.93
  -2  -7   2   31.27    0.98
  -1  -7   2   12.93    0.58
  -1  -7   2   14.44    0.42
  -1  -7   2   13.94    0.58
  -1  -7   2   13.79    0.53
  -1  -7   2   14.68    0.42
   0  -7   2    2.45    0.15
   0  -7   2    2.73    0.23
   0  -7   2    2.78    0.17
   0  -7   2    2.49    0.26
   0  -7   2    2.13    0.24
   1  -7   2    8.16    0.29
   1  -7   2    8.95    0.39
   1  -7   2    8.05    0.43
   1  -7   2    9.12    0.32
  -2   7  -2    0.32    0.08
   2  -7   2    0.21    0.13
   2  -7   2    0.31    0.09
   2  -7   2    0.49    0.12
  -3   7  -2    3.94    0.23
   3  -7   2    3.90    0.31
   3  -7   2    4.42    0.29
   3  -7   2    4.29    0.24
   4  -7   2    3.79    0.31
   4  -7   2    3.43    0.25
   4  -7   2    3.15    0.27
   5  -7   2   13.11    0.56
   5  -7   2   12.10    0.53
   5  -7   2   12.67    0.51
   6  -7   2   -0.09    0.11
   6  -7   2   -0.02    0.12
   6  -7   2    0.11    0.13
   7  -7   2   21.06    0.74
   7  -7   2   20.10    0.78
   7  -7   2   19.55    0.79
   8  -7   2    0.02    0.14
   8  -7   2    0.09    0.15
   9  -7   2   26.41    1.03
   9  -7   2   25.56    1.02
 -10   7  -2    1.98    0.35
  10  -7   2    2.09    0.36
  10  -7   2    2.12    0.35
 -11   7  -2    8.20    0.59
  11  -7   2    6.59    0.58
  11  -7   2    5.86    0.55
 -12   7  -2    1.54    0.34
  12  -7   2    1.94    0.39
  12  -7   2    2.29    0.42
 -12  -6   2   -0.30    0.25
 -11  -6   2    0.47    0.29
 -10  -6   2    2.21    0.43
 -10  -6   2    1.89    0.30
 -10  -6   2    1.84    0.39
  -9  -6   2    0.19    0.20
  -9  -6   2    1.18    0.23
  -9  -6   2    0.52    0.28
  -8  -6   2    0.58    0.26
  -8  -6   2    1.44    0.29
  -8  -6   2    1.05    0.21
  -7  -6   2    2.21    0.31
  -7  -6   2    2.40    0.34
  -6  -6   2   23.26    0.91
  -6  -6   2   20.93    0.83
  -6  -6   2   25.54    0.83
  -5  -6   2   12.47    0.55
  -5  -6   2   11.66    0.58
  -5  -6   2   12.04    0.54
   4   6  -2   17.34    0.55
  -4  -6   2   17.48    0.64
  -4  -6   2   15.96    0.60
  -4  -6   2   17.11    0.68
   3   6  -2   60.83    1.35
  -3  -6   2   57.62    1.40
  -3  -6   2   57.96    1.50
  -3  -6   2   56.86    1.54
   2   6  -2    6.36    0.25
  -2  -6   2    5.76    0.34
  -2  -6   2    7.04    0.37
  -2  -6   2    6.82    0.29
  -2  -6   2    5.74    0.34
   1   6  -2  156.58    3.21
  -1  -6   2  166.67    3.25
  -1  -6   2  154.85    3.45
  -1  -6   2  158.01    3.30
  -1  -6   2  156.48    3.25
  -1  -6   2  156.24    3.53
   0   6  -2   29.74    0.70
   0  -6   2   30.51    0.91
   0  -6   2   31.03    0.73
   0  -6   2   31.21    0.74
   0  -6   2   31.21    0.83
   0  -6   2   30.50    0.90
  -1   6  -2    5.90    0.23
   1  -6   2    5.84    0.29
   1  -6   2    6.71    0.35
  -2   6  -2    1.04    0.11
   2  -6   2    1.16    0.15
   2  -6   2    1.07    0.17
   2  -6   2    0.92    0.11
  -3   6  -2    5.14    0.26
   3  -6   2    6.05    0.34
   3  -6   2    6.25    0.31
   3  -6   2    5.96    0.28
  -4   6  -2   10.11    0.42
   4  -6   2    9.60    0.42
   4  -6   2    9.17    0.42
   4  -6   2    9.58    0.40
  -5   6  -2   38.28    1.07
   5  -6   2   37.13    1.05
   5  -6   2   36.72    1.04
   5  -6   2   37.47    1.05
  -6   6  -2   57.84    1.56
   6  -6   2   59.11    1.51
   6  -6   2   57.68    1.52
   6  -6   2   57.09    1.47
  -7   6  -2    1.27    0.25
   7  -6   2    0.86    0.21
   7  -6   2    0.82    0.20
   7  -6   2    0.88    0.18
   8  -6   2   42.24    1.32
   8  -6   2   42.09    1.31
   9  -6   2   10.32    0.62
   9  -6   2   10.74    0.61
 -10   6  -2    1.80    0.32
  10  -6   2    1.37    0.30
  10  -6   2    1.78    0.34
 -11   6  -2    2.11    0.35
  11  -6   2    1.85    0.37
  11  -6   2    2.47    0.40
 -12   6  -2    0.16    0.21
  12  -6   2    0.04    0.23
  12  -6   2   -0.08    0.19
 -12  -5   2   -0.03    0.27
 -11  -5   2    1.04    0.32
 -11  -5   2    0.97    0.24
 -11  -5   2    0.63    0.31
 -10  -5   2    2.78    0.31
 -10  -5   2    3.04    0.42
 -10  -5   2    2.74    0.43
  -9  -5   2    0.64    0.25
  -9  -5   2    0.69    0.24
  -9  -5   2    0.61    0.19
  -8  -5   2    4.53    0.34
  -8  -5   2    4.22    0.42
  -8  -5   2    5.03    0.42
   7   5  -2   23.81    0.84
  -7  -5   2   25.21    0.78
  -7  -5   2   24.45    0.93
  -7  -5   2   24.98    0.91
   6   5  -2   12.10    0.51
  -6  -5   2   11.92    0.60
  -6  -5   2   11.80    0.47
  -6  -5   2   11.72    0.55
  -6  -5   2   12.69    0.51
  -6  -5   2   12.41    0.58
   5   5  -2   17.59    0.59
  -5  -5   2   17.74    0.60
  -5  -5   2   15.57    0.66
  -5  -5   2   14.57    0.61
   4   5  -2   45.29    1.11
  -4  -5   2   44.57    1.24
  -4  -5   2   44.43    1.18
  -4  -5   2   44.96    1.16
   3   5  -2    0.43    0.09
  -3  -5   2    0.68    0.14
  -3  -5   2    0.45    0.12
  -3  -5   2    0.32    0.12
   2   5  -2    7.37    0.26
  -2  -5   2    7.58    0.28
  -2  -5   2    6.48    0.34
  -2  -5   2    7.50    0.29
  -2  -5   2    7.48    0.35
  -2  -5   2    7.53    0.35
   1   5  -2    3.09    0.15
  -1  -5   2    2.74    0.21
  -1  -5   2    2.91    0.16
  -1  -5   2    2.78    0.20
  -1  -5   2    2.79    0.23
   0   5  -2   46.89    1.04
   0  -5   2   46.69    1.19
   0  -5   2   47.16    1.11
   0  -5   2   48.38    1.21
   0  -5   2   48.92    1.06
  -1   5  -2   33.78    0.79
   1  -5   2   33.67    0.79
   1  -5   2   33.48    0.84
   1  -5   2   33.62    0.91
  -2   5  -2    4.74    0.22
   2  -5   2    4.64    0.22
   2  -5   2    4.87    0.25
   2  -5   2    5.02    0.28
  -3   5  -2    7.35    0.32
   3  -5   2    7.16    0.30
   3  -5   2    6.70    0.33
   3  -5   2    7.37    0.33
  -4   5  -2   33.93    0.93
   4  -5   2   33.78    0.91
   4  -5   2   34.35    0.93
   4  -5   2   33.34    0.91
  -5   5  -2   53.51    1.42
   5  -5   2   54.44    1.35
   5  -5   2   55.57    1.38
   5  -5   2   53.93    1.38
  -6   5  -2    1.88    0.25
   6  -5   2    2.34    0.26
   6  -5   2    2.26    0.21
   6  -5   2    1.82    0.23
  -7   5  -2   39.18    1.25
   7  -5   2   39.09    1.06
   7  -5   2   41.07    1.22
   7  -5   2   40.91    1.19
  -8   5  -2   12.78    0.67
   8  -5   2   11.82    0.61
   8  -5   2   12.33    0.61
  -9   5  -2    0.09    0.18
  -9   5  -2    0.07    0.18
   9  -5   2    0.37    0.19
   9  -5   2   -0.06    0.15
 -10   5  -2    1.24    0.28
  10  -5   2    1.02    0.27
  10  -5   2    1.26    0.31
 -11   5  -2    0.21    0.20
  11  -5   2    0.51    0.26
  11  -5   2    0.56    0.26
 -12   5  -2    1.07    0.29
  12  -5   2    1.23    0.34
  12  -5   2    0.66    0.30
 -12  -4   2    0.36    0.31
 -12  -4   2    0.54    0.28
 -11  -4   2    1.66    0.35
 -11  -4   2    1.26    0.36
 -11  -4   2    1.88    0.28
 -10  -4   2    1.24    0.23
 -10  -4   2    0.93    0.26
 -10  -4   2    0.48    0.25
  -9  -4   2    4.55    0.42
  -9  -4   2    3.80    0.44
  -9  -4   2    5.08    0.35
   8   4  -2    6.91    0.44
  -8  -4   2    7.08    0.47
  -8  -4   2    6.76    0.38
  -8  -4   2    6.18    0.48
   7   4  -2    7.02    0.41
  -7  -4   2    5.80    0.33
  -7  -4   2    5.25    0.42
  -7  -4   2    6.24    0.41
   6   4  -2    0.15    0.11
  -6  -4   2    0.26    0.13
  -6  -4   2    0.35    0.11
  -6  -4   2    0.21    0.15
  -6  -4   2    0.03    0.11
   5   4  -2   73.50    1.71
  -5  -4   2   73.36    1.57
  -5  -4   2   74.08    1.66
  -5  -4   2   69.75    1.78
  -5  -4   2   70.62    1.74
   4   4  -2   22.85    0.67
  -4  -4   2   23.67    0.66
  -4  -4   2   22.76    0.61
  -4  -4   2   23.37    0.74
  -4  -4   2   21.67    0.71
   3   4  -2    3.28    0.19
  -3  -4   2    3.70    0.23
  -3  -4   2    4.02    0.23
  -3  -4   2    3.62    0.25
   2   4  -2    1.87    0.13
  -2  -4   2    2.29    0.19
  -2  -4   2    1.96    0.16
  -2  -4   2    1.99    0.17
  -2  -4   2    1.99    0.15
   1   4  -2   22.81    0.56
  -1  -4   2   23.49    0.58
  -1  -4   2   23.26    0.64
  -1  -4   2   23.52    0.66
   0   4  -2   52.06    1.14
   0  -4   2   53.18    1.15
   0  -4   2   52.91    1.27
   0  -4   2   54.22    1.25
   0  -4   2   51.88    1.18
  -1   4  -2    7.67    0.26
   1  -4   2    7.65    0.31
   1  -4   2    7.29    0.26
   1  -4   2    8.45    0.29
   1  -4   2    7.91    0.29
  -2   4  -2    3.42    0.19
   2  -4   2    3.15    0.19
   2  -4   2    3.02    0.18
   2  -4   2    3.36    0.21
  -3   4  -2   22.11    0.64
   3  -4   2   21.18    0.61
   3  -4   2   22.03    0.62
   3  -4   2   22.75    0.63
  -4   4  -2   23.82    0.72
   4  -4   2   22.46    0.67
   4  -4   2   22.88    0.68
   4  -4   2   22.78    0.65
  -5   4  -2    2.64    0.26
   5  -4   2    2.60    0.23
   5  -4   2    2.17    0.21
   5  -4   2    2.65    0.20
  -6   4  -2   32.22    1.02
   6  -4   2   31.62    0.95
   6  -4   2   32.47    0.98
   6  -4   2   32.07    0.86
  -7   4  -2   18.84    0.78
   7  -4   2   18.84    0.74
   7  -4   2   19.30    0.60
  -8   4  -2   -0.04    0.13
  -8   4  -2   -0.16    0.14
   8  -4   2    0.15    0.14
   8  -4   2    0.18    0.16
  -9   4  -2    2.99    0.39
  -9   4  -2    2.82    0.33
   9  -4   2    2.94    0.36
   9  -4   2    2.93    0.34
 -10   4  -2    3.52    0.37
 -10   4  -2    2.53    0.40
  10  -4   2    3.85    0.40
  10  -4   2    3.02    0.38
 -11   4  -2    3.31    0.38
  11  -4   2    3.28    0.43
  11  -4   2    3.24    0.41
 -12   4  -2    0.11    0.19
  12  -4   2   -0.20    0.20
  12  -4   2   -0.14    0.20
 -13   4  -2    3.29    0.43
  13  -4   2    2.65    0.43
  13  -4   2    2.37    0.45
 -13  -3   2    1.45    0.36
 -13  -3   2    1.30    0.43
 -12  -3   2    1.45    0.33
 -12  -3   2    1.42    0.39
 -11  -3   2    1.05    0.27
 -11  -3   2    0.98    0.23
  10   3  -2    8.59    0.56
 -10  -3   2    7.46    0.59
 -10  -3   2    7.51    0.52
 -10  -3   2    8.82    0.47
   9   3  -2    6.54    0.47
  -9  -3   2    6.01    0.44
  -9  -3   2    6.73    0.39
  -9  -3   2    6.53    0.52
   8   3  -2    0.61    0.19
  -8  -3   2    0.64    0.19
  -8  -3   2    0.60    0.14
  -8  -3   2    0.03    0.16
   7   3  -2    3.52    0.31
  -7  -3   2    3.37    0.30
  -7  -3   2    3.65    0.25
  -7  -3   2    3.13    0.35
   6   3  -2   58.45    1.47
  -6  -3   2   58.79    1.31
  -6  -3   2   56.22    1.46
  -6  -3   2   55.92    1.54
   5   3  -2   33.43    0.93
  -5  -3   2   35.87    1.02
  -5  -3   2   32.45    0.93
  -5  -3   2   35.82    0.84
  -5  -3   2   33.02    0.82
   4   3  -2   20.50    0.61
  -4  -3   2   20.27    0.66
  -4  -3   2   20.40    0.62
  -4  -3   2   20.43    0.55
  -4  -3   2   20.52    0.53
   3   3  -2    0.00    0.05
  -3  -3   2    0.18    0.08
  -3  -3   2    0.05    0.05
  -3  -3   2    0.04    0.06
   2   3  -2   28.81    0.71
  -2  -3   2   30.05    0.74
  -2  -3   2   29.12    0.75
  -2  -3   2   29.21    0.72
  -2  -3   2   29.15    0.75
   1   3  -2  128.52    2.64
  -1  -3   2  129.53    2.77
  -1  -3   2  129.91    2.66
  -1  -3   2  128.78    2.70
  -1  -3   2  129.16    2.62
   0   3  -2   80.15    1.65
   0  -3   2   77.86    1.63
   0  -3   2   77.25    1.65
   0  -3   2   78.49    1.65
   0  -3   2   76.39    1.70
  -1   3  -2   56.45    1.25
   1  -3   2   57.99    1.24
  -2   3  -2    0.20    0.08
   2  -3   2    0.11    0.06
   2  -3   2    0.17    0.06
  -3   3  -2   20.77    0.62
   3  -3   2   21.21    0.60
   3  -3   2   20.99    0.58
  -4   3  -2   25.52    0.77
   4  -3   2   25.98    0.72
   4  -3   2   25.28    0.74
  -5   3  -2    2.34    0.24
   5  -3   2    2.69    0.22
   5  -3   2    2.29    0.22
  -6   3  -2   57.07    1.55
   6  -3   2   55.83    1.44
   6  -3   2   58.58    1.49
  -7   3  -2   10.79    0.52
  -7   3  -2   10.83    0.58
   7  -3   2   10.53    0.52
  -8   3  -2    4.65    0.38
  -8   3  -2    4.38    0.42
   8  -3   2    4.79    0.39
  -9   3  -2   15.15    0.78
  -9   3  -2   13.67    0.66
   9  -3   2   13.99    0.67
   9  -3   2   14.09    0.71
 -10   3  -2    0.34    0.19
 -10   3  -2    0.20    0.21
  10  -3   2    0.22    0.20
  10  -3   2    0.20    0.18
 -11   3  -2    0.44    0.22
 -11   3  -2    0.27    0.26
  11  -3   2    0.30    0.22
  11  -3   2    0.57    0.24
 -12   3  -2    1.23    0.30
 -12   3  -2    1.18    0.37
  12  -3   2    1.11    0.33
  12  -3   2    1.03    0.29
 -13   3  -2    0.50    0.27
  13  -3   2    0.27    0.25
  13  -3   2    0.07    0.27
 -13  -2   2    2.41    0.50
 -13  -2   2    1.58    0.35
 -12  -2   2    0.19    0.26
 -12  -2   2   -0.12    0.17
  11   2  -2    3.41    0.41
 -11  -2   2    4.87    0.37
 -11  -2   2    3.30    0.48
 -11  -2   2    3.90    0.41
  10   2  -2   -0.10    0.14
 -10  -2   2    0.22    0.14
 -10  -2   2    0.07    0.16
 -10  -2   2    0.02    0.20
   9   2  -2    1.83    0.28
  -9  -2   2    2.02    0.28
  -9  -2   2    2.03    0.23
  -9  -2   2    1.79    0.33
   8   2  -2    5.52    0.40
  -8  -2   2    4.41    0.29
  -8  -2   2    4.48    0.41
  -8  -2   2    4.74    0.35
   7   2  -2   16.03    0.64
  -7  -2   2   15.88    0.71
  -7  -2   2   16.23    0.63
  -7  -2   2   16.46    0.54
   6   2  -2   44.34    1.17
  -6  -2   2   42.05    1.24
  -6  -2   2   42.79    1.15
  -6  -2   2   43.87    1.03
   5   2  -2    5.89    0.31
  -5  -2   2    5.53    0.34
  -5  -2   2    5.90    0.30
  -5  -2   2    6.14    0.25
   4   2  -2    4.10    0.23
  -4  -2   2    4.47    0.17
  -4  -2   2    3.76    0.26
  -4  -2   2    3.84    0.22
  -4  -2   2    3.93    0.18
   3   2  -2   49.27    1.15
  -3  -2   2   48.75    1.13
  -3  -2   2   49.22    1.19
  -3  -2   2   51.76    1.09
  -3  -2   2   50.90    1.03
   2   2  -2   71.32    1.57
  -2  -2   2   72.61    1.43
  -2  -2   2   76.14    1.55
  -2  -2   2   71.69    1.59
  -2  -2   2   74.74    1.61
   1   2  -2  323.93    6.55
  -1  -2   2  335.05    6.38
  -1  -2   2  332.11    7.04
  -1  -2   2  324.55    6.57
   0  -2   2    0.67    0.07
   0  -2   2    0.47    0.07
  -1   2  -2   88.05    1.83
   1  -2   2   85.45    1.82
   1  -2   2   86.81    1.76
  -2   2  -2    6.02    0.25
   2  -2   2    5.98    0.23
   2  -2   2    6.15    0.24
  -3   2  -2   17.90    0.55
   3  -2   2   17.79    0.53
   3  -2   2   17.77    0.50
  -4   2  -2   35.15    0.97
   4  -2   2   35.01    0.92
  -5   2  -2  134.95    2.96
   5  -2   2  126.82    2.87
  -6   2  -2   32.24    0.95
  -6   2  -2   29.92    1.00
   6  -2   2   30.87    0.95
  -7   2  -2   30.57    1.05
  -7   2  -2   29.55    0.95
   7  -2   2   28.73    0.96
  -8   2  -2   34.85    1.10
  -8   2  -2   35.19    1.22
   8  -2   2   35.81    1.15
  -9   2  -2    4.44    0.39
  -9   2  -2    5.51    0.49
   9  -2   2    4.79    0.42
 -10   2  -2   -0.04    0.18
 -10   2  -2    0.02    0.17
  10  -2   2    0.01    0.16
 -11   2  -2    3.83    0.50
 -11   2  -2    3.86    0.41
  11  -2   2    4.43    0.47
 -12   2  -2    0.31    0.24
 -12   2  -2    0.00    0.24
  12  -2   2    0.40    0.26
  12  -2   2    0.43    0.23
 -13   2  -2    0.29    0.23
 -13   2  -2   -0.08    0.26
  13  -2   2    0.29    0.29
  13  -2   2    0.43    0.25
 -13  -1   2    0.56    0.27
 -13  -1   2    0.40    0.31
  12   1  -2    0.60    0.30
 -12  -1   2    0.29    0.30
 -12  -1   2    0.50    0.25
  11   1  -2    0.83    0.27
 -11  -1   2    0.67    0.23
 -11  -1   2    1.05    0.22
 -11  -1   2    0.79    0.31
  10   1  -2    2.22    0.33
 -10  -1   2    2.23    0.38
 -10  -1   2    2.34    0.26
 -10  -1   2    2.17    0.30
   9   1  -2    2.45    0.31
  -9  -1   2    2.41    0.36
  -9  -1   2    3.15    0.32
   8   1  -2   34.76    1.09
  -8  -1   2   34.47    1.17
  -8  -1   2   31.90    1.01
   7   1  -2   89.03    2.10
  -7  -1   2   87.44    2.03
  -7  -1   2   81.41    2.17
   6   1  -2    2.43    0.24
  -6  -1   2    2.58    0.27
  -6  -1   2    1.94    0.20
   5   1  -2  144.67    3.12
  -5  -1   2  143.51    3.19
  -5  -1   2  146.74    3.06
   4   1  -2   74.89    1.66
  -4  -1   2   72.43    1.71
  -4  -1   2   72.44    1.61
   3   1  -2    2.50    0.16
  -3  -1   2    2.14    0.13
   2   1  -2    2.02    0.14
  -2  -1   2    2.07    0.15
  -2  -1   2    2.13    0.12
  -2  -1   2    1.92    0.09
  -1  -1   2   46.17    1.01
  -1  -1   2   46.12    0.97
   0   1  -2   10.62    0.30
   0  -1   2   11.31    0.30
   0  -1   2   11.17    0.28
   1  -1   2    3.89    0.15
  -2   1  -2  252.60    5.08
   2  -1   2  248.09    5.05
   3  -1   2   43.20    1.04
  -4   1  -2  239.20    4.91
  -4   1  -2  245.19    5.02
   4  -1   2  234.88    4.94
  -5   1  -2   25.76    0.79
  -5   1  -2   26.23    0.62
   5  -1   2   26.79    0.79
  -6   1  -2   48.48    1.37
  -6   1  -2   46.50    1.27
   6  -1   2   48.03    1.29
  -7   1  -2   22.17    0.87
  -7   1  -2   23.24    0.80
   7  -1   2   22.23    0.80
  -8   1  -2    2.91    0.30
  -8   1  -2    1.84    0.31
   8  -1   2    2.85    0.31
  -9   1  -2    1.08    0.24
  -9   1  -2    1.08    0.29
   9  -1   2    1.25    0.26
 -10   1  -2    0.84    0.24
 -10   1  -2    0.87    0.30
  10  -1   2    0.96    0.28
 -11   1  -2    0.32    0.22
 -11   1  -2    0.09    0.23
  11  -1   2   -0.12    0.18
 -12   1  -2    0.14    0.20
 -12   1  -2    0.59    0.32
 -12   1  -2    0.19    0.20
  12  -1   2    0.22    0.25
 -13   1  -2   -0.02    0.18
 -13   1  -2   -0.34    0.24
 -13   1  -2   -0.21    0.18
  13  -1   2   -0.09    0.20
  13   0  -2    0.05    0.25
 -13   0   2   -0.04    0.20
 -13   0   2    0.04    0.28
  12   0  -2    0.30    0.24
 -12   0   2    1.26    0.37
 -12   0   2    0.49    0.23
  11   0  -2    1.42    0.31
 -11   0   2    2.31    0.32
 -11   0   2    2.32    0.41
  10   0  -2    0.97    0.26
 -10   0   2    1.00    0.22
 -10   0   2    0.89    0.29
   9   0  -2   32.04    1.10
  -9   0   2   32.65    1.02
  -9   0   2   30.97    1.17
   8   0  -2   38.69    1.17
  -8   0   2   36.18    1.23
  -8   0   2   37.42    1.09
   7   0  -2    0.74    0.18
  -7   0   2    0.69    0.20
  -7   0   2    0.83    0.16
   6   0  -2   27.39    0.84
  -6   0   2   27.91    0.79
  -6   0   2   27.23    0.91
   5   0  -2   43.51    1.12
  -5   0   2   42.94    1.17
  -5   0   2   43.05    1.05
   4   0  -2  110.98    2.44
  -4   0   2  114.06    2.36
  -4   0   2  114.37    2.50
  -3   0   2    2.99    0.15
  -3   0   2    2.79    0.19
   2   0  -2  120.85    2.50
  -2   0   2  120.74    2.43
  -2   0   2  122.51    2.53
   1   0  -2   37.44    0.82
   1   0  -2   35.90    0.81
  -1   0   2   37.55    0.83
  -1   0   2   36.64    0.82
   0   0  -2  334.87    6.48
   0   0  -2  309.50    6.51
   0   0  -2  317.01    6.20
   0   0   2  333.31    6.46
   0   0   2  320.40    6.43
  -1   0  -2  243.98    4.94
   1   0   2  246.77    4.92
  -2   0  -2   18.47    0.52
  -2   0  -2   18.78    0.52
   2   0   2   18.21    0.50
  -3   0  -2  131.82    2.80
  -3   0  -2  129.41    2.76
   3   0   2  130.88    2.75
  -4   0  -2   13.65    0.50
  -4   0  -2   14.62    0.53
  -4   0  -2   13.55    0.39
   4   0   2   13.43    0.47
  -5   0  -2  134.26    3.00
  -5   0  -2  131.84    2.90
  -5   0  -2  131.03    2.87
   5   0   2  134.26    2.91
  -6   0  -2   27.19    0.87
  -6   0  -2   27.44    0.94
  -6   0  -2   28.96    0.67
   6   0   2   26.93    0.86
  -7   0  -2    4.25    0.39
  -7   0  -2    4.39    0.35
   7   0   2    4.38    0.34
  -8   0  -2   -0.21    0.14
  -8   0  -2    0.06    0.14
   8   0   2    0.04    0.13
  -9   0  -2    1.49    0.32
  -9   0  -2    1.84    0.30
   9   0   2    1.50    0.27
 -10   0  -2    7.21    0.59
 -10   0  -2    7.83    0.55
  10   0   2    8.51    0.59
 -11   0  -2    0.19    0.25
 -11   0  -2    0.25    0.21
 -11   0  -2    0.31    0.20
  11   0   2   -0.04    0.21
 -12   0  -2    0.45    0.29
 -12   0  -2    0.16    0.18
 -12   0  -2    0.46    0.26
 -13   0  -2    0.88    0.32
 -13   0  -2    0.38    0.30
 -13   0  -2    0.93    0.27
  13  -1  -2    0.40    0.27
 -13   1   2    0.09    0.29
  12  -1  -2    3.17    0.44
 -12   1   2    3.26    0.38
 -12   1   2    2.77    0.49
  11  -1  -2    3.62    0.43
 -11   1   2    2.93    0.45
 -11   1   2    3.46    0.36
  10  -1  -2    9.34    0.58
 -10   1   2    8.88    0.63
 -10   1   2    8.45    0.49
   9  -1  -2   14.52    0.69
  -9   1   2   15.86    0.64
  -9   1   2   14.90    0.77
   8  -1  -2    4.67    0.36
  -8   1   2    4.76    0.41
  -8   1   2    5.24    0.34
   7  -1  -2   24.21    0.83
  -7   1   2   24.78    0.76
  -7   1   2   25.53    0.91
   6  -1  -2    2.88    0.25
  -6   1   2    3.45    0.23
  -6   1   2    2.96    0.28
   5  -1  -2   17.69    0.45
   5  -1  -2   16.98    0.57
  -5   1   2   17.45    0.52
   4  -1  -2    1.15    0.13
   4  -1  -2    1.17    0.10
  -4   1   2    1.46    0.17
  -4   1   2    1.19    0.11
   3  -1  -2    0.64    0.08
   3  -1  -2    0.44    0.08
   3  -1  -2    0.45    0.08
  -3   1   2    0.29    0.06
  -3   1   2    0.35    0.09
   2  -1  -2    3.72    0.17
   2  -1  -2    3.89    0.20
  -2   1   2    3.84    0.19
   1  -1  -2    2.84    0.16
   1  -1  -2    3.23    0.20
   1  -1  -2    3.22    0.13
  -1   1   2    2.84    0.14
   0  -1  -2    1.95    0.11
   0  -1  -2    2.02    0.11
   0  -1  -2    2.16    0.11
   0   1   2    2.12    0.11
  -1  -1  -2    0.92    0.11
  -1  -1  -2    0.99    0.09
  -1  -1  -2    1.01    0.11
  -1  -1  -2    0.56    0.08
  -1  -1  -2    0.86    0.08
   1   1   2    0.91    0.09
  -2  -1  -2  324.67    6.07
  -2  -1  -2  317.18    6.47
  -2  -1  -2  317.57    6.83
   2   1   2  327.77    6.44
  -3  -1  -2   14.49    0.49
  -3  -1  -2   14.73    0.44
  -3  -1  -2   14.49    0.44
  -3  -1  -2   14.21    0.48
   3   1   2   14.43    0.45
  -4  -1  -2   44.09    1.17
  -4  -1  -2   44.28    1.14
  -4  -1  -2   43.59    1.06
   4   1   2   45.44    1.11
  -5  -1  -2   54.69    1.39
  -5  -1  -2   54.05    1.27
  -5  -1  -2   54.09    1.43
   5   1   2   52.65    1.34
  -6  -1  -2   35.88    1.07
  -6  -1  -2   34.71    1.12
  -6  -1  -2   37.88    0.90
   6   1   2   35.92    1.04
  -7  -1  -2   11.84    0.57
  -7  -1  -2   12.15    0.63
   7   1   2   12.98    0.58
  -8  -1  -2   16.50    0.65
  -8  -1  -2   16.73    0.79
  -8  -1  -2   17.13    0.74
   8   1   2   17.11    0.72
  -9  -1  -2   14.36    0.62
  -9  -1  -2   14.94    0.79
  -9  -1  -2   14.02    0.70
   9   1   2   14.01    0.70
 -10  -1  -2    1.26    0.29
 -10  -1  -2    1.43    0.33
 -10  -1  -2    0.70    0.21
 -11  -1  -2   -0.15    0.15
 -11  -1  -2    0.04    0.16
 -11  -1  -2    0.01    0.23
 -12  -1  -2    0.11    0.27
 -12  -1  -2   -0.05    0.17
 -12  -1  -2   -0.21    0.19
  13  -2  -2    1.49    0.37
  12  -2  -2    0.22    0.24
 -12   2   2    0.13    0.17
  11  -2  -2    4.49    0.47
 -11   2   2    4.54    0.52
 -11   2   2    4.80    0.40
  10  -2  -2   11.20    0.63
 -10   2   2    9.23    0.51
 -10   2   2   10.66    0.69
   9  -2  -2    0.58    0.20
  -9   2   2    0.91    0.19
  -9   2   2    0.84    0.26
   8  -2  -2   11.86    0.57
  -8   2   2   11.74    0.50
  -8   2   2   12.10    0.63
   7  -2  -2    9.17    0.48
  -7   2   2    9.82    0.42
  -7   2   2    8.83    0.50
   6  -2  -2    0.35    0.13
   6  -2  -2    0.48    0.07
  -6   2   2    0.38    0.11
  -6   2   2    0.19    0.13
   5  -2  -2    2.60    0.17
   5  -2  -2    2.47    0.21
   5  -2  -2    3.17    0.16
  -5   2   2    2.90    0.20
  -5   2   2    2.39    0.24
   4  -2  -2    5.21    0.24
   4  -2  -2    5.48    0.23
   4  -2  -2    5.47    0.27
  -4   2   2    5.10    0.29
   3  -2  -2   22.98    0.60
   3  -2  -2   23.11    0.62
   3  -2  -2   21.94    0.62
  -3   2   2   22.74    0.63
   2  -2  -2    8.76    0.28
   2  -2  -2    8.35    0.31
   2  -2  -2    9.23    0.34
   2  -2  -2    8.84    0.25
   2  -2  -2    8.94    0.33
   2  -2  -2    9.00    0.29
  -2   2   2    9.20    0.30
   1  -2  -2    0.66    0.11
   1  -2  -2    0.77    0.11
   1  -2  -2    0.84    0.11
   1  -2  -2    0.72    0.05
   1  -2  -2    0.82    0.07
  -1   2   2    0.75    0.07
   0  -2  -2   44.45    1.14
   0  -2  -2   45.99    1.00
   0  -2  -2   47.10    0.98
   0  -2  -2   46.54    0.99
   0  -2  -2   46.69    1.13
   0   2   2   46.49    0.98
  -1  -2  -2   26.77    0.66
  -1  -2  -2   26.24    0.73
  -1  -2  -2   26.15    0.75
  -1  -2  -2   26.01    0.63
  -1  -2  -2   28.26    0.64
   1   2   2   27.77    0.62
  -2  -2  -2   58.47    1.35
  -2  -2  -2   58.14    1.26
  -2  -2  -2   59.06    1.42
  -2  -2  -2   60.59    1.33
   2   2   2   59.45    1.30
  -3  -2  -2    6.60    0.28
  -3  -2  -2    6.52    0.29
  -3  -2  -2    6.56    0.32
  -3  -2  -2    6.31    0.30
   3   2   2    6.76    0.28
  -4  -2  -2   41.15    1.02
  -4  -2  -2   41.72    1.12
  -4  -2  -2   43.13    1.07
  -4  -2  -2   42.29    1.12
   4   2   2   41.80    1.05
  -5  -2  -2   11.47    0.45
  -5  -2  -2   11.91    0.52
  -5  -2  -2   12.22    0.54
  -5  -2  -2   12.58    0.42
   5   2   2   11.90    0.48
  -6  -2  -2    2.15    0.18
  -6  -2  -2    1.63    0.24
  -6  -2  -2    1.47    0.24
  -6  -2  -2    2.14    0.21
   6   2   2    1.96    0.22
  -7  -2  -2    6.34    0.44
  -7  -2  -2    6.70    0.38
  -7  -2  -2    7.42    0.48
   7   2   2    6.96    0.42
  -8  -2  -2   17.83    0.79
  -8  -2  -2   19.12    0.86
  -8  -2  -2   19.68    0.72
   8   2   2   19.02    0.78
  -9  -2  -2    1.42    0.24
  -9  -2  -2    0.74    0.26
  -9  -2  -2    1.06    0.27
 -10  -2  -2    0.70    0.26
 -10  -2  -2    1.54    0.26
 -10  -2  -2    1.20    0.31
 -11  -2  -2    0.10    0.16
 -11  -2  -2   -0.02    0.22
 -11  -2  -2    0.24    0.22
 -12  -2  -2   -0.05    0.21
 -12  -2  -2    0.10    0.18
 -12  -2  -2   -0.18    0.24
  13  -3  -2    0.58    0.28
  13  -3  -2    0.77    0.31
  12  -3  -2    0.86    0.29
  11  -3  -2    1.44    0.31
 -11   3   2    1.30    0.26
  10  -3  -2    0.29    0.19
 -10   3   2    0.06    0.20
 -10   3   2    0.16    0.15
   9  -3  -2    7.96    0.51
  -9   3   2    6.56    0.51
  -9   3   2    7.59    0.43
   8  -3  -2   15.31    0.67
  -8   3   2   15.74    0.58
  -8   3   2   14.35    0.71
   7  -3  -2    3.19    0.29
  -7   3   2    3.03    0.31
  -7   3   2    3.64    0.27
   6  -3  -2    1.92    0.22
   6  -3  -2    1.84    0.15
   6  -3  -2    1.85    0.17
  -6   3   2    1.96    0.18
  -6   3   2    1.86    0.24
   5  -3  -2   20.65    0.59
   5  -3  -2   19.61    0.59
   5  -3  -2   19.23    0.62
  -5   3   2   19.15    0.67
   4  -3  -2   96.20    2.13
   4  -3  -2   96.11    2.15
   4  -3  -2   99.22    2.23
  -4   3   2   97.76    2.18
   3  -3  -2   20.37    0.61
   3  -3  -2   20.33    0.55
   3  -3  -2   20.50    0.53
   3  -3  -2   20.37    0.62
  -3   3   2   19.61    0.57
   2  -3  -2    3.14    0.23
   2  -3  -2    2.79    0.20
   2  -3  -2    3.27    0.15
   2  -3  -2    2.83    0.20
   2  -3  -2    3.41    0.16
  -2   3   2    3.29    0.16
   1  -3  -2   43.64    1.15
   1  -3  -2   45.47    1.15
   1  -3  -2   44.64    0.96
   1  -3  -2   45.05    0.94
   1  -3  -2   45.71    0.96
   1  -3  -2   45.16    1.14
   0  -3  -2   11.43    0.45
   0  -3  -2   11.71    0.45
   0  -3  -2   12.12    0.29
   0  -3  -2   11.54    0.29
   0  -3  -2   12.34    0.32
   0  -3  -2   11.05    0.43
  -1  -3  -2   38.66    1.04
  -1  -3  -2   37.83    0.83
  -1  -3  -2   36.63    0.90
  -1  -3  -2   38.45    0.85
  -1  -3  -2   35.75    1.00
  -1  -3  -2   38.35    1.02
   1   3   2   38.09    0.82
  -2  -3  -2    1.31    0.19
  -2  -3  -2    0.98    0.12
  -2  -3  -2    0.97    0.13
  -2  -3  -2    0.98    0.13
  -2  -3  -2    0.96    0.11
   2   3   2    0.88    0.09
  -3  -3  -2    4.74    0.25
  -3  -3  -2    4.47    0.27
  -3  -3  -2    4.60    0.27
  -3  -3  -2    4.72    0.26
   3   3   2    5.06    0.23
  -4  -3  -2   47.37    1.20
  -4  -3  -2   44.81    1.21
  -4  -3  -2   45.70    1.11
  -4  -3  -2   44.96    1.19
   4   3   2   45.50    1.13
  -5  -3  -2    2.80    0.24
  -5  -3  -2    4.07    0.31
  -5  -3  -2    3.26    0.23
  -5  -3  -2    3.53    0.30
   5   3   2    3.69    0.26
  -6  -3  -2   24.65    0.87
  -6  -3  -2   24.96    0.78
  -6  -3  -2   25.07    0.75
  -6  -3  -2   24.31    0.88
   6   3   2   24.79    0.80
  -7  -3  -2   32.06    1.10
  -7  -3  -2   30.46    1.06
  -7  -3  -2   32.50    0.96
  -8  -3  -2    0.29    0.20
  -8  -3  -2    0.91    0.24
  -8  -3  -2    0.45    0.16
  -9  -3  -2    5.17    0.40
  -9  -3  -2    5.44    0.48
  -9  -3  -2    5.27    0.50
 -10  -3  -2    0.11    0.17
 -10  -3  -2    0.04    0.21
 -10  -3  -2    0.44    0.22
 -11  -3  -2   -0.23    0.22
 -11  -3  -2   -0.14    0.15
 -11  -3  -2    0.19    0.20
 -12  -3  -2    1.46    0.37
 -12  -3  -2    1.42    0.31
 -12  -3  -2    1.70    0.42
  13  -4  -2    0.24    0.25
  13  -4  -2    0.27    0.24
  12  -4  -2    4.33    0.47
  12  -4  -2    3.83    0.47
  11  -4  -2    2.35    0.37
  11  -4  -2    3.21    0.38
  10  -4  -2    2.74    0.34
  10  -4  -2    3.13    0.37
 -10   4   2    2.74    0.30
   9  -4  -2   12.48    0.62
   9  -4  -2   12.69    0.64
  -9   4   2   13.33    0.56
   8  -4  -2    7.87    0.45
   8  -4  -2    9.04    0.50
  -8   4   2    9.23    0.43
   7  -4  -2    0.97    0.19
   7  -4  -2    1.02    0.19
  -7   4   2    0.72    0.20
  -7   4   2    0.83    0.16
   6  -4  -2   18.68    0.66
   6  -4  -2   18.44    0.63
   6  -4  -2   19.29    0.62
   6  -4  -2   19.02    0.60
  -6   4   2   19.35    0.72
   5  -4  -2   48.76    1.23
   5  -4  -2   46.27    1.16
   5  -4  -2   46.52    1.21
   5  -4  -2   48.44    1.24
  -5   4   2   49.71    1.27
   4  -4  -2    2.34    0.19
   4  -4  -2    2.27    0.22
   4  -4  -2    2.16    0.19
   4  -4  -2    2.15    0.17
  -4   4   2    2.68    0.21
   3  -4  -2    1.23    0.12
   3  -4  -2    1.16    0.17
   3  -4  -2    1.32    0.12
   3  -4  -2    1.55    0.17
  -3   4   2    1.42    0.14
   2  -4  -2   35.14    0.80
   2  -4  -2   34.38    0.97
   2  -4  -2   34.52    0.79
   2  -4  -2   35.99    0.79
   2  -4  -2   33.20    0.97
   2  -4  -2   34.39    0.98
   1  -4  -2   15.73    0.58
   1  -4  -2   16.30    0.42
   1  -4  -2   17.24    0.38
   1  -4  -2   16.26    0.38
   1  -4  -2   15.67    0.58
   1  -4  -2   16.34    0.58
   0  -4  -2  192.91    4.48
   0  -4  -2  203.91    3.98
   0  -4  -2  210.92    4.19
   0  -4  -2  206.00    4.44
   0  -4  -2  197.59    4.34
  -1  -4  -2    4.14    0.30
  -1  -4  -2    4.74    0.18
  -1  -4  -2    4.96    0.33
  -1  -4  -2    4.59    0.17
  -1  -4  -2    4.20    0.28
  -2  -4  -2   58.25    1.52
  -2  -4  -2   58.27    1.58
  -2  -4  -2   59.86    1.42
  -2  -4  -2   57.64    1.53
  -2  -4  -2   60.32    1.34
  -2  -4  -2   62.96    1.32
   2   4   2   60.20    1.29
  -3  -4  -2   89.58    2.18
  -3  -4  -2   89.64    1.95
  -3  -4  -2   88.18    2.16
  -3  -4  -2   89.36    2.06
  -3  -4  -2   90.84    2.00
   3   4   2   91.42    1.94
  -4  -4  -2    0.07    0.11
  -4  -4  -2   -0.05    0.09
  -4  -4  -2    0.10    0.10
  -4  -4  -2    0.15    0.11
   4   4   2   -0.01    0.07
  -5  -4  -2   67.77    1.69
  -5  -4  -2   65.39    1.58
  -5  -4  -2   65.68    1.68
  -5  -4  -2   66.71    1.72
  -6  -4  -2   21.63    0.71
  -6  -4  -2   20.81    0.80
  -6  -4  -2   20.48    0.80
  -6  -4  -2   20.29    0.72
  -7  -4  -2    1.95    0.30
  -7  -4  -2    2.17    0.26
  -7  -4  -2    2.42    0.31
  -8  -4  -2    4.56    0.44
  -8  -4  -2    4.63    0.37
  -8  -4  -2    5.05    0.45
  -9  -4  -2   -0.02    0.16
  -9  -4  -2    0.01    0.15
  -9  -4  -2    0.29    0.22
 -10  -4  -2   -0.35    0.19
 -10  -4  -2    0.30    0.22
 -10  -4  -2    0.17    0.18
 -11  -4  -2    1.26    0.29
 -11  -4  -2    1.77    0.38
 -11  -4  -2    1.17    0.37
 -12  -4  -2    0.27    0.27
 -12  -4  -2   -0.01    0.20
  13  -5  -2    1.97    0.40
  12  -5  -2    9.17    0.64
  12  -5  -2    9.82    0.69
  11  -5  -2    0.17    0.19
  11  -5  -2    0.11    0.20
  10  -5  -2   13.67    0.69
  10  -5  -2   13.05    0.71
   9  -5  -2    0.71    0.22
   9  -5  -2    0.92    0.22
  -9   5   2    0.88    0.20
   8  -5  -2    0.47    0.17
   8  -5  -2    0.33    0.17
  -8   5   2    0.71    0.18
   7  -5  -2    5.38    0.35
   7  -5  -2    4.89    0.35
   6  -5  -2    0.20    0.12
   6  -5  -2    0.19    0.13
   6  -5  -2    0.26    0.12
   6  -5  -2    0.03    0.11
   5  -5  -2   23.28    0.73
   5  -5  -2   24.72    0.80
   5  -5  -2   24.45    0.78
   5  -5  -2   23.15    0.71
  -5   5   2   24.05    0.76
   4  -5  -2    0.10    0.08
   4  -5  -2   -0.13    0.12
   4  -5  -2   -0.04    0.08
   4  -5  -2    0.00    0.09
   4  -5  -2   -0.07    0.08
  -4   5   2    0.15    0.10
   3  -5  -2   31.06    0.95
   3  -5  -2   31.93    0.78
   3  -5  -2   31.80    0.97
   3  -5  -2   32.67    0.79
   3  -5  -2   30.42    0.77
   2  -5  -2   26.34    0.66
   2  -5  -2   27.40    0.63
   2  -5  -2   26.79    0.87
   2  -5  -2   26.66    0.85
   2  -5  -2   27.61    0.63
   2  -5  -2   26.77    0.86
   1  -5  -2   51.23    1.11
   1  -5  -2   50.50    1.37
   1  -5  -2   49.28    1.36
   0  -5  -2    3.09    0.19
   0  -5  -2    2.63    0.27
   0  -5  -2    2.32    0.23
   0  -5  -2    2.70    0.27
  -1  -5  -2  162.77    3.83
  -1  -5  -2  175.03    3.39
  -1  -5  -2  164.10    3.82
  -1  -5  -2  173.27    3.41
  -1  -5  -2  162.75    3.74
  -2  -5  -2   46.14    1.33
  -2  -5  -2   47.15    1.07
  -2  -5  -2   45.53    1.36
  -2  -5  -2   48.17    1.05
  -2  -5  -2   45.46    1.30
  -3  -5  -2    4.62    0.32
  -3  -5  -2    4.71    0.37
  -3  -5  -2    4.56    0.39
  -3  -5  -2    4.99    0.32
  -3  -5  -2    4.74    0.26
  -4  -5  -2   23.41    0.81
  -4  -5  -2   21.97    0.91
  -4  -5  -2   21.97    0.71
  -4  -5  -2   22.46    0.78
  -4  -5  -2   22.38    0.73
  -5  -5  -2   25.56    0.84
  -5  -5  -2   25.03    0.90
  -5  -5  -2   25.78    0.85
  -5  -5  -2   24.85    0.82
  -6  -5  -2   14.44    0.68
  -6  -5  -2   14.25    0.59
  -6  -5  -2   15.18    0.65
  -6  -5  -2   15.41    0.63
  -7  -5  -2    5.38    0.39
  -7  -5  -2    4.77    0.44
  -7  -5  -2    4.14    0.39
  -8  -5  -2    3.64    0.41
  -8  -5  -2    3.80    0.41
  -8  -5  -2    3.46    0.35
  -9  -5  -2    0.65    0.26
  -9  -5  -2    1.17    0.30
  -9  -5  -2    0.73    0.24
 -10  -5  -2    5.72    0.56
 -10  -5  -2    4.42    0.52
 -10  -5  -2    6.16    0.50
 -11  -5  -2    0.15    0.20
 -11  -5  -2   -0.01    0.25
 -11  -5  -2   -0.04    0.23
  12  -6  -2    3.08    0.43
  12  -6  -2    3.53    0.47
  11  -6  -2    4.74    0.46
  11  -6  -2    5.34    0.51
  10  -6  -2    0.23    0.20
  10  -6  -2    0.04    0.18
   9  -6  -2    0.79    0.22
   9  -6  -2    0.84    0.23
   8  -6  -2   11.88    0.59
   8  -6  -2   12.22    0.58
   7  -6  -2    7.08    0.41
   7  -6  -2    6.38    0.41
   7  -6  -2    7.40    0.43
   6  -6  -2    0.00    0.10
   6  -6  -2    0.20    0.13
   6  -6  -2    0.01    0.14
   6  -6  -2    0.24    0.13
   5  -6  -2    1.20    0.17
   5  -6  -2    1.17    0.22
   5  -6  -2    1.14    0.17
   5  -6  -2    1.53    0.21
   4  -6  -2    0.28    0.13
   4  -6  -2   -0.04    0.13
   4  -6  -2    0.00    0.08
   4  -6  -2    0.19    0.09
   3  -6  -2   27.26    0.73
   3  -6  -2   27.65    0.92
   3  -6  -2   28.13    0.70
   3  -6  -2   28.34    0.71
   3  -6  -2   26.71    0.93
   2  -6  -2   83.42    2.14
   2  -6  -2   84.21    1.74
   2  -6  -2   82.79    2.11
   2  -6  -2   84.42    1.73
   2  -6  -2   83.99    2.12
   2  -6  -2   84.71    1.79
   1  -6  -2    4.11    0.22
   1  -6  -2    3.89    0.31
   1  -6  -2    4.57    0.35
   1  -6  -2    3.79    0.34
   0  -6  -2   49.89    1.13
   0  -6  -2   48.51    1.39
   0  -6  -2   45.77    1.38
   0  -6  -2   47.80    1.39
  -1  -6  -2   44.59    1.35
  -1  -6  -2   43.51    1.33
  -1  -6  -2   46.21    1.33
  -2  -6  -2    8.55    0.48
  -2  -6  -2    8.70    0.53
  -2  -6  -2    9.03    0.53
  -2  -6  -2    9.05    0.29
  -2  -6  -2    8.23    0.29
  -3  -6  -2    0.87    0.24
  -3  -6  -2    0.65    0.17
  -3  -6  -2    0.73    0.12
  -3  -6  -2    1.00    0.26
  -4  -6  -2    8.24    0.38
  -4  -6  -2    8.38    0.56
  -4  -6  -2    7.77    0.52
  -4  -6  -2    7.70    0.46
  -5  -6  -2    3.79    0.32
  -5  -6  -2    3.81    0.31
  -5  -6  -2    4.06    0.45
  -5  -6  -2    3.92    0.37
  -6  -6  -2    0.20    0.15
  -6  -6  -2   -0.23    0.20
  -6  -6  -2    0.02    0.13
  -6  -6  -2    0.15    0.17
  -7  -6  -2    0.90    0.31
  -7  -6  -2    1.04    0.22
  -7  -6  -2    0.59    0.23
  -7  -6  -2    1.15    0.24
  -8  -6  -2    1.57    0.34
  -8  -6  -2    1.07    0.35
  -8  -6  -2    1.44    0.30
  -8  -6  -2    1.38    0.28
  -9  -6  -2    1.64    0.34
  -9  -6  -2    1.43    0.29
  -9  -6  -2    0.99    0.37
  -9  -6  -2    1.19    0.32
 -10  -6  -2    0.07    0.23
 -10  -6  -2    0.25    0.25
 -10  -6  -2    0.02    0.29
 -10  -6  -2    0.04    0.20
 -11  -6  -2    1.50    0.49
 -11  -6  -2    2.82    0.49
 -11  -6  -2    3.01    0.42
  12  -7  -2    4.07    0.48
  12  -7  -2    3.87    0.48
  11  -7  -2    0.01    0.18
  11  -7  -2   -0.13    0.19
  10  -7  -2    0.41    0.23
  10  -7  -2    0.81    0.26
   9  -7  -2    0.31    0.19
   9  -7  -2    0.15    0.17
   8  -7  -2    5.66    0.41
   8  -7  -2    4.82    0.40
   7  -7  -2    0.20    0.14
   7  -7  -2    0.06    0.17
   7  -7  -2    0.08    0.13
   6  -7  -2    0.08    0.12
   6  -7  -2    0.10    0.12
   6  -7  -2    0.17    0.17
   6  -7  -2    0.19    0.14
   5  -7  -2    0.53    0.20
   5  -7  -2    0.73    0.15
   5  -7  -2    1.02    0.20
   5  -7  -2    0.96    0.16
   4  -7  -2    3.99    0.36
   4  -7  -2    3.86    0.25
   4  -7  -2    4.29    0.34
   4  -7  -2    4.16    0.24
   3  -7  -2   37.50    0.93
   3  -7  -2   35.07    1.15
   3  -7  -2   36.50    0.84
   3  -7  -2   35.42    1.18
   2  -7  -2    0.22    0.10
   2  -7  -2    0.29    0.15
   2  -7  -2    0.06    0.17
   2  -7  -2    0.19    0.16
   1  -7  -2   32.36    1.10
   1  -7  -2   34.09    0.86
   1  -7  -2   32.67    1.11
   1  -7  -2   32.61    1.11
   0  -7  -2   16.55    0.72
   0  -7  -2   16.00    0.73
   0  -7  -2   17.00    0.55
   0  -7  -2   17.06    0.77
  -1  -7  -2    4.97    0.44
  -1  -7  -2    4.73    0.42
  -1  -7  -2    5.23    0.39
  -2  -7  -2    0.06    0.17
  -2  -7  -2    0.18    0.06
  -2  -7  -2    0.38    0.15
  -2  -7  -2    0.18    0.19
  -3  -7  -2    3.44    0.40
  -3  -7  -2    3.20    0.21
  -3  -7  -2    3.04    0.33
  -3  -7  -2    3.10    0.38
  -4  -7  -2   13.36    0.74
  -4  -7  -2   12.13    0.61
  -4  -7  -2   12.57    0.48
  -4  -7  -2   12.77    0.71
  -5  -7  -2    3.65    0.46
  -5  -7  -2    3.52    0.29
  -5  -7  -2    3.59    0.35
  -6  -7  -2   14.33    0.86
  -6  -7  -2   14.08    0.63
  -7  -7  -2    0.15    0.18
  -7  -7  -2    0.37    0.25
  -8  -7  -2    0.49    0.23
  -8  -7  -2    0.42    0.31
  -9  -7  -2    0.00    0.27
  -9  -7  -2    0.01    0.21
 -10  -7  -2    3.43    0.59
 -10  -7  -2    4.57    0.52
  11  -8  -2   -0.04    0.20
  11  -8  -2    0.26    0.23
  10  -8  -2    0.32    0.22
  10  -8  -2   -0.04    0.17
   9  -8  -2    2.07    0.32
   9  -8  -2    1.99    0.31
   8  -8  -2    1.09    0.23
   8  -8  -2    0.44    0.20
   7  -8  -2   -0.17    0.11
   7  -8  -2    0.19    0.15
   7  -8  -2   -0.02    0.18
   6  -8  -2    4.86    0.33
   6  -8  -2    4.69    0.42
   6  -8  -2    4.74    0.33
   5  -8  -2    2.93    0.31
   5  -8  -2    3.24    0.36
   5  -8  -2    2.84    0.26
   5  -8  -2    2.37    0.21
   4  -8  -2    0.11    0.08
   4  -8  -2    0.25    0.12
   4  -8  -2    0.32    0.16
   4  -8  -2    0.41    0.20
   3  -8  -2    1.09    0.16
   3  -8  -2    1.18    0.09
   3  -8  -2    1.32    0.28
   3  -8  -2    1.35    0.25
   2  -8  -2    5.83    0.43
   2  -8  -2    5.26    0.29
   2  -8  -2    5.37    0.45
   2  -8  -2    4.67    0.44
   1  -8  -2   10.85    0.63
   1  -8  -2   11.40    0.44
   1  -8  -2   10.93    0.62
   1  -8  -2   10.94    0.60
   0  -8  -2    3.98    0.38
   0  -8  -2    4.52    0.42
   0  -8  -2    4.12    0.28
   0  -8  -2    4.38    0.43
  -1  -8  -2    2.34    0.31
  -1  -8  -2    2.42    0.35
  -1  -8  -2    2.00    0.32
  -2  -8  -2   39.55    1.38
  -2  -8  -2   40.80    1.33
  -2  -8  -2   39.35    1.37
  -3  -8  -2   24.11    0.97
  -3  -8  -2   24.79    1.07
  -3  -8  -2   26.51    0.66
  -3  -8  -2   27.08    1.10
  -4  -8  -2    5.57    0.30
  -4  -8  -2    5.54    0.43
  -4  -8  -2    6.08    0.56
  -4  -8  -2    6.92    0.59
  -5  -8  -2   16.78    0.92
  -5  -8  -2   17.31    0.62
  -6  -8  -2    1.43    0.38
  -6  -8  -2    1.46    0.23
  -7  -8  -2    0.40    0.29
  -7  -8  -2   -0.11    0.16
  -8  -8  -2   -0.05    0.26
  -8  -8  -2    0.24    0.20
  -9  -8  -2    0.71    0.40
  -9  -8  -2    1.01    0.30
  11  -9  -2    0.49    0.28
  10  -9  -2    7.26    0.54
   9  -9  -2    2.98    0.36
   8  -9  -2    2.83    0.32
   8  -9  -2    2.72    0.31
   7  -9  -2    4.18    0.44
   7  -9  -2    4.00    0.35
   7  -9  -2    3.84    0.33
   6  -9  -2   -0.16    0.19
   6  -9  -2    0.09    0.12
   6  -9  -2    0.00    0.12
   5  -9  -2    0.23    0.22
   5  -9  -2   -0.09    0.09
   4  -9  -2    5.37    0.49
   4  -9  -2    5.09    0.22
   4  -9  -2    4.58    0.42
   3  -9  -2    1.16    0.30
   3  -9  -2    1.54    0.28
   2  -9  -2   14.87    0.79
   2  -9  -2   14.40    0.77
   2  -9  -2   16.57    0.78
   1  -9  -2    9.46    0.58
   1  -9  -2    9.39    0.64
   1  -9  -2    9.19    0.60
   0  -9  -2    0.33    0.18
   0  -9  -2    0.48    0.22
   0  -9  -2   -0.05    0.21
  -1  -9  -2   26.93    1.07
  -1  -9  -2   25.85    1.08
  -1  -9  -2   25.55    1.10
  -2  -9  -2   24.86    1.08
  -2  -9  -2   25.23    1.07
  -2  -9  -2   23.24    0.99
  -3  -9  -2    5.19    0.53
  -3  -9  -2    4.54    0.43
  -3  -9  -2    4.52    0.52
  -4  -9  -2   15.58    0.90
  -4  -9  -2   15.83    0.49
  -4  -9  -2   15.89    0.89
  -5  -9  -2    0.18    0.13
  -5  -9  -2    0.31    0.29
  -6  -9  -2    0.28    0.17
  -6  -9  -2   -0.29    0.25
  -7  -9  -2    0.09    0.18
  -7  -9  -2   -0.30    0.23
  -8  -9  -2    1.66    0.46
  -8  -9  -2    1.49    0.29
  -9  -9  -2    1.00    0.30
  -9  -9  -2    0.80    0.40
  10 -10  -2   -0.02    0.20
   9 -10  -2    4.26    0.40
   8 -10  -2    2.41    0.30
   7 -10  -2    0.11    0.14
   7 -10  -2    0.57    0.28
   6 -10  -2    1.59    0.36
   6 -10  -2    1.55    0.19
   5 -10  -2    2.44    0.40
   4 -10  -2    5.84    0.55
   3 -10  -2   20.01    0.91
   3 -10  -2   19.17    0.95
   2 -10  -2    7.38    0.62
   2 -10  -2    6.53    0.51
   2 -10  -2    5.63    0.52
   1 -10  -2    0.58    0.28
   1 -10  -2    0.68    0.27
   1 -10  -2    0.59    0.23
   0 -10  -2   21.00    1.03
   0 -10  -2   21.75    0.98
   0 -10  -2   21.37    1.01
  -1 -10  -2   15.69    0.91
  -1 -10  -2   17.57    0.87
  -1 -10  -2   17.83    0.92
  -2 -10  -2    1.47    0.36
  -2 -10  -2    2.24    0.36
  -2 -10  -2    1.30    0.37
  -3 -10  -2    7.41    0.67
  -3 -10  -2    7.96    0.66
  -4 -10  -2    0.26    0.29
  -4 -10  -2    0.25    0.25
  -5 -10  -2    0.07    0.26
  -6 -10  -2    1.57    0.45
  -7 -10  -2    0.30    0.34
   9 -11  -2    0.18    0.19
   8 -11  -2    0.13    0.16
   7 -11  -2    0.77    0.34
   6 -11  -2    6.46    0.60
   5 -11  -2    0.12    0.25
   4 -11  -2   13.99    0.86
   3 -11  -2    1.79    0.40
   2 -11  -2    1.95    0.40
   2 -11  -2    1.77    0.40
   1 -11  -2    3.89    0.49
   1 -11  -2    4.15    0.53
   0 -11  -2    1.22    0.33
   0 -11  -2    1.45    0.40
  -1 -11  -2   -0.13    0.26
  -1 -11  -2    1.09    0.33
  -2 -11  -2    2.06    0.42
  -2 -11  -2    2.26    0.48
  -3 -11  -2    0.34    0.28
  -3 -11  -2    0.68    0.38
  -4 -11  -2    0.31    0.33
  -4 -11  -2    0.59    0.32
  -5 -11  -2   -0.14    0.28
  -6 -11  -2    1.52    0.44
  -7 -11  -2    1.61    0.51
   7 -12  -2    1.22    0.39
   6 -12  -2    2.49    0.48
   5 -12  -2    2.30    0.47
   4 -12  -2    0.92    0.36
   3 -12  -2    2.09    0.45
   2 -12  -2    1.77    0.43
   1 -12  -2    2.61    0.50
   1 -12  -2    2.78    0.46
   0 -12  -2    0.00    0.25
   0 -12  -2    0.12    0.27
  -1 -12  -2    5.40    0.67
  -1 -12  -2    6.53    0.64
  -2 -12  -2    6.44    0.66
  -2 -12  -2    5.20    0.67
  -3 -12  -2    0.28    0.32
  -3 -12  -2    0.47    0.38
  -4 -12  -2    0.17    0.31
  -5 -12  -2    2.64    0.55
   6 -13  -2    3.91    0.57
   5 -13  -2    1.11    0.38
   4 -13  -2    0.90    0.40
   3 -13  -2    1.60    0.45
   2 -13  -2    3.57    0.58
   1 -13  -2    2.58    0.53
   1 -13  -2    2.12    0.47
   0 -13  -2    0.30    0.29
   0 -13  -2    1.35    0.45
  -1 -13  -2    4.24    0.59
  -1 -13  -2    5.42    0.71
  -2 -13  -2    0.75    0.36
  -2 -13  -2    1.96    0.53
  -3 -13  -2   -0.40    0.31
  -3 -13  -2    0.00    0.33
   3 -14  -2    4.04    0.63
   2 -14  -2    0.75    0.40
   1 -14  -2    2.31    0.54
   0 -14  -2    4.13    0.68
   0 -14  -2    3.79    0.60
  -3 -15   3    8.72    0.79
  -3 -15   3    7.77    0.80
  -2 -15   3    0.28    0.34
  -1 -15   3    5.25    0.67
   0 -15   3    4.20    0.62
   1 -15   3    0.72    0.36
   2 -15   3    3.75    0.58
   3 -15   3    2.16    0.48
   4 -15   3    0.02    0.27
   5 -15   3    0.42    0.32
  -5 -14   3    4.03    0.59
  -5 -14   3    3.93    0.60
  -4 -14   3    8.23    0.75
  -4 -14   3    6.83    0.72
  -3 -14   3    0.05    0.28
  -3 -14   3    0.49    0.33
  -2 -14   3    3.17    0.51
  -2 -14   3    3.66    0.56
  -1 -14   3    5.89    0.66
  -1 -14   3    5.72    0.52
   0 -14   3    0.34    0.30
   0 -14   3    0.15    0.21
   1 -14   3    0.39    0.24
   1 -14   3    0.76    0.32
   2 -14   3    0.62    0.33
   2 -14   3    1.13    0.28
   3 -14   3    0.38    0.31
   3 -14   3    0.77    0.27
   4 -14   3    0.27    0.28
   4 -14   3    0.50    0.25
   5 -14   3    0.10    0.20
   5 -14   3    0.01    0.26
   6 -14   3    0.94    0.36
   6 -14   3    0.61    0.29
   7 -14   3    4.16    0.54
  -7 -13   3    1.30    0.43
  -6 -13   3    4.04    0.57
  -6 -13   3    3.14    0.54
  -5 -13   3    6.45    0.66
  -5 -13   3    6.07    0.65
  -4 -13   3    0.65    0.33
  -4 -13   3    0.87    0.35
  -3 -13   3    2.62    0.46
  -3 -13   3    3.04    0.50
  -2 -13   3    0.26    0.27
  -2 -13   3    0.33    0.28
  -1 -13   3    2.75    0.38
  -1 -13   3    2.74    0.44
  -1 -13   3    3.14    0.49
   0 -13   3    0.14    0.23
   0 -13   3   -0.01    0.18
   1 -13   3    7.16    0.51
   1 -13   3    6.33    0.61
   2 -13   3    2.40    0.42
   2 -13   3    2.76    0.35
   3 -13   3    0.20    0.26
   3 -13   3    0.65    0.24
   4 -13   3    0.63    0.29
   4 -13   3    0.13    0.18
   5 -13   3    1.63    0.32
   5 -13   3    1.51    0.38
   5 -13   3    1.70    0.21
   6 -13   3    2.40    0.37
   6 -13   3    2.96    0.45
   7 -13   3   -0.11    0.22
   7 -13   3    0.03    0.16
   7 -13   3   -0.08    0.20
   8 -13   3   -0.07    0.18
   8 -13   3    0.16    0.21
  -8 -12   3   -0.05    0.21
  -7 -12   3    2.41    0.33
  -7 -12   3    2.93    0.51
  -6 -12   3    5.57    0.60
  -6 -12   3    5.40    0.42
  -6 -12   3    5.17    0.60
  -5 -12   3    0.16    0.24
  -5 -12   3    0.14    0.16
  -5 -12   3    0.00    0.25
  -4 -12   3    3.22    0.47
  -4 -12   3    3.69    0.49
  -4 -12   3    3.74    0.28
  -3 -12   3    7.53    0.61
  -3 -12   3    7.02    0.63
  -2 -12   3    4.36    0.50
  -2 -12   3    4.44    0.43
  -2 -12   3    4.55    0.49
  -1 -12   3    0.46    0.24
  -1 -12   3    0.29    0.20
  -1 -12   3    0.17    0.24
   0 -12   3   12.09    0.64
   0 -12   3   10.84    0.71
   1 -12   3    9.18    0.67
   1 -12   3    9.22    0.54
   2 -12   3    0.84    0.12
   2 -12   3    0.71    0.27
   2 -12   3    0.56    0.20
   3 -12   3    2.73    0.32
   3 -12   3    2.59    0.21
   3 -12   3    2.40    0.40
   4 -12   3    0.10    0.17
   4 -12   3    0.21    0.21
   4 -12   3    0.03    0.11
   5 -12   3    0.42    0.25
   5 -12   3    0.77    0.17
   5 -12   3    0.30    0.18
   6 -12   3    2.55    0.40
   6 -12   3    2.55    0.28
   6 -12   3    1.81    0.32
   7 -12   3    0.35    0.26
   7 -12   3    0.33    0.19
   7 -12   3    0.28    0.22
   8 -12   3    0.93    0.25
   8 -12   3    1.30    0.31
   9 -12   3    0.85    0.30
   9 -12   3    1.10    0.30
  -9 -11   3    0.83    0.31
  -8 -11   3    0.30    0.31
  -8 -11   3    0.50    0.25
  -7 -11   3    6.29    0.63
  -7 -11   3    6.99    0.50
  -6 -11   3    2.90    0.33
  -6 -11   3    3.46    0.48
  -6 -11   3    2.03    0.40
  -5 -11   3    1.96    0.37
  -5 -11   3    1.85    0.37
  -5 -11   3    1.64    0.25
  -4 -11   3   10.51    0.49
  -4 -11   3    9.28    0.65
  -4 -11   3   10.43    0.68
  -3 -11   3    8.02    0.60
  -3 -11   3    8.12    0.59
  -3 -11   3    8.00    0.38
  -2 -11   3    0.54    0.13
  -2 -11   3    0.65    0.25
  -2 -11   3    0.70    0.25
  -2 -11   3    0.25    0.19
  -1 -11   3   19.30    0.90
  -1 -11   3   18.29    0.78
  -1 -11   3   19.56    0.56
  -1 -11   3   18.76    0.87
   0 -11   3   10.80    0.64
   0 -11   3   10.40    0.66
   0 -11   3   11.23    0.36
   0 -11   3    9.81    0.55
   1 -11   3    3.66    0.21
   1 -11   3    3.44    0.34
   1 -11   3    3.02    0.39
   2 -11   3    9.46    0.53
   2 -11   3   10.69    0.38
   2 -11   3   10.36    0.67
   3 -11   3    1.13    0.16
   3 -11   3    1.60    0.26
   3 -11   3    1.14    0.30
   4 -11   3    0.42    0.24
   4 -11   3    0.34    0.13
   4 -11   3    0.14    0.17
   5 -11   3   -0.06    0.17
   5 -11   3   -0.08    0.13
   5 -11   3   -0.10    0.12
   6 -11   3    0.08    0.17
   6 -11   3    0.05    0.14
   6 -11   3    0.22    0.22
   7 -11   3    1.85    0.34
   7 -11   3    1.91    0.28
   7 -11   3    1.40    0.30
   8 -11   3    5.73    0.51
   8 -11   3    5.81    0.47
   9 -11   3    0.82    0.29
   9 -11   3    0.40    0.24
  10 -11   3    4.22    0.48
  10 -11   3    4.92    0.55
 -10 -10   3    0.16    0.25
  -9 -10   3   -0.02    0.21
  -8 -10   3    5.19    0.57
  -8 -10   3    4.82    0.47
  -7 -10   3    4.66    0.43
  -7 -10   3    5.99    0.57
  -6 -10   3    2.10    0.37
  -6 -10   3    1.45    0.35
  -6 -10   3    1.36    0.26
  -5 -10   3   22.43    0.97
  -5 -10   3   22.92    0.82
  -5 -10   3   20.28    0.94
  -4 -10   3   19.43    0.68
  -4 -10   3   19.23    0.88
  -4 -10   3   16.38    0.81
  -3 -10   3   -0.05    0.16
  -3 -10   3   -0.03    0.11
  -3 -10   3    0.09    0.18
  -2 -10   3   43.76    1.34
  -2 -10   3   44.66    1.45
  -2 -10   3   47.35    1.15
  -2 -10   3   45.62    1.47
  -1 -10   3   22.84    0.65
  -1 -10   3   24.21    0.87
  -1 -10   3   22.85    0.94
  -1 -10   3   23.34    0.93
   0 -10   3    4.41    0.41
   0 -10   3    4.80    0.44
   0 -10   3    4.26    0.36
   0 -10   3    5.03    0.25
   1 -10   3    5.65    0.46
   1 -10   3    6.10    0.40
   1 -10   3    6.41    0.28
   2 -10   3    0.16    0.14
   2 -10   3    0.06    0.09
   2 -10   3    0.33    0.20
   3 -10   3    6.95    0.43
   3 -10   3    6.37    0.47
   4 -10   3    5.82    0.33
   4 -10   3    6.08    0.41
   4 -10   3    5.90    0.47
   5 -10   3    0.05    0.12
   5 -10   3   -0.11    0.14
   5 -10   3   -0.07    0.14
   6 -10   3    8.09    0.54
   6 -10   3    8.66    0.47
   6 -10   3    7.59    0.50
   7 -10   3    9.51    0.54
   7 -10   3    9.17    0.57
   7 -10   3    9.40    0.59
   8 -10   3    0.10    0.18
   8 -10   3    0.02    0.19
   9 -10   3    4.59    0.48
   9 -10   3    5.30    0.49
  10 -10   3    2.18    0.40
  10 -10   3    2.02    0.38
  11 -10   3   -0.20    0.22
 -10  -9   3    0.35    0.27
  -9  -9   3    7.42    0.59
  -8  -9   3   10.28    0.73
  -8  -9   3   11.33    0.68
  -7  -9   3    3.72    0.45
  -7  -9   3    2.11    0.32
  -6  -9   3   25.58    0.98
  -6  -9   3   23.87    1.02
  -6  -9   3   22.65    0.89
  -5  -9   3    8.82    0.58
  -5  -9   3   11.04    0.61
  -5  -9   3    9.40    0.50
  -4  -9   3    1.21    0.21
  -4  -9   3    1.47    0.28
  -4  -9   3    1.47    0.27
  -3  -9   3   18.97    0.81
  -3  -9   3   19.96    0.82
  -3  -9   3   20.94    0.67
  -2  -9   3    8.50    0.36
  -2  -9   3    7.71    0.50
  -2  -9   3    7.71    0.49
  -2  -9   3    7.41    0.45
  -1  -9   3    1.86    0.25
  -1  -9   3    1.80    0.16
  -1  -9   3    1.56    0.27
  -1  -9   3    1.61    0.28
   0  -9   3    0.88    0.12
   0  -9   3    0.54    0.16
   0  -9   3    1.02    0.25
   0  -9   3    0.78    0.21
   1  -9   3    1.05    0.13
   1  -9   3    1.32    0.20
   1  -9   3    0.62    0.20
   2  -9   3   10.91    0.51
   2  -9   3   12.33    0.60
   2  -9   3   11.73    0.41
   3  -9   3   30.47    1.04
   3  -9   3   30.10    0.84
   3  -9   3   31.55    0.96
   4  -9   3    1.95    0.20
   4  -9   3    2.04    0.29
   4  -9   3    2.01    0.25
   5  -9   3   22.62    0.87
   5  -9   3   23.32    0.84
   5  -9   3   23.32    0.78
   6  -9   3    5.52    0.41
   6  -9   3    5.30    0.38
   6  -9   3    5.80    0.43
   7  -9   3   -0.05    0.13
   7  -9   3    0.32    0.18
   7  -9   3   -0.07    0.16
   8  -9   3    1.15    0.26
   8  -9   3    1.08    0.28
   9  -9   3    2.74    0.38
   9  -9   3    1.90    0.36
  10  -9   3    0.24    0.22
  10  -9   3   -0.02    0.20
 -11   9  -3    0.00    0.24
  11  -9   3   -0.24    0.19
  11  -9   3    0.22    0.23
 -11  -8   3   -0.02    0.26
 -10  -8   3    5.06    0.54
  -9  -8   3    3.66    0.48
  -9  -8   3    2.93    0.42
  -8  -8   3    5.89    0.54
  -8  -8   3    5.21    0.48
  -7  -8   3   10.77    0.67
  -7  -8   3    9.48    0.58
  -6  -8   3    2.40    0.34
  -6  -8   3    2.10    0.29
  -6  -8   3    2.70    0.31
  -5  -8   3    0.01    0.13
  -5  -8   3   -0.03    0.17
  -5  -8   3   -0.06    0.15
  -4  -8   3   13.17    0.55
  -4  -8   3   12.84    0.61
  -4  -8   3   12.10    0.61
  -3  -8   3   36.89    0.99
  -3  -8   3   35.62    1.14
  -3  -8   3   36.07    1.14
  -2  -8   3    5.04    0.39
  -2  -8   3    5.66    0.39
  -2  -8   3    5.74    0.38
  -2  -8   3    5.32    0.28
  -1  -8   3   11.44    0.54
  -1  -8   3    9.74    0.47
  -1  -8   3   10.40    0.52
  -1  -8   3   10.47    0.38
   0  -8   3    0.12    0.13
   0  -8   3    0.21    0.13
   0  -8   3    0.10    0.08
   0  -8   3    0.33    0.10
   0  -8   3    0.15    0.15
   1  -8   3    3.77    0.21
   1  -8   3    3.80    0.29
   1  -8   3    4.18    0.33
   2  -8   3    1.84    0.24
   2  -8   3    1.66    0.20
   2  -8   3    1.62    0.16
   3  -8   3    6.69    0.37
   3  -8   3    6.21    0.40
   3  -8   3    6.93    0.33
   4  -8   3    8.67    0.45
   4  -8   3    8.67    0.48
   4  -8   3    8.04    0.39
   5  -8   3    9.49    0.46
   5  -8   3    9.45    0.50
   5  -8   3   10.04    0.49
   6  -8   3    0.32    0.16
   6  -8   3    0.62    0.18
   6  -8   3    0.98    0.22
   7  -8   3    3.12    0.32
   7  -8   3    2.65    0.32
   7  -8   3    2.81    0.31
   8  -8   3    1.35    0.27
   8  -8   3    1.05    0.26
   9  -8   3    5.26    0.48
   9  -8   3    4.73    0.45
  10  -8   3    0.42    0.23
  10  -8   3    0.23    0.20
 -11   8  -3    3.82    0.46
  11  -8   3    2.79    0.44
  11  -8   3    3.33    0.47
 -11  -7   3    2.55    0.46
 -10  -7   3    4.22    0.49
  -9  -7   3    6.88    0.59
  -9  -7   3    6.80    0.55
  -8  -7   3   12.96    0.71
  -8  -7   3   13.61    0.75
  -7  -7   3    3.23    0.37
  -7  -7   3    3.67    0.40
  -6  -7   3    2.29    0.28
  -6  -7   3    2.12    0.28
  -6  -7   3    1.79    0.30
  -5  -7   3   15.36    0.64
  -5  -7   3   15.40    0.63
  -5  -7   3   14.37    0.67
  -4  -7   3   68.62    1.69
  -4  -7   3   69.11    1.81
  -4  -7   3   68.47    1.75
   3   7  -3    4.29    0.24
  -3  -7   3    4.15    0.27
  -3  -7   3    4.40    0.35
  -3  -7   3    4.05    0.33
   2   7  -3   21.19    0.58
  -2  -7   3   22.22    0.76
  -2  -7   3   21.87    0.75
  -2  -7   3   20.52    0.62
  -2  -7   3   21.14    0.72
   1   7  -3    6.10    0.25
  -1  -7   3    6.12    0.37
  -1  -7   3    6.29    0.37
  -1  -7   3    7.30    0.37
  -1  -7   3    6.63    0.29
   0   7  -3    0.32    0.08
   0  -7   3    0.22    0.08
   0  -7   3    0.23    0.13
   0  -7   3    0.05    0.10
   0  -7   3    0.37    0.14
  -1   7  -3    1.80    0.14
   1  -7   3    1.31    0.13
   1  -7   3    1.55    0.19
   1  -7   3    1.01    0.18
  -2   7  -3    0.25    0.09
   2  -7   3    0.35    0.14
   2  -7   3    0.66    0.14
   2  -7   3    0.46    0.10
  -3   7  -3   29.45    0.80
   3  -7   3   27.45    0.88
   3  -7   3   28.57    0.79
   3  -7   3   27.74    0.83
  -4   7  -3    0.10    0.10
   4  -7   3    0.02    0.10
   4  -7   3    0.24    0.11
   4  -7   3   -0.12    0.10
  -5   7  -3    1.61    0.21
   5  -7   3    1.15    0.19
   5  -7   3    0.97    0.19
   5  -7   3    1.11    0.20
   6  -7   3    0.38    0.16
   6  -7   3    0.18    0.14
   6  -7   3    0.45    0.17
   7  -7   3    8.83    0.46
   7  -7   3    8.50    0.49
   7  -7   3    9.09    0.52
   8  -7   3   10.97    0.60
   8  -7   3   10.31    0.59
   9  -7   3    1.44    0.30
   9  -7   3    1.22    0.29
 -10   7  -3    0.55    0.26
  10  -7   3    0.80    0.26
  10  -7   3    0.84    0.28
 -11   7  -3    0.72    0.30
  11  -7   3    0.60    0.28
  11  -7   3    1.62    0.37
 -12   7  -3    1.31    0.33
  12  -7   3    0.71    0.30
  12  -7   3    0.85    0.32
 -12  -6   3    2.25    0.47
 -11  -6   3    2.24    0.43
 -10  -6   3    2.24    0.40
  -9  -6   3    5.49    0.51
  -9  -6   3    5.15    0.50
  -8  -6   3    0.61    0.23
  -8  -6   3    1.42    0.30
  -7  -6   3    1.94    0.30
  -7  -6   3    1.72    0.29
  -6  -6   3    9.69    0.46
  -6  -6   3   10.06    0.54
  -6  -6   3    8.10    0.48
   5   6  -3   65.00    1.56
  -5  -6   3   64.91    1.60
  -5  -6   3   61.08    1.68
  -5  -6   3   63.95    1.65
   4   6  -3   22.72    0.68
  -4  -6   3   22.83    0.75
  -4  -6   3   22.85    0.75
  -4  -6   3   22.87    0.78
   3   6  -3   33.20    0.86
  -3  -6   3   32.88    0.97
  -3  -6   3   32.70    0.95
  -3  -6   3   34.01    0.91
   2   6  -3   61.54    1.37
  -2  -6   3   60.26    1.48
  -2  -6   3   60.94    1.41
  -2  -6   3   60.35    1.51
  -2  -6   3   60.73    1.53
   1   6  -3   30.49    0.74
  -1  -6   3   30.02    0.84
  -1  -6   3   30.51    0.89
  -1  -6   3   32.24    0.78
  -1  -6   3   29.82    0.88
  -1  -6   3   29.05    0.77
   0   6  -3    3.87    0.19
   0  -6   3    3.93    0.28
   0  -6   3    3.43    0.19
   0  -6   3    3.92    0.25
   0  -6   3    3.64    0.26
  -1   6  -3    4.28    0.21
   1  -6   3    4.46    0.29
   1  -6   3    4.25    0.26
  -2   6  -3   14.46    0.46
   2  -6   3   14.53    0.54
   2  -6   3   14.76    0.51
   2  -6   3   14.24    0.46
  -3   6  -3   18.66    0.59
   3  -6   3   20.04    0.66
   3  -6   3   18.60    0.61
   3  -6   3   18.77    0.59
  -4   6  -3    6.13    0.34
   4  -6   3    6.75    0.34
   4  -6   3    6.65    0.35
   4  -6   3    5.82    0.34
  -5   6  -3    4.55    0.32
   5  -6   3    5.73    0.34
   5  -6   3    4.88    0.34
   5  -6   3    5.07    0.33
  -6   6  -3   13.83    0.62
   6  -6   3   14.93    0.61
   6  -6   3   14.44    0.60
   6  -6   3   13.12    0.54
  -7   6  -3   12.96    0.63
   7  -6   3   12.17    0.51
   7  -6   3   12.50    0.60
   7  -6   3   11.94    0.59
  -8   6  -3    0.04    0.17
   8  -6   3    0.34    0.21
   8  -6   3    0.55    0.20
   9  -6   3    6.66    0.50
   9  -6   3    6.81    0.51
 -10   6  -3    0.06    0.20
  10  -6   3   -0.03    0.17
  10  -6   3    0.17    0.21
 -11   6  -3    0.47    0.24
  11  -6   3    0.67    0.29
  11  -6   3    0.83    0.30
 -12   6  -3   -0.06    0.20
  12  -6   3    0.04    0.22
  12  -6   3    0.04    0.23
 -12  -5   3    1.40    0.39
 -11  -5   3    0.00    0.23
 -10  -5   3    1.11    0.22
 -10  -5   3    0.88    0.32
  -9  -5   3    6.66    0.54
  -9  -5   3    6.52    0.40
  -8  -5   3   12.25    0.68
  -8  -5   3   12.59    0.53
   7   5  -3   10.42    0.51
  -7  -5   3   10.32    0.57
  -7  -5   3   10.73    0.45
   6   5  -3   96.86    2.26
  -6  -5   3   98.61    2.08
  -6  -5   3   99.28    2.20
  -6  -5   3   96.05    2.39
  -6  -5   3   92.92    2.36
   5   5  -3   10.31    0.44
  -5  -5   3   10.91    0.51
  -5  -5   3   10.26    0.49
  -5  -5   3   10.32    0.42
   4   5  -3   48.51    1.19
  -4  -5   3   46.58    1.24
  -4  -5   3   48.57    1.27
  -4  -5   3   47.67    1.20
   3   5  -3   44.95    1.07
  -3  -5   3   43.49    1.12
  -3  -5   3   44.21    1.15
  -3  -5   3   44.19    1.12
   2   5  -3    0.41    0.09
  -2  -5   3    0.32    0.10
  -2  -5   3    0.32    0.09
  -2  -5   3    0.09    0.09
  -2  -5   3    0.29    0.11
   1   5  -3    0.96    0.10
  -1  -5   3    1.12    0.14
  -1  -5   3    0.98    0.11
  -1  -5   3    1.04    0.14
  -1  -5   3    1.33    0.15
   0   5  -3   -0.03    0.05
   0  -5   3    0.09    0.08
   0  -5   3    0.04    0.06
   0  -5   3   -0.01    0.08
  -1   5  -3    2.32    0.16
   1  -5   3    2.40    0.16
   1  -5   3    2.17    0.19
   1  -5   3    2.45    0.18
  -2   5  -3   12.85    0.43
   2  -5   3   12.55    0.44
   2  -5   3   13.01    0.47
   2  -5   3   13.17    0.42
  -3   5  -3    3.29    0.23
   3  -5   3    3.82    0.23
   3  -5   3    3.84    0.25
   3  -5   3    3.78    0.24
  -4   5  -3    0.10    0.09
   4  -5   3   -0.01    0.08
   4  -5   3    0.11    0.10
   4  -5   3    0.00    0.09
  -5   5  -3   87.72    2.11
   5  -5   3   87.03    2.02
   5  -5   3   88.37    2.07
   5  -5   3   88.24    2.03
  -6   5  -3   38.94    1.18
   6  -5   3   39.15    1.14
   6  -5   3   38.45    1.11
   6  -5   3   38.65    1.05
  -7   5  -3   15.22    0.71
   7  -5   3   15.41    0.56
   7  -5   3   14.43    0.64
   7  -5   3   15.14    0.66
  -8   5  -3   24.80    0.99
   8  -5   3   24.40    0.91
   8  -5   3   23.10    0.92
  -9   5  -3    0.02    0.18
  -9   5  -3    0.06    0.19
   9  -5   3    0.02    0.17
   9  -5   3    0.14    0.18
 -10   5  -3    0.44    0.25
 -10   5  -3    0.95    0.26
  10  -5   3    0.85    0.26
  10  -5   3    0.49    0.25
 -11   5  -3    0.06    0.20
  11  -5   3    0.49    0.25
  11  -5   3    0.34    0.22
 -12   5  -3    0.98    0.30
  12  -5   3    0.72    0.30
  12  -5   3    0.90    0.29
 -13  -4   3    2.12    0.49
 -12  -4   3    1.32    0.33
 -12  -4   3    0.75    0.35
 -11  -4   3    1.55    0.32
 -11  -4   3    1.21    0.35
 -10  -4   3    5.87    0.55
 -10  -4   3    7.51    0.53
 -10  -4   3    7.82    0.44
   9   4  -3    4.54    0.41
  -9  -4   3    4.99    0.48
  -9  -4   3    4.68    0.42
  -9  -4   3    5.29    0.34
   8   4  -3    7.30    0.46
  -8  -4   3    6.43    0.44
  -8  -4   3    7.49    0.38
  -8  -4   3    6.00    0.48
   7   4  -3   60.96    1.64
  -7  -4   3   66.32    1.79
  -7  -4   3   63.61    1.47
  -7  -4   3   65.74    1.68
   6   4  -3    1.69    0.22
  -6  -4   3    2.16    0.18
  -6  -4   3    1.92    0.17
  -6  -4   3    1.81    0.26
  -6  -4   3    1.90    0.23
   5   4  -3   34.72    0.97
  -5  -4   3   36.70    0.90
  -5  -4   3   35.24    1.05
  -5  -4   3   34.63    0.85
   4   4  -3   35.95    0.95
  -4  -4   3   36.91    1.01
  -4  -4   3   37.48    0.99
  -4  -4   3   36.44    0.92
   3   4  -3    3.48    0.21
  -3  -4   3    3.81    0.23
  -3  -4   3    3.74    0.24
  -3  -4   3    3.83    0.22
   2   4  -3    5.19    0.23
  -2  -4   3    4.75    0.27
  -2  -4   3    4.80    0.25
  -2  -4   3    5.09    0.25
  -2  -4   3    5.18    0.24
   1   4  -3   25.75    0.65
  -1  -4   3   25.56    0.68
  -1  -4   3   25.71    0.69
  -1  -4   3   25.91    0.66
  -1  -4   3   25.74    0.68
   0   4  -3    0.43    0.08
   0  -4   3    0.49    0.10
   0  -4   3    0.44    0.08
  -1   4  -3   35.30    0.85
   1  -4   3   34.78    0.84
   1  -4   3   34.67    0.85
  -2   4  -3   -0.01    0.06
   2  -4   3    0.30    0.09
   2  -4   3    0.05    0.06
  -3   4  -3    0.78    0.13
   3  -4   3    0.02    0.07
   3  -4   3    0.05    0.07
  -4   4  -3   53.78    1.36
   4  -4   3   54.06    1.33
   4  -4   3   53.26    1.30
  -5   4  -3   21.03    0.75
   5  -4   3   21.36    0.70
   5  -4   3   22.88    0.74
  -6   4  -3   22.51    0.83
   6  -4   3   23.31    0.79
   6  -4   3   22.17    0.76
   7  -4   3   15.61    0.65
   7  -4   3   15.96    0.68
  -8   4  -3   -0.10    0.14
  -8   4  -3    0.03    0.14
   8  -4   3   -0.04    0.13
   8  -4   3    0.00    0.13
  -9   4  -3    2.87    0.34
  -9   4  -3    3.67    0.43
   9  -4   3    2.83    0.34
   9  -4   3    2.47    0.34
 -10   4  -3    3.18    0.38
 -10   4  -3    3.29    0.46
  10  -4   3    2.93    0.39
  10  -4   3    2.47    0.35
 -11   4  -3    1.54    0.38
 -11   4  -3    1.90    0.34
  11  -4   3    1.74    0.36
  11  -4   3    1.40    0.32
 -12   4  -3    6.69    0.57
  12  -4   3    5.78    0.58
  12  -4   3    5.68    0.56
 -13  -3   3    0.09    0.23
 -13  -3   3    0.18    0.29
 -12  -3   3    0.27    0.22
 -12  -3   3    0.44    0.30
 -11  -3   3    3.34    0.40
 -11  -3   3    4.44    0.53
  10   3  -3    0.47    0.22
 -10  -3   3    0.43    0.15
 -10  -3   3    0.46    0.20
 -10  -3   3    0.36    0.26
   9   3  -3   12.72    0.64
  -9  -3   3   12.59    0.73
  -9  -3   3   12.80    0.62
  -9  -3   3   12.58    0.52
   8   3  -3   27.55    0.95
  -8  -3   3   27.76    0.80
  -8  -3   3   27.80    1.06
  -8  -3   3   27.93    0.94
   7   3  -3    3.51    0.31
  -7  -3   3    3.20    0.23
  -7  -3   3    3.32    0.34
  -7  -3   3    3.96    0.30
   6   3  -3   48.21    1.30
  -6  -3   3   50.21    1.13
  -6  -3   3   50.32    1.29
  -6  -3   3   49.89    1.10
  -6  -3   3   48.03    1.39
   5   3  -3   74.86    1.76
  -5  -3   3   72.44    1.83
  -5  -3   3   72.65    1.73
  -5  -3   3   75.91    1.56
  -5  -3   3   78.80    1.63
   4   3  -3    0.86    0.13
  -4  -3   3    1.09    0.10
  -4  -3   3    1.06    0.10
  -4  -3   3    0.95    0.15
   3   3  -3   13.81    0.44
  -3  -3   3   13.18    0.39
  -3  -3   3   12.77    0.46
  -3  -3   3   13.56    0.41
   2   3  -3   49.86    1.12
  -2  -3   3   48.32    1.14
  -2  -3   3   48.61    1.15
  -2  -3   3   49.25    1.12
   1   3  -3  222.06    4.51
  -1  -3   3  224.57    4.41
  -1  -3   3  218.94    4.65
  -1  -3   3  225.81    4.52
   0   3  -3  110.37    2.33
   0  -3   3  111.61    2.27
   0  -3   3  111.92    2.33
  -1   3  -3   -0.04    0.05
   1  -3   3   -0.01    0.05
   1  -3   3   -0.01    0.05
  -2   3  -3   15.40    0.48
   2  -3   3   16.16    0.48
   2  -3   3   15.95    0.46
  -3   3  -3    1.51    0.16
   3  -3   3    1.60    0.15
   3  -3   3    1.75    0.16
   4  -3   3    3.09    0.23
   4  -3   3    2.55    0.20
  -5   3  -3    1.39    0.21
   5  -3   3    2.23    0.23
   5  -3   3    1.72    0.19
  -6   3  -3    0.12    0.14
   6  -3   3    0.27    0.14
   6  -3   3   -0.06    0.11
  -7   3  -3    2.81    0.29
  -7   3  -3    2.78    0.32
   7  -3   3    3.21    0.31
   7  -3   3    2.86    0.29
  -8   3  -3    2.33    0.34
  -8   3  -3    3.01    0.33
   8  -3   3    2.99    0.32
   8  -3   3    3.00    0.33
  -9   3  -3    5.05    0.43
  -9   3  -3    5.38    0.51
   9  -3   3    4.49    0.40
   9  -3   3    4.90    0.44
 -10   3  -3    1.12    0.26
 -10   3  -3    0.74    0.29
  10  -3   3    1.04    0.27
  10  -3   3    0.54    0.22
 -11   3  -3    7.50    0.67
 -11   3  -3    5.81    0.51
  11  -3   3    7.94    0.60
  11  -3   3    7.14    0.55
 -12   3  -3    1.24    0.38
 -12   3  -3    0.76    0.27
  12  -3   3    0.57    0.27
  12  -3   3    0.38    0.28
  13  -3   3    1.22    0.37
 -13  -2   3    7.14    0.57
  12   2  -3    5.12    0.53
 -12  -2   3    5.70    0.62
 -12  -2   3    4.60    0.46
  11   2  -3    0.17    0.22
 -11  -2   3    0.51    0.21
 -11  -2   3    0.26    0.26
  10   2  -3    1.04    0.27
 -10  -2   3    0.86    0.18
 -10  -2   3    0.91    0.30
 -10  -2   3    0.99    0.23
   9   2  -3   12.82    0.66
  -9  -2   3   13.24    0.61
  -9  -2   3   13.78    0.53
  -9  -2   3   14.01    0.75
   8   2  -3    9.11    0.50
  -8  -2   3    7.86    0.54
  -8  -2   3    9.38    0.40
  -8  -2   3    9.52    0.48
   7   2  -3   23.80    0.83
  -7  -2   3   23.94    0.90
  -7  -2   3   24.76    0.68
  -7  -2   3   24.95    0.79
   6   2  -3   22.44    0.73
  -6  -2   3   21.38    0.68
  -6  -2   3   21.52    0.80
  -6  -2   3   21.76    0.59
   5   2  -3    2.03    0.19
  -5  -2   3    1.74    0.22
  -5  -2   3    1.75    0.17
  -5  -2   3    2.16    0.15
   4   2  -3    1.60    0.16
  -4  -2   3    1.12    0.16
  -4  -2   3    1.62    0.10
  -4  -2   3    1.41    0.11
  -4  -2   3    1.60    0.14
   3   2  -3    0.24    0.08
  -3  -2   3    0.05    0.04
  -3  -2   3    0.01    0.07
   2   2  -3   89.25    1.90
  -2  -2   3   88.09    1.92
  -2  -2   3   88.41    1.89
   1   2  -3   50.15    1.11
  -1  -2   3   49.15    1.08
  -1  -2   3   50.44    1.13
   0   2  -3    0.85    0.09
   0  -2   3    0.78    0.08
   0  -2   3    0.82    0.09
  -1   2  -3   34.97    0.85
   1  -2   3   35.55    0.80
   1  -2   3   36.53    0.85
   2  -2   3   14.80    0.42
   2  -2   3   14.59    0.45
  -3   2  -3   23.07    0.68
   3  -2   3   23.34    0.62
   3  -2   3   22.10    0.64
  -4   2  -3    8.76    0.40
   4  -2   3    8.40    0.35
   4  -2   3    7.65    0.36
  -5   2  -3   21.40    0.75
   5  -2   3   19.91    0.68
  -6   2  -3    2.59    0.29
  -6   2  -3    2.75    0.27
   6  -2   3    2.52    0.26
  -7   2  -3    2.58    0.29
  -7   2  -3    2.79    0.33
   7  -2   3    2.58    0.28
  -8   2  -3    0.03    0.15
  -8   2  -3    0.35    0.17
   8  -2   3    0.18    0.16
  -9   2  -3    5.27    0.42
  -9   2  -3    5.63    0.51
   9  -2   3    5.89    0.47
 -10   2  -3    2.45    0.35
 -10   2  -3    3.23    0.45
  10  -2   3    2.51    0.36
 -11   2  -3    0.05    0.24
 -11   2  -3    0.19    0.20
  11  -2   3   -0.12    0.17
  11  -2   3    0.01    0.21
 -12   2  -3   -0.07    0.25
 -12   2  -3    0.07    0.22
  12  -2   3    0.29    0.23
  12  -2   3   -0.09    0.23
  13   1  -3    2.40    0.45
 -13  -1   3    2.50    0.50
  12   1  -3    0.87    0.30
 -12  -1   3    0.41    0.30
 -12  -1   3    0.60    0.24
  11   1  -3    0.98    0.28
 -11  -1   3    0.78    0.24
 -11  -1   3    0.37    0.27
  10   1  -3    3.73    0.40
 -10  -1   3    3.51    0.34
 -10  -1   3    3.81    0.30
 -10  -1   3    3.45    0.44
   9   1  -3   12.72    0.64
  -9  -1   3   13.09    0.72
  -9  -1   3   13.87    0.61
   8   1  -3    0.00    0.13
  -8  -1   3    0.08    0.16
  -8  -1   3   -0.02    0.12
   7   1  -3   66.50    1.70
  -7  -1   3   65.30    1.79
  -7  -1   3   68.17    1.63
   6   1  -3    6.69    0.37
  -6  -1   3    6.81    0.33
   5   1  -3   10.15    0.43
  -5  -1   3   11.48    0.40
  -5  -1   3   10.99    0.49
   4   1  -3    0.32    0.10
  -4  -1   3    0.28    0.08
  -4  -1   3    0.13    0.10
   3   1  -3   29.11    0.76
  -3  -1   3   29.52    0.79
  -3  -1   3   30.19    0.69
   2   1  -3  213.73    4.26
  -2  -1   3  205.36    4.28
   1   1  -3    6.64    0.24
  -1  -1   3    6.12    0.21
  -1  -1   3    6.21    0.24
   0   1  -3   12.43    0.37
   0  -1   3   11.98    0.36
   0  -1   3   12.44    0.32
  -1   1  -3   43.54    1.00
   1  -1   3   42.21    0.91
   1  -1   3   42.31    0.98
  -2   1  -3    1.43    0.14
   2  -1   3    1.51    0.13
   2  -1   3    1.70    0.13
  -3   1  -3    0.11    0.08
   3  -1   3    0.07    0.07
  -4   1  -3   13.08    0.49
  -4   1  -3   13.56    0.53
   4  -1   3   14.35    0.50
  -5   1  -3   28.92    0.90
  -5   1  -3   27.68    0.85
   5  -1   3   27.48    0.84
  -6   1  -3    2.58    0.14
  -6   1  -3    2.61    0.27
  -6   1  -3    2.87    0.30
   6  -1   3    2.38    0.25
  -7   1  -3   13.88    0.66
  -7   1  -3   13.55    0.61
   7  -1   3   12.13    0.58
  -8   1  -3    6.06    0.44
  -8   1  -3    6.78    0.50
   8  -1   3    6.52    0.45
  -9   1  -3   16.31    0.83
  -9   1  -3   14.85    0.73
   9  -1   3   16.24    0.76
 -10   1  -3    0.82    0.29
 -10   1  -3    0.67    0.23
  10  -1   3    0.48    0.24
 -11   1  -3    3.75    0.44
 -11   1  -3    4.69    0.55
  11  -1   3    3.83    0.46
 -12   1  -3    0.39    0.26
 -12   1  -3    0.64    0.32
 -12   1  -3   -0.24    0.17
  12  -1   3    0.86    0.29
  13   0  -3    0.26    0.26
 -13   0   3   -0.04    0.27
  12   0  -3    0.87    0.30
 -12   0   3    0.88    0.33
 -12   0   3    0.66    0.24
  11   0  -3    4.82    0.47
 -11   0   3    2.83    0.45
 -11   0   3    3.71    0.37
  10   0  -3   20.62    0.89
 -10   0   3   20.46    0.97
 -10   0   3   21.53    0.81
   9   0  -3    0.29    0.17
  -9   0   3    0.37    0.15
  -9   0   3    0.43    0.22
   8   0  -3   34.25    1.10
  -8   0   3   33.67    1.17
  -8   0   3   35.07    1.01
   7   0  -3    8.25    0.46
  -7   0   3    8.52    0.50
  -7   0   3    9.46    0.41
   6   0  -3   15.68    0.42
   6   0  -3   15.62    0.58
  -6   0   3   14.67    0.50
  -6   0   3   14.51    0.61
   5   0  -3   26.66    0.78
  -5   0   3   26.48    0.69
  -5   0   3   26.24    0.83
   4   0  -3  140.33    2.99
  -4   0   3  141.96    3.05
  -4   0   3  140.99    2.87
   3   0  -3   25.04    0.67
  -3   0   3   25.57    0.70
  -3   0   3   25.39    0.57
   2   0  -3   12.37    0.37
  -2   0   3   11.84    0.38
   1   0  -3   16.22    0.43
   1   0  -3   16.07    0.41
  -1   0   3   15.62    0.43
   0   0  -3    2.58    0.15
   0   0  -3    2.53    0.12
   0   0   3    2.52    0.10
   0   0   3    2.61    0.14
  -1   0  -3   58.61    1.29
  -1   0  -3   56.12    1.26
   1   0   3   56.73    1.18
   1   0   3   59.96    1.28
  -2   0  -3  105.23    2.21
  -2   0  -3  103.53    2.23
   2   0   3  101.94    2.20
  -3   0  -3   11.80    0.44
  -3   0  -3   11.04    0.42
   3   0   3   11.29    0.40
  -4   0  -3   68.20    1.66
  -4   0  -3   69.73    1.63
   4   0   3   67.69    1.60
  -5   0  -3    0.78    0.10
  -5   0  -3    0.91    0.17
  -5   0  -3    0.69    0.17
   5   0   3    0.65    0.14
  -6   0  -3    2.37    0.16
  -6   0  -3    2.42    0.26
  -6   0  -3    2.36    0.28
   6   0   3    2.37    0.25
  -7   0  -3    3.81    0.35
  -7   0  -3    3.94    0.38
   7   0   3    3.81    0.33
  -8   0  -3    7.23    0.52
  -8   0  -3    7.54    0.49
   8   0   3    8.33    0.49
  -9   0  -3    1.77    0.30
  -9   0  -3    1.79    0.35
   9   0   3    1.73    0.29
 -10   0  -3    0.43    0.25
 -10   0  -3    0.06    0.18
 -10   0  -3    0.07    0.15
  10   0   3   -0.09    0.17
 -11   0  -3    1.45    0.33
 -11   0  -3    1.62    0.29
 -11   0  -3    1.06    0.36
 -12   0  -3    4.70    0.52
 -12   0  -3    4.57    0.60
 -12   0  -3    4.35    0.43
  13  -1  -3    0.06    0.22
  12  -1  -3    1.14    0.32
 -12   1   3    1.39    0.40
  11  -1  -3   13.16    0.73
 -11   1   3   12.98    0.63
 -11   1   3   14.76    0.85
  10  -1  -3    0.19    0.17
 -10   1   3   -0.09    0.13
 -10   1   3   -0.17    0.16
   9  -1  -3   26.16    0.97
  -9   1   3   26.74    0.86
  -9   1   3   26.11    1.05
   8  -1  -3    5.16    0.38
  -8   1   3    5.79    0.34
  -8   1   3    5.28    0.43
   7  -1  -3   16.87    0.66
  -7   1   3   17.58    0.57
  -7   1   3   15.52    0.70
   6  -1  -3    5.77    0.35
   6  -1  -3    6.05    0.23
  -6   1   3    6.01    0.29
  -6   1   3    6.80    0.41
   5  -1  -3    9.74    0.32
   5  -1  -3    8.38    0.38
  -5   1   3    8.97    0.32
  -5   1   3    8.62    0.42
   4  -1  -3    4.62    0.25
  -4   1   3    5.30    0.20
  -4   1   3    5.08    0.30
   3  -1  -3    0.17    0.07
  -3   1   3    0.09    0.07
  -3   1   3    0.17    0.04
   2  -1  -3   20.42    0.53
   2  -1  -3   20.51    0.53
  -2   1   3   20.47    0.55
   1  -1  -3   18.23    0.50
   1  -1  -3   18.16    0.47
   1  -1  -3   17.41    0.46
  -1   1   3   17.55    0.46
   0  -1  -3  262.34    5.28
   0  -1  -3  257.79    5.20
   0  -1  -3  270.96    5.27
   0  -1  -3  257.00    4.95
   0   1   3  266.88    5.27
  -1  -1  -3   50.63    1.15
  -1  -1  -3   49.80    1.07
  -1  -1  -3   50.71    1.14
   1   1   3   51.56    1.13
  -2  -1  -3   89.46    1.93
  -2  -1  -3   88.16    2.03
  -2  -1  -3   87.35    1.80
  -2  -1  -3   85.92    1.91
   2   1   3   88.55    1.89
  -3  -1  -3  101.98    2.30
  -3  -1  -3  100.84    2.08
  -3  -1  -3  100.04    2.25
  -3  -1  -3  103.74    2.24
   3   1   3   99.55    2.19
  -4  -1  -3   21.52    0.71
  -4  -1  -3   21.53    0.71
  -4  -1  -3   22.76    0.65
   4   1   3   22.53    0.67
  -5  -1  -3    0.39    0.14
  -5  -1  -3    0.32    0.11
  -5  -1  -3    0.51    0.15
  -5  -1  -3    0.34    0.09
   5   1   3    0.30    0.13
  -6  -1  -3   10.70    0.47
  -6  -1  -3   11.46    0.40
  -6  -1  -3   11.03    0.56
  -6  -1  -3   10.65    0.52
   6   1   3   11.35    0.51
  -7  -1  -3    3.38    0.33
  -7  -1  -3    3.80    0.37
  -7  -1  -3    3.39    0.29
   7   1   3    3.16    0.31
  -8  -1  -3   16.26    0.64
  -8  -1  -3   17.74    0.77
  -8  -1  -3   14.63    0.75
   8   1   3   16.02    0.71
  -9  -1  -3    0.53    0.17
  -9  -1  -3    0.15    0.17
  -9  -1  -3    0.33    0.24
   9   1   3    0.10    0.17
 -10  -1  -3    1.72    0.33
 -10  -1  -3    2.17    0.30
 -10  -1  -3    1.76    0.38
 -11  -1  -3    3.83    0.52
 -11  -1  -3    3.72    0.40
 -12  -1  -3    1.26    0.33
 -12  -1  -3    1.03    0.28
 -12  -1  -3    0.93    0.37
  13  -2  -3    5.63    0.58
  12  -2  -3   12.41    0.76
  11  -2  -3    1.78    0.34
  10  -2  -3   20.72    0.90
 -10   2   3   22.30    1.01
 -10   2   3   21.97    0.79
   9  -2  -3    1.27    0.25
  -9   2   3    0.97    0.19
  -9   2   3    0.42    0.23
   8  -2  -3    3.90    0.34
  -8   2   3    4.60    0.41
  -8   2   3    4.79    0.31
   7  -2  -3    3.77    0.19
   7  -2  -3    3.84    0.31
  -7   2   3    3.28    0.25
  -7   2   3    3.10    0.32
   6  -2  -3    1.03    0.12
   6  -2  -3    0.77    0.16
  -6   2   3    1.04    0.13
  -6   2   3    1.16    0.20
   5  -2  -3   16.47    0.51
   5  -2  -3   15.96    0.56
  -5   2   3   16.97    0.61
  -5   2   3   16.14    0.47
   4  -2  -3    2.67    0.19
   4  -2  -3    2.87    0.20
   4  -2  -3    3.31    0.23
  -4   2   3    3.09    0.16
  -4   2   3    2.73    0.22
   3  -2  -3   37.32    0.99
   3  -2  -3   37.77    0.91
   3  -2  -3   37.45    0.97
  -3   2   3   38.39    0.95
   2  -2  -3    5.55    0.28
   2  -2  -3    5.88    0.26
   2  -2  -3    5.56    0.30
   2  -2  -3    5.75    0.22
   2  -2  -3    6.25    0.24
   2  -2  -3    5.83    0.18
  -2   2   3    5.74    0.23
   1  -2  -3    9.88    0.29
   1  -2  -3    9.86    0.39
   1  -2  -3    9.39    0.40
   1  -2  -3    9.32    0.37
  -1   2   3   10.33    0.30
   0  -2  -3    7.45    0.25
   0  -2  -3    7.68    0.34
   0  -2  -3    7.30    0.25
   0  -2  -3    6.78    0.32
   0   2   3    7.43    0.23
  -1  -2  -3   25.99    0.66
  -1  -2  -3   25.72    0.75
  -1  -2  -3   26.35    0.65
  -1  -2  -3   26.75    0.65
   1   2   3   25.30    0.63
  -2  -2  -3   43.90    1.06
  -2  -2  -3   43.13    1.00
  -2  -2  -3   43.37    1.13
  -2  -2  -3   42.04    1.04
   2   2   3   43.89    1.01
  -3  -2  -3   13.32    0.49
  -3  -2  -3   13.84    0.49
  -3  -2  -3   14.23    0.49
   3   2   3   14.23    0.45
  -4  -2  -3    7.52    0.38
  -4  -2  -3    7.57    0.38
  -4  -2  -3    7.53    0.34
  -4  -2  -3    7.66    0.34
   4   2   3    7.25    0.34
  -5  -2  -3    4.64    0.34
  -5  -2  -3    5.07    0.34
  -5  -2  -3    4.61    0.27
  -5  -2  -3    5.08    0.31
   5   2   3    4.70    0.30
  -6  -2  -3    6.56    0.44
  -6  -2  -3    6.48    0.42
  -6  -2  -3    6.32    0.37
  -6  -2  -3    6.92    0.33
   6   2   3    7.11    0.39
  -7  -2  -3    9.70    0.47
  -7  -2  -3   10.33    0.56
  -7  -2  -3    9.79    0.57
   7   2   3   10.19    0.51
  -8  -2  -3    1.17    0.23
  -8  -2  -3    1.59    0.29
  -8  -2  -3    1.47    0.29
  -9  -2  -3   10.36    0.67
  -9  -2  -3    8.87    0.58
  -9  -2  -3    8.73    0.51
 -10  -2  -3    6.51    0.59
 -10  -2  -3    4.62    0.41
 -10  -2  -3    5.06    0.49
 -11  -2  -3    0.07    0.23
 -11  -2  -3    0.32    0.27
 -11  -2  -3    0.60    0.22
 -12  -2  -3    1.28    0.29
 -12  -2  -3    1.17    0.39
 -12  -2  -3    1.34    0.35
  13  -3  -3    3.78    0.51
  13  -3  -3    3.85    0.47
  12  -3  -3    0.67    0.28
  11  -3  -3   11.81    0.71
  10  -3  -3    1.51    0.29
   9  -3  -3    0.12    0.16
  -9   3   3    0.20    0.19
  -9   3   3   -0.14    0.10
   8  -3  -3    1.21    0.24
  -8   3   3    1.46    0.19
  -8   3   3    1.37    0.27
   7  -3  -3    9.01    0.35
   7  -3  -3    8.69    0.45
  -7   3   3    7.89    0.36
  -7   3   3    8.73    0.50
   6  -3  -3   14.39    0.51
   6  -3  -3   14.92    0.50
   6  -3  -3   14.94    0.57
  -6   3   3   14.05    0.60
  -6   3   3   13.97    0.46
   5  -3  -3   -0.02    0.07
   5  -3  -3    0.06    0.09
   5  -3  -3    0.20    0.12
  -5   3   3    0.02    0.09
   4  -3  -3   13.42    0.45
   4  -3  -3   12.53    0.47
   4  -3  -3   12.62    0.48
  -4   3   3   13.06    0.48
   3  -3  -3   44.78    0.98
   3  -3  -3   45.54    1.17
   3  -3  -3   43.99    1.17
   3  -3  -3   45.62    1.05
  -3   3   3   43.92    1.08
   2  -3  -3    0.39    0.06
   2  -3  -3    0.49    0.11
   2  -3  -3    0.46    0.07
   2  -3  -3    0.43    0.12
   2  -3  -3    0.62    0.14
  -2   3   3    0.44    0.08
   1  -3  -3    7.07    0.35
   1  -3  -3    7.55    0.24
   1  -3  -3    7.47    0.38
   1  -3  -3    7.89    0.36
   1  -3  -3    7.74    0.24
   1  -3  -3    7.78    0.20
   0  -3  -3   27.89    0.82
   0  -3  -3   27.56    0.64
   0  -3  -3   28.73    0.64
   0  -3  -3   26.23    0.81
   0  -3  -3   25.77    0.83
  -1  -3  -3   56.45    1.23
  -1  -3  -3   55.07    1.44
  -1  -3  -3   58.09    1.26
  -1  -3  -3   57.22    1.48
  -1  -3  -3   55.80    1.47
  -1  -3  -3   57.39    1.30
   1   3   3   56.82    1.22
  -2  -3  -3    1.85    0.17
  -2  -3  -3    1.58    0.17
  -2  -3  -3    2.05    0.18
  -2  -3  -3    1.45    0.14
   2   3   3    1.63    0.13
  -3  -3  -3    2.82    0.22
  -3  -3  -3    3.20    0.24
  -3  -3  -3    3.19    0.22
  -3  -3  -3    2.72    0.22
   3   3   3    3.15    0.19
  -4  -3  -3    5.22    0.32
  -4  -3  -3    5.82    0.32
  -4  -3  -3    5.68    0.32
  -4  -3  -3    5.29    0.34
   4   3   3    5.91    0.30
  -5  -3  -3   23.61    0.73
  -5  -3  -3   22.57    0.80
  -5  -3  -3   21.76    0.72
  -5  -3  -3   20.72    0.75
   5   3   3   22.76    0.72
  -6  -3  -3    9.12    0.41
  -6  -3  -3    7.85    0.48
  -6  -3  -3    7.95    0.48
  -6  -3  -3    8.87    0.44
  -7  -3  -3    4.62    0.41
  -7  -3  -3    5.56    0.43
  -7  -3  -3    5.63    0.37
  -8  -3  -3    8.11    0.55
  -8  -3  -3    7.32    0.45
  -8  -3  -3    8.01    0.54
  -9  -3  -3    2.18    0.36
  -9  -3  -3    2.39    0.39
  -9  -3  -3    2.33    0.29
 -10  -3  -3   -0.17    0.21
 -10  -3  -3    0.49    0.20
 -10  -3  -3    0.17    0.23
 -11  -3  -3    2.45    0.46
 -11  -3  -3    2.89    0.36
 -11  -3  -3    2.69    0.43
 -12  -3  -3    2.20    0.37
 -12  -3  -3    1.85    0.42
  13  -4  -3    0.23    0.25
  13  -4  -3    0.20    0.25
  12  -4  -3    3.78    0.44
  12  -4  -3    3.41    0.46
  11  -4  -3    2.16    0.34
  11  -4  -3    3.01    0.40
  10  -4  -3    0.24    0.19
  10  -4  -3   -0.01    0.16
   9  -4  -3    1.08    0.25
   9  -4  -3    0.92    0.23
   8  -4  -3    0.61    0.19
   8  -4  -3    0.60    0.18
  -8   4   3    0.63    0.15
   7  -4  -3   31.83    1.02
   7  -4  -3   32.46    0.97
   7  -4  -3   35.33    0.94
  -7   4   3   33.35    0.89
   6  -4  -3   10.09    0.46
   6  -4  -3    9.60    0.44
   6  -4  -3   10.02    0.42
   6  -4  -3    9.70    0.42
  -6   4   3    8.47    0.47
   5  -4  -3   53.78    1.40
   5  -4  -3   56.39    1.42
   5  -4  -3   53.30    1.28
   5  -4  -3   53.56    1.35
  -5   4   3   55.22    1.40
   4  -4  -3   55.02    1.42
   4  -4  -3   56.11    1.45
   4  -4  -3   55.39    1.24
   4  -4  -3   55.79    1.31
  -4   4   3   53.90    1.34
   3  -4  -3    4.72    0.21
   3  -4  -3    4.22    0.32
   3  -4  -3    4.34    0.28
   3  -4  -3    4.24    0.30
   3  -4  -3    4.29    0.22
  -3   4   3    4.60    0.24
   2  -4  -3    2.81    0.24
   2  -4  -3    2.89    0.15
   2  -4  -3    2.83    0.15
   2  -4  -3    2.88    0.25
   2  -4  -3    2.98    0.15
   2  -4  -3    2.94    0.27
   1  -4  -3   69.67    1.44
   1  -4  -3   67.58    1.73
   1  -4  -3   69.15    1.72
   1  -4  -3   67.80    1.75
   1  -4  -3   68.36    1.44
   1  -4  -3   69.74    1.41
   0  -4  -3   55.85    1.49
   0  -4  -3   55.47    1.48
   0  -4  -3   57.10    1.19
   0  -4  -3   55.18    1.18
   0  -4  -3   56.25    1.48
  -1  -4  -3    0.01    0.13
  -1  -4  -3    0.12    0.12
  -1  -4  -3    0.07    0.05
  -1  -4  -3    0.01    0.06
  -1  -4  -3    0.05    0.09
  -2  -4  -3    6.28    0.43
  -2  -4  -3    6.61    0.28
  -2  -4  -3    7.03    0.38
  -2  -4  -3    6.31    0.42
  -2  -4  -3    6.46    0.33
   2   4   3    6.70    0.25
  -3  -4  -3    0.23    0.12
  -3  -4  -3    0.11    0.10
  -3  -4  -3    0.09    0.09
  -3  -4  -3    0.02    0.09
   3   4   3    0.08    0.07
  -4  -4  -3   31.69    0.92
  -4  -4  -3   33.19    0.98
  -4  -4  -3   29.84    0.95
  -5  -4  -3   13.97    0.59
  -5  -4  -3   15.07    0.65
  -5  -4  -3   15.05    0.59
  -5  -4  -3   13.95    0.57
  -6  -4  -3    2.19    0.30
  -6  -4  -3    1.91    0.23
  -6  -4  -3    1.87    0.27
  -6  -4  -3    2.39    0.26
  -7  -4  -3    7.17    0.44
  -7  -4  -3    7.55    0.50
  -7  -4  -3    7.14    0.50
  -8  -4  -3    2.91    0.38
  -8  -4  -3    2.90    0.37
  -8  -4  -3    2.90    0.32
  -9  -4  -3    0.80    0.27
  -9  -4  -3    0.41    0.20
  -9  -4  -3    0.06    0.19
 -10  -4  -3    0.55    0.26
 -10  -4  -3    0.50    0.26
 -10  -4  -3    0.07    0.19
 -11  -4  -3    4.08    0.54
 -11  -4  -3    4.74    0.55
 -11  -4  -3    4.90    0.47
  12  -5  -3    1.64    0.36
  12  -5  -3    1.40    0.31
  11  -5  -3    2.94    0.38
  11  -5  -3    3.86    0.44
  10  -5  -3    1.52    0.28
  10  -5  -3    1.44    0.29
   9  -5  -3    6.07    0.43
   9  -5  -3    6.02    0.45
   8  -5  -3    8.97    0.51
   8  -5  -3   10.14    0.51
   7  -5  -3    0.17    0.14
   7  -5  -3    0.15    0.12
   7  -5  -3   -0.05    0.10
   6  -5  -3    4.76    0.29
   6  -5  -3    3.86    0.30
   6  -5  -3    4.35    0.34
   6  -5  -3    4.34    0.31
   5  -5  -3    0.01    0.10
   5  -5  -3   -0.10    0.13
   5  -5  -3    0.22    0.11
   5  -5  -3    0.11    0.11
   4  -5  -3    1.66    0.16
   4  -5  -3    1.74    0.25
   4  -5  -3    1.57    0.20
   4  -5  -3    2.01    0.18
   3  -5  -3    0.09    0.13
   3  -5  -3    0.26    0.13
   3  -5  -3    0.28    0.08
   3  -5  -3    0.20    0.08
   3  -5  -3    0.18    0.08
   3  -5  -3    0.47    0.18
   2  -5  -3    0.80    0.10
   2  -5  -3    0.90    0.09
   2  -5  -3    0.89    0.19
   2  -5  -3    1.12    0.22
   2  -5  -3    0.80    0.09
   2  -5  -3    0.78    0.17
   1  -5  -3   42.23    1.23
   1  -5  -3   38.78    1.21
   1  -5  -3   42.04    0.88
   1  -5  -3   40.96    1.20
   1  -5  -3   41.84    0.92
   1  -5  -3   40.48    0.87
   0  -5  -3    9.77    0.50
   0  -5  -3    9.94    0.25
   0  -5  -3    9.91    0.49
   0  -5  -3   10.26    0.25
  -1  -5  -3    1.45    0.24
  -1  -5  -3    1.47    0.11
  -1  -5  -3    1.70    0.12
  -1  -5  -3    1.44    0.25
  -1  -5  -3    1.63    0.22
  -2  -5  -3    7.75    0.30
  -2  -5  -3    6.87    0.47
  -2  -5  -3    7.40    0.43
  -2  -5  -3    7.43    0.48
  -2  -5  -3    8.32    0.30
  -3  -5  -3   12.16    0.57
  -3  -5  -3   13.51    0.68
  -3  -5  -3   13.47    0.56
  -3  -5  -3   13.14    0.46
  -4  -5  -3   11.05    0.53
  -4  -5  -3   10.83    0.46
  -4  -5  -3   11.80    0.67
  -4  -5  -3   11.16    0.55
  -4  -5  -3   10.86    0.50
  -5  -5  -3    2.11    0.28
  -5  -5  -3    2.77    0.28
  -5  -5  -3    1.97    0.24
  -5  -5  -3    2.14    0.25
  -6  -5  -3    3.97    0.32
  -6  -5  -3    3.90    0.35
  -6  -5  -3    3.61    0.37
  -6  -5  -3    4.27    0.35
  -7  -5  -3    1.31    0.24
  -7  -5  -3    0.76    0.23
  -7  -5  -3    1.85    0.32
  -8  -5  -3    1.04    0.29
  -8  -5  -3    0.93    0.28
  -8  -5  -3    1.32    0.27
  -9  -5  -3    0.01    0.16
  -9  -5  -3    0.08    0.21
  -9  -5  -3    0.11    0.22
 -10  -5  -3    5.37    0.49
 -10  -5  -3    5.11    0.55
 -10  -5  -3    6.19    0.59
 -11  -5  -3    2.31    0.39
 -11  -5  -3    2.64    0.47
 -11  -5  -3    2.31    0.45
  12  -6  -3    0.13    0.23
  12  -6  -3    0.81    0.30
  11  -6  -3    3.47    0.43
  11  -6  -3    3.63    0.41
  10  -6  -3    4.89    0.45
  10  -6  -3    4.97    0.43
   9  -6  -3    1.24    0.27
   9  -6  -3    1.50    0.26
   8  -6  -3   -0.02    0.14
   8  -6  -3    0.08    0.14
   7  -6  -3    9.74    0.47
   7  -6  -3    9.93    0.50
   7  -6  -3   10.16    0.49
   7  -6  -3    9.48    0.52
   6  -6  -3   -0.02    0.11
   6  -6  -3    0.08    0.12
   6  -6  -3   -0.26    0.13
   6  -6  -3    0.13    0.12
   5  -6  -3    0.52    0.13
   5  -6  -3    0.65    0.18
   5  -6  -3    0.50    0.13
   5  -6  -3    0.56    0.20
   4  -6  -3   28.60    0.97
   4  -6  -3   29.15    0.80
   4  -6  -3   30.03    0.79
   4  -6  -3   31.25    1.03
   3  -6  -3    0.11    0.08
   3  -6  -3    0.36    0.19
   3  -6  -3    0.08    0.08
   3  -6  -3    0.20    0.15
   3  -6  -3    0.31    0.15
   2  -6  -3   60.65    1.70
   2  -6  -3   59.90    1.69
   2  -6  -3   60.64    1.67
   2  -6  -3   62.82    1.30
   2  -6  -3   62.29    1.34
   1  -6  -3    2.05    0.29
   1  -6  -3    2.13    0.28
   1  -6  -3    2.03    0.16
   1  -6  -3    2.21    0.27
   0  -6  -3    4.17    0.34
   0  -6  -3    4.02    0.36
   0  -6  -3    3.39    0.36
  -1  -6  -3    1.06    0.25
  -1  -6  -3    1.38    0.27
  -1  -6  -3    1.03    0.08
  -1  -6  -3    1.17    0.22
  -2  -6  -3    7.46    0.52
  -2  -6  -3    6.81    0.27
  -2  -6  -3    7.65    0.46
  -2  -6  -3    7.77    0.52
  -3  -6  -3    0.60    0.12
  -3  -6  -3    0.42    0.23
  -3  -6  -3    0.32    0.20
  -3  -6  -3    0.29    0.16
  -4  -6  -3    0.37    0.17
  -4  -6  -3    0.33    0.13
  -4  -6  -3    0.29    0.21
  -5  -6  -3    1.45    0.34
  -5  -6  -3    1.28    0.26
  -5  -6  -3    1.43    0.24
  -5  -6  -3    1.13    0.20
  -6  -6  -3    2.04    0.32
  -6  -6  -3    2.23    0.28
  -6  -6  -3    2.84    0.31
  -6  -6  -3    2.41    0.43
  -7  -6  -3    2.86    0.34
  -7  -6  -3    3.23    0.39
  -7  -6  -3    2.47    0.32
  -7  -6  -3    2.34    0.43
  -8  -6  -3    0.24    0.20
  -8  -6  -3    0.00    0.15
  -8  -6  -3   -0.27    0.24
  -8  -6  -3    0.23    0.21
  -9  -6  -3    8.45    0.61
  -9  -6  -3    8.05    0.63
  -9  -6  -3    8.05    0.76
  -9  -6  -3    8.44    0.58
 -10  -6  -3    4.50    0.52
 -10  -6  -3    4.91    0.57
 -10  -6  -3    5.47    0.69
 -10  -6  -3    4.99    0.49
  12  -7  -3    1.83    0.39
  12  -7  -3    1.75    0.36
  11  -7  -3    1.59    0.32
  11  -7  -3    1.92    0.36
  10  -7  -3    1.91    0.33
  10  -7  -3    2.06    0.33
   9  -7  -3   -0.03    0.16
   9  -7  -3    0.04    0.18
   8  -7  -3    4.38    0.38
   8  -7  -3    4.63    0.36
   7  -7  -3    1.77    0.25
   7  -7  -3    2.34    0.32
   7  -7  -3    1.63    0.24
   7  -7  -3    2.16    0.25
   6  -7  -3    0.81    0.17
   6  -7  -3    0.97    0.21
   6  -7  -3    1.45    0.28
   6  -7  -3    0.77    0.17
   5  -7  -3    4.75    0.29
   5  -7  -3    4.52    0.29
   5  -7  -3    5.04    0.39
   5  -7  -3    5.21    0.43
   4  -7  -3    4.67    0.27
   4  -7  -3    4.35    0.24
   4  -7  -3    4.78    0.42
   4  -7  -3    4.60    0.38
   3  -7  -3   30.22    0.79
   3  -7  -3   29.46    1.08
   3  -7  -3   32.00    1.09
   3  -7  -3   31.38    0.73
   3  -7  -3   30.34    1.06
   2  -7  -3    7.75    0.49
   2  -7  -3    6.93    0.46
   2  -7  -3    6.38    0.29
   2  -7  -3    5.83    0.48
   1  -7  -3   25.51    0.95
   1  -7  -3   24.54    0.94
   1  -7  -3   24.35    0.98
   1  -7  -3   26.13    0.69
   0  -7  -3   11.27    0.63
   0  -7  -3   10.47    0.59
   0  -7  -3   10.41    0.57
  -1  -7  -3    2.79    0.32
  -1  -7  -3    3.25    0.36
  -1  -7  -3    2.43    0.36
  -2  -7  -3    1.50    0.32
  -2  -7  -3    1.45    0.11
  -2  -7  -3    1.38    0.29
  -2  -7  -3    1.35    0.26
  -3  -7  -3   10.18    0.37
  -3  -7  -3   10.28    0.58
  -3  -7  -3   11.23    0.68
  -3  -7  -3   10.39    0.67
  -4  -7  -3    4.08    0.47
  -4  -7  -3    3.97    0.27
  -4  -7  -3    3.62    0.36
  -5  -7  -3   10.87    0.49
  -5  -7  -3   11.85    0.62
  -5  -7  -3    9.60    0.71
  -6  -7  -3    4.15    0.35
  -6  -7  -3    4.65    0.40
  -6  -7  -3    3.12    0.48
  -7  -7  -3    0.26    0.17
  -7  -7  -3   -0.06    0.26
  -8  -7  -3    8.08    0.75
  -8  -7  -3    7.14    0.52
  -9  -7  -3    3.60    0.57
  -9  -7  -3    3.72    0.43
 -10  -7  -3    2.16    0.52
 -10  -7  -3    1.82    0.38
  11  -8  -3    0.39    0.26
  10  -8  -3    0.48    0.24
   9  -8  -3    0.03    0.18
   8  -8  -3    1.81    0.28
   7  -8  -3    4.52    0.35
   7  -8  -3    5.30    0.47
   6  -8  -3    2.31    0.30
   6  -8  -3    1.80    0.22
   6  -8  -3    2.44    0.36
   5  -8  -3   10.30    0.42
   5  -8  -3   10.31    0.58
   5  -8  -3   10.76    0.65
   4  -8  -3   30.06    1.15
   4  -8  -3   32.82    1.15
   4  -8  -3   31.38    0.78
   3  -8  -3    0.18    0.16
   3  -8  -3    0.22    0.20
   3  -8  -3    0.03    0.17
   2  -8  -3   17.07    0.84
   2  -8  -3   18.41    0.82
   2  -8  -3   16.92    0.79
   1  -8  -3    3.99    0.44
   1  -8  -3    3.49    0.39
   1  -8  -3    4.44    0.41
   0  -8  -3   -0.04    0.13
   0  -8  -3   -0.03    0.18
   0  -8  -3   -0.13    0.18
  -1  -8  -3    3.80    0.42
  -1  -8  -3    4.29    0.42
  -1  -8  -3    4.16    0.47
  -2  -8  -3    2.62    0.39
  -2  -8  -3    1.92    0.31
  -2  -8  -3    2.23    0.39
  -3  -8  -3    5.11    0.44
  -3  -8  -3    4.82    0.22
  -3  -8  -3    5.16    0.52
  -3  -8  -3    4.65    0.53
  -4  -8  -3    8.31    0.36
  -4  -8  -3    8.92    0.66
  -4  -8  -3    8.07    0.55
  -5  -8  -3    1.11    0.35
  -5  -8  -3    1.66    0.21
  -5  -8  -3    1.09    0.27
  -6  -8  -3    0.14    0.27
  -6  -8  -3    0.29    0.17
  -7  -8  -3    6.48    0.68
  -7  -8  -3    6.09    0.44
  -8  -8  -3    2.07    0.33
  -8  -8  -3    2.82    0.55
  -9  -8  -3    1.69    0.35
  -9  -8  -3    1.72    0.49
  10  -9  -3   -0.20    0.18
   9  -9  -3    3.13    0.36
   8  -9  -3    4.41    0.38
   7  -9  -3    1.69    0.24
   7  -9  -3    1.15    0.34
   6  -9  -3    1.06    0.31
   6  -9  -3    0.98    0.18
   5  -9  -3   10.87    0.40
   5  -9  -3   12.10    0.66
   5  -9  -3    9.72    0.65
   4  -9  -3    1.06    0.30
   4  -9  -3    2.00    0.32
   3  -9  -3    2.10    0.37
   3  -9  -3    1.85    0.31
   3  -9  -3    2.15    0.38
   2  -9  -3    1.51    0.32
   2  -9  -3    0.82    0.30
   2  -9  -3    1.19    0.28
   1  -9  -3   -0.04    0.20
   1  -9  -3   -0.01    0.15
   1  -9  -3    0.12    0.19
   0  -9  -3    4.77    0.49
   0  -9  -3    4.69    0.51
   0  -9  -3    5.06    0.48
  -1  -9  -3    0.65    0.31
  -1  -9  -3    0.89    0.25
  -1  -9  -3    0.56    0.25
  -2  -9  -3    6.61    0.61
  -2  -9  -3    8.29    0.57
  -2  -9  -3    6.81    0.60
  -3  -9  -3    6.64    0.53
  -3  -9  -3    6.00    0.59
  -3  -9  -3    5.33    0.58
  -4  -9  -3   -0.05    0.22
  -4  -9  -3    0.00    0.16
  -5  -9  -3    0.07    0.12
  -5  -9  -3    0.33    0.28
  -6  -9  -3    5.52    0.37
  -6  -9  -3    6.31    0.69
  -7  -9  -3    3.15    0.58
  -7  -9  -3    5.27    0.40
  -8  -9  -3    0.99    0.42
  -8  -9  -3    0.88    0.26
  10 -10  -3    1.45    0.32
   9 -10  -3    0.64    0.23
   8 -10  -3    0.13    0.16
   7 -10  -3    3.09    0.28
   7 -10  -3    2.81    0.46
   6 -10  -3    3.94    0.50
   5 -10  -3    0.72    0.32
   4 -10  -3    1.03    0.34
   4 -10  -3    0.27    0.21
   3 -10  -3    0.42    0.22
   3 -10  -3    0.18    0.26
   2 -10  -3    0.06    0.18
   2 -10  -3   -0.22    0.21
   2 -10  -3    0.08    0.20
   1 -10  -3    7.83    0.65
   1 -10  -3    7.24    0.58
   1 -10  -3    7.74    0.59
   0 -10  -3    4.49    0.55
   0 -10  -3    4.92    0.50
   0 -10  -3    4.89    0.54
  -1 -10  -3   11.47    0.75
  -1 -10  -3   12.19    0.84
  -1 -10  -3   12.06    0.74
  -2 -10  -3    6.20    0.54
  -2 -10  -3    7.76    0.71
  -2 -10  -3    6.84    0.63
  -3 -10  -3    0.37    0.27
  -3 -10  -3    0.16    0.20
  -3 -10  -3   -0.39    0.25
  -4 -10  -3   -0.08    0.24
  -5 -10  -3    1.84    0.44
  -6 -10  -3    5.31    0.68
  -7 -10  -3   -0.34    0.28
   7 -11  -3    0.63    0.32
   6 -11  -3    0.70    0.34
   5 -11  -3    0.08    0.28
   4 -11  -3    0.27    0.31
   3 -11  -3    1.40    0.39
   3 -11  -3    1.26    0.33
   2 -11  -3    2.94    0.45
   2 -11  -3    2.91    0.49
   2 -11  -3    2.73    0.42
   1 -11  -3    0.29    0.25
   1 -11  -3    0.29    0.30
   1 -11  -3    0.55    0.24
   0 -11  -3    5.29    0.58
   0 -11  -3    5.07    0.53
   0 -11  -3    4.61    0.59
  -1 -11  -3   -0.25    0.22
  -1 -11  -3    0.03    0.20
  -1 -11  -3    0.25    0.30
  -2 -11  -3    0.26    0.34
  -2 -11  -3    0.19    0.28
  -3 -11  -3    0.46    0.32
  -4 -11  -3    0.80    0.36
  -5 -11  -3    5.28    0.66
  -6 -11  -3    0.30    0.34
   6 -12  -3    0.17    0.30
   5 -12  -3    6.52    0.69
   4 -12  -3    0.30    0.32
   3 -12  -3    0.50    0.34
   2 -12  -3    0.19    0.31
   2 -12  -3    0.26    0.30
   1 -12  -3    1.28    0.39
   1 -12  -3    0.89    0.36
   0 -12  -3    0.02    0.26
   0 -12  -3    0.44    0.33
  -1 -12  -3    0.19    0.36
  -1 -12  -3   -0.02    0.28
  -2 -12  -3    0.45    0.38
  -2 -12  -3    0.56    0.35
  -3 -12  -3    0.16    0.33
  -4 -12  -3    5.62    0.70
   5 -13  -3    1.73    0.48
   4 -13  -3    0.19    0.35
   3 -13  -3    0.19    0.34
   2 -13  -3    0.52    0.39
   1 -13  -3    0.12    0.34
   1 -13  -3    0.07    0.30
   0 -13  -3    1.42    0.47
   0 -13  -3    1.09    0.41
  -1 -13  -3    0.12    0.28
  -1 -13  -3    0.80    0.42
  -2 -13  -3    1.81    0.48
  -1 -16   4    2.25    0.54
   0 -16   4    2.14    0.50
   1 -16   4    0.44    0.35
   2 -16   4    7.43    0.78
  -4 -15   4    0.29    0.36
  -4 -15   4    0.57    0.37
  -3 -15   4    2.55    0.54
  -3 -15   4    2.70    0.50
  -2 -15   4    5.10    0.65
  -1 -15   4    2.30    0.50
  -1 -15   4    2.55    0.42
   0 -15   4    0.00    0.29
   0 -15   4   -0.06    0.22
   1 -15   4    3.37    0.54
   1 -15   4    2.90    0.42
   2 -15   4    2.32    0.38
   2 -15   4    1.94    0.46
   3 -15   4    0.27    0.25
   3 -15   4    0.05    0.26
   4 -15   4   -0.03    0.21
   4 -15   4    0.28    0.28
   5 -15   4    1.67    0.36
   5 -15   4    0.89    0.36
  -6 -14   4    4.27    0.60
  -6 -14   4    4.12    0.59
  -5 -14   4    0.43    0.32
  -5 -14   4    0.37    0.34
  -4 -14   4    1.01    0.38
  -4 -14   4    0.76    0.38
  -3 -14   4    1.75    0.45
  -3 -14   4    2.65    0.47
  -2 -14   4    0.75    0.35
  -1 -14   4    0.01    0.22
  -1 -14   4   -0.34    0.24
   0 -14   4    2.73    0.39
   0 -14   4    2.91    0.49
   1 -14   4    0.44    0.31
   1 -14   4    0.33    0.22
   2 -14   4    0.09    0.19
   2 -14   4    0.07    0.25
   3 -14   4    1.08    0.36
   3 -14   4    0.46    0.25
   4 -14   4    2.51    0.37
   4 -14   4    2.25    0.44
   5 -14   4    2.58    0.39
   5 -14   4    2.82    0.47
   6 -14   4    0.37    0.18
   6 -14   4    0.16    0.27
   6 -14   4    0.35    0.26
   7 -14   4    3.99    0.49
   7 -14   4    4.01    0.52
  -7 -13   4    4.17    0.41
  -6 -13   4   -0.19    0.25
  -6 -13   4    0.34    0.21
  -6 -13   4    0.17    0.29
  -5 -13   4    8.06    0.69
  -5 -13   4    8.07    0.69
  -4 -13   4    1.80    0.42
  -4 -13   4    1.20    0.37
  -3 -13   4    0.00    0.23
  -3 -13   4    0.07    0.23
  -2 -13   4    0.30    0.25
  -2 -13   4   -0.06    0.19
  -2 -13   4    0.16    0.24
  -1 -13   4    4.47    0.53
  -1 -13   4    3.72    0.42
   0 -13   4    4.38    0.53
   0 -13   4    4.32    0.44
   1 -13   4    0.71    0.29
   1 -13   4    0.26    0.21
   2 -13   4    0.29    0.24
   2 -13   4    0.31    0.19
   3 -13   4    3.83    0.41
   3 -13   4    4.78    0.29
   3 -13   4    4.63    0.53
   4 -13   4   13.17    0.52
   4 -13   4   13.12    0.71
   4 -13   4   14.37    0.83
   5 -13   4    0.30    0.27
   5 -13   4    0.68    0.19
   5 -13   4    1.15    0.29
   6 -13   4    8.18    0.59
   6 -13   4    8.40    0.66
   7 -13   4    2.44    0.32
   7 -13   4    1.90    0.37
   7 -13   4    3.69    0.48
   8 -13   4    1.59    0.36
   8 -13   4    0.92    0.27
  -8 -12   4    5.09    0.49
  -7 -12   4    0.84    0.27
  -7 -12   4    1.32    0.40
  -6 -12   4    9.90    0.73
  -6 -12   4    9.40    0.56
  -6 -12   4    8.30    0.67
  -5 -12   4    0.39    0.29
  -5 -12   4    0.16    0.26
  -5 -12   4    0.29    0.18
  -4 -12   4    0.19    0.15
  -4 -12   4    0.58    0.28
  -4 -12   4   -0.01    0.22
  -3 -12   4    1.20    0.19
  -3 -12   4    1.13    0.31
  -3 -12   4    1.06    0.31
  -2 -12   4    0.58    0.23
  -2 -12   4    0.46    0.26
  -2 -12   4    0.97    0.29
  -2 -12   4    0.73    0.16
  -1 -12   4   15.16    0.51
  -1 -12   4   14.61    0.73
  -1 -12   4   13.46    0.80
   0 -12   4    5.35    0.52
   0 -12   4    5.06    0.43
   0 -12   4    5.99    0.29
   1 -12   4    4.37    0.49
   1 -12   4    4.05    0.25
   1 -12   4    3.32    0.36
   2 -12   4   16.49    0.85
   2 -12   4   16.67    0.74
   2 -12   4   17.11    0.56
   3 -12   4    3.94    0.39
   3 -12   4    3.64    0.26
   3 -12   4    3.94    0.47
   4 -12   4    1.78    0.21
   4 -12   4    1.35    0.28
   4 -12   4    1.15    0.31
   5 -12   4    7.50    0.43
   5 -12   4    7.83    0.54
   5 -12   4    7.86    0.61
   6 -12   4    1.42    0.29
   6 -12   4    1.90    0.26
   6 -12   4    1.73    0.36
   7 -12   4    0.75    0.22
   7 -12   4    0.71    0.27
   7 -12   4    0.66    0.28
   8 -12   4    0.55    0.24
   8 -12   4    0.59    0.26
   9 -12   4   -0.16    0.19
   9 -12   4    0.02    0.22
  -9 -11   4    3.69    0.47
  -8 -11   4   -0.05    0.21
  -7 -11   4    6.00    0.58
  -7 -11   4    6.18    0.49
  -6 -11   4    0.99    0.25
  -6 -11   4    0.88    0.30
  -6 -11   4    1.22    0.32
  -5 -11   4    1.33    0.33
  -5 -11   4    0.73    0.21
  -5 -11   4    1.51    0.34
  -4 -11   4    2.34    0.27
  -4 -11   4    2.10    0.36
  -4 -11   4    1.62    0.34
  -3 -11   4    4.14    0.45
  -3 -11   4    4.55    0.44
  -3 -11   4    3.83    0.30
  -2 -11   4   28.00    1.03
  -2 -11   4   28.89    0.82
  -2 -11   4   27.00    1.10
  -2 -11   4   28.30    1.08
  -1 -11   4    2.32    0.36
  -1 -11   4    2.56    0.32
  -1 -11   4    2.56    0.37
  -1 -11   4    2.72    0.22
   0 -11   4   12.34    0.45
   0 -11   4   12.42    0.69
   0 -11   4   12.40    0.61
   1 -11   4    9.14    0.37
   1 -11   4    9.34    0.61
   1 -11   4    8.10    0.49
   2 -11   4    2.74    0.38
   2 -11   4    3.06    0.23
   2 -11   4    3.24    0.33
   3 -11   4    0.08    0.17
   3 -11   4    0.11    0.12
   3 -11   4   -0.06    0.14
   4 -11   4   14.71    0.68
   4 -11   4   14.79    0.75
   4 -11   4   14.52    0.57
   5 -11   4    9.53    0.62
   5 -11   4   10.59    0.58
   5 -11   4    9.84    0.49
   6 -11   4    0.61    0.20
   6 -11   4    0.47    0.23
   6 -11   4    1.02    0.28
   7 -11   4    1.57    0.27
   7 -11   4    1.25    0.30
   7 -11   4    0.95    0.29
   8 -11   4    0.73    0.24
   8 -11   4    1.09    0.30
   9 -11   4    2.60    0.39
   9 -11   4    2.21    0.40
  10 -11   4    0.71    0.30
  10 -11   4    0.35    0.26
 -10 -10   4    2.68    0.45
  -9 -10   4    1.25    0.34
  -8 -10   4    2.33    0.38
  -7 -10   4    2.38    0.35
  -7 -10   4    1.75    0.36
  -6 -10   4    0.56    0.24
  -6 -10   4    0.41    0.25
  -6 -10   4    0.71    0.22
  -5 -10   4    3.71    0.41
  -5 -10   4    4.42    0.37
  -5 -10   4    3.57    0.41
  -4 -10   4    2.82    0.29
  -4 -10   4    3.09    0.37
  -4 -10   4    2.93    0.36
  -3 -10   4   25.51    0.99
  -3 -10   4   24.66    0.99
  -3 -10   4   25.52    0.81
  -2 -10   4    3.90    0.37
  -2 -10   4    3.14    0.36
  -2 -10   4    2.97    0.36
  -2 -10   4    3.45    0.26
  -1 -10   4    6.91    0.45
  -1 -10   4    6.59    0.48
  -1 -10   4    7.33    0.34
  -1 -10   4    6.95    0.48
   0 -10   4   10.20    0.58
   0 -10   4    9.96    0.39
   0 -10   4   10.05    0.53
   1 -10   4    7.35    0.45
   1 -10   4    7.24    0.33
   1 -10   4    5.92    0.45
   2 -10   4    0.89    0.21
   2 -10   4    0.53    0.21
   2 -10   4    0.69    0.14
   3 -10   4   12.09    0.58
   3 -10   4   12.21    0.64
   4 -10   4    9.23    0.44
   4 -10   4   10.12    0.54
   4 -10   4    9.64    0.56
   5 -10   4    0.12    0.13
   5 -10   4    0.06    0.17
   5 -10   4   -0.13    0.14
   6 -10   4    1.41    0.24
   6 -10   4    1.08    0.27
   6 -10   4    1.50    0.28
   7 -10   4    4.43    0.39
   7 -10   4    3.74    0.40
   7 -10   4    3.35    0.39
   8 -10   4    6.36    0.53
   8 -10   4    6.75    0.51
   9 -10   4    0.01    0.19
   9 -10   4    0.53    0.24
  10 -10   4    4.41    0.49
  10 -10   4    4.62    0.52
 -10  -9   4   -0.20    0.20
  -9  -9   4    0.17    0.23
  -8  -9   4    0.18    0.22
  -8  -9   4    0.56    0.27
  -7  -9   4    1.65    0.30
  -7  -9   4    1.41    0.32
  -6  -9   4   -0.03    0.19
  -6  -9   4    0.17    0.19
  -6  -9   4    0.24    0.17
  -5  -9   4   11.39    0.57
  -5  -9   4   12.35    0.63
  -5  -9   4   12.70    0.65
  -4  -9   4   21.66    0.77
  -4  -9   4   21.79    0.87
  -4  -9   4   23.63    0.90
  -3  -9   4    1.12    0.18
  -3  -9   4    0.70    0.23
  -3  -9   4    1.15    0.25
  -3  -9   4    0.88    0.23
  -2  -9   4   28.77    1.00
  -2  -9   4   28.25    0.97
  -2  -9   4   27.58    0.81
  -2  -9   4   27.72    0.94
  -1  -9   4   26.82    0.94
  -1  -9   4   26.55    0.76
  -1  -9   4   26.84    0.90
  -1  -9   4   26.16    0.95
   0  -9   4    8.31    0.35
   0  -9   4    8.46    0.51
   0  -9   4    8.69    0.46
   1  -9   4   13.68    0.63
   1  -9   4   13.16    0.56
   1  -9   4   13.75    0.47
   2  -9   4   12.21    0.59
   2  -9   4   11.69    0.53
   2  -9   4   12.70    0.46
   3  -9   4   50.65    1.30
   3  -9   4   52.60    1.40
   3  -9   4   53.58    1.51
   4  -9   4    6.78    0.42
   4  -9   4    7.29    0.46
   4  -9   4    6.76    0.37
   5  -9   4    1.01    0.19
   5  -9   4    0.85    0.22
   5  -9   4    1.30    0.24
   6  -9   4    4.20    0.38
   6  -9   4    3.95    0.37
   6  -9   4    3.98    0.34
   7  -9   4    6.54    0.45
   7  -9   4    5.14    0.45
   7  -9   4    6.06    0.44
   8  -9   4   -0.06    0.16
   8  -9   4    0.15    0.18
   9  -9   4   -0.14    0.19
   9  -9   4   -0.13    0.16
  10  -9   4   -0.15    0.19
  10  -9   4   -0.06    0.21
 -11   9  -4    0.79    0.33
  11  -9   4    0.38    0.24
  11  -9   4    0.58    0.28
 -11  -8   4    1.11    0.37
 -10  -8   4    1.86    0.40
  -9  -8   4    9.15    0.65
  -8  -8   4    0.67    0.26
  -8  -8   4    0.23    0.24
  -7  -8   4    0.63    0.23
  -7  -8   4    0.84    0.27
  -6  -8   4    6.81    0.48
  -6  -8   4    6.03    0.45
  -6  -8   4    7.43    0.46
  -5  -8   4   25.94    0.90
  -5  -8   4   26.19    0.90
  -5  -8   4   24.69    0.92
  -4  -8   4    0.53    0.19
  -4  -8   4    0.47    0.18
  -4  -8   4    0.30    0.14
  -3  -8   4    4.98    0.37
  -3  -8   4    5.40    0.39
  -3  -8   4    4.93    0.32
  -2  -8   4    1.97    0.20
  -2  -8   4    1.91    0.24
  -2  -8   4    1.96    0.26
  -2  -8   4    1.90    0.25
  -1  -8   4   22.06    0.80
  -1  -8   4   21.83    0.66
  -1  -8   4   23.47    0.80
  -1  -8   4   22.37    0.76
   0  -8   4   68.54    1.78
   0  -8   4   68.31    1.59
   0  -8   4   70.73    1.69
   1  -8   4   19.63    0.73
   1  -8   4   19.08    0.67
   1  -8   4   19.02    0.59
   2  -8   4   54.91    1.32
   2  -8   4   53.60    1.38
   2  -8   4   53.28    1.47
   3  -8   4    0.19    0.14
   3  -8   4    0.00    0.09
   3  -8   4    0.16    0.13
   4  -8   4   20.13    0.76
   4  -8   4   19.94    0.73
   4  -8   4   20.92    0.69
   5  -8   4    8.58    0.45
   5  -8   4    8.99    0.48
   5  -8   4    8.64    0.48
   6  -8   4   -0.13    0.12
   6  -8   4   -0.07    0.12
   6  -8   4    0.06    0.14
   7  -8   4    2.59    0.29
   7  -8   4    2.87    0.32
   7  -8   4    3.11    0.35
   8  -8   4    2.50    0.34
   8  -8   4    1.62    0.31
   9  -8   4    0.01    0.17
   9  -8   4    0.02    0.18
  10  -8   4    0.06    0.21
  10  -8   4    0.01    0.20
 -11   8  -4    1.70    0.38
  11  -8   4    1.21    0.33
  11  -8   4    1.21    0.33
 -12  -7   4    1.73    0.41
 -11  -7   4    2.30    0.43
 -10  -7   4   10.21    0.73
  -9  -7   4    0.23    0.21
  -8  -7   4    2.78    0.36
  -8  -7   4    2.11    0.34
  -7  -7   4    1.28    0.26
  -7  -7   4    1.48    0.27
  -6  -7   4    2.12    0.28
  -6  -7   4    2.43    0.27
  -6  -7   4    2.47    0.31
  -5  -7   4    3.65    0.31
  -5  -7   4    3.05    0.30
  -5  -7   4    3.34    0.32
   4   7  -4    3.41    0.25
  -4  -7   4    3.54    0.30
  -4  -7   4    2.67    0.26
  -4  -7   4    2.90    0.28
   3   7  -4   11.36    0.42
  -3  -7   4   11.52    0.51
  -3  -7   4   11.01    0.46
  -3  -7   4   11.67    0.52
  -3  -7   4   11.50    0.54
   2   7  -4    8.72    0.34
  -2  -7   4    8.79    0.45
  -2  -7   4    8.60    0.43
  -2  -7   4    8.94    0.43
  -2  -7   4    8.35    0.37
   1   7  -4    8.16    0.32
  -1  -7   4    8.43    0.42
  -1  -7   4    7.96    0.40
  -1  -7   4    8.07    0.35
  -1  -7   4    8.06    0.41
   0   7  -4    8.27    0.33
   0  -7   4    7.50    0.39
   0  -7   4    8.42    0.42
   0  -7   4    8.67    0.34
  -1   7  -4  143.17    2.97
   1  -7   4  135.90    3.14
   1  -7   4  141.97    3.00
   1  -7   4  139.77    2.98
  -2   7  -4    1.80    0.17
   2  -7   4    1.95    0.23
   2  -7   4    1.63    0.20
   2  -7   4    1.99    0.18
  -3   7  -4   84.18    1.92
   3  -7   4   84.54    1.91
   3  -7   4   81.05    1.92
   3  -7   4   81.45    2.00
  -4   7  -4   42.41    1.14
   4  -7   4   39.18    1.11
   4  -7   4   40.84    1.13
   4  -7   4   42.61    1.18
  -5   7  -4    0.80    0.19
   5  -7   4    0.58    0.17
   5  -7   4    0.97    0.20
   5  -7   4    1.10    0.19
  -6   7  -4    2.53    0.29
   6  -7   4    2.89    0.28
   6  -7   4    2.74    0.30
   6  -7   4    2.59    0.29
   7  -7   4    2.29    0.26
   7  -7   4    2.41    0.31
   7  -7   4    2.40    0.30
   8  -7   4    1.58    0.29
   8  -7   4    0.91    0.25
   9  -7   4    6.13    0.50
   9  -7   4    4.67    0.46
 -10   7  -4    2.65    0.39
  10  -7   4    2.59    0.40
  10  -7   4    2.27    0.39
 -11   7  -4    0.15    0.23
  11  -7   4   -0.08    0.19
  11  -7   4   -0.13    0.20
 -12   7  -4    5.28    0.54
  12  -7   4    4.98    0.56
  12  -7   4    4.28    0.54
 -12  -6   4    1.40    0.41
 -11  -6   4    6.72    0.64
 -10  -6   4    0.02    0.20
  -9  -6   4    1.55    0.33
  -8  -6   4   -0.11    0.17
  -8  -6   4    0.09    0.18
  -7  -6   4    6.20    0.45
  -7  -6   4    5.83    0.42
   6   6  -4    8.12    0.43
  -6  -6   4    8.19    0.49
  -6  -6   4    8.45    0.46
  -6  -6   4    8.65    0.42
   5   6  -4   16.74    0.61
  -5  -6   4   19.11    0.64
  -5  -6   4   16.64    0.67
  -5  -6   4   17.34    0.65
   4   6  -4   34.35    0.93
  -4  -6   4   33.96    0.95
  -4  -6   4   34.39    0.98
  -4  -6   4   31.64    0.97
   3   6  -4   48.09    1.18
  -3  -6   4   48.16    1.26
  -3  -6   4   49.39    1.30
  -3  -6   4   47.90    1.25
  -3  -6   4   47.92    1.23
   2   6  -4   13.74    0.45
  -2  -6   4   14.31    0.52
  -2  -6   4   13.94    0.48
  -2  -6   4   14.48    0.55
  -2  -6   4   13.69    0.52
   1   6  -4   70.99    1.59
  -1  -6   4   71.89    1.62
  -1  -6   4   71.73    1.71
  -1  -6   4   71.27    1.66
  -1  -6   4   70.95    1.71
   0   6  -4  232.29    4.74
   0  -6   4  231.20    4.90
   0  -6   4  233.97    4.75
   0  -6   4  229.19    4.69
  -1   6  -4   18.07    0.54
   1  -6   4   16.40    0.56
   1  -6   4   17.84    0.61
  -2   6  -4   12.01    0.44
   2  -6   4   13.26    0.51
   2  -6   4   13.09    0.48
   2  -6   4   13.22    0.46
  -3   6  -4   25.08    0.75
   3  -6   4   25.55    0.76
   3  -6   4   25.64    0.79
   3  -6   4   24.47    0.74
  -4   6  -4    0.05    0.10
   4  -6   4    0.28    0.12
   4  -6   4    0.32    0.13
   4  -6   4    0.12    0.11
  -5   6  -4    0.05    0.12
   5  -6   4    0.22    0.13
   5  -6   4    0.22    0.13
   5  -6   4    0.19    0.12
  -6   6  -4    3.33    0.32
   6  -6   4    3.13    0.30
   6  -6   4    3.17    0.30
   6  -6   4    3.14    0.27
  -7   6  -4    1.57    0.28
   7  -6   4    0.93    0.19
   7  -6   4    1.14    0.23
   7  -6   4    1.62    0.26
  -8   6  -4    6.28    0.50
   8  -6   4    5.46    0.44
   8  -6   4    5.02    0.43
   9  -6   4    0.24    0.18
   9  -6   4    0.09    0.17
 -10   6  -4    1.06    0.30
  10  -6   4    0.59    0.26
  10  -6   4    0.94    0.29
 -11   6  -4    2.42    0.40
  11  -6   4    2.08    0.39
  11  -6   4    1.73    0.36
 -12   6  -4    0.16    0.25
  12  -6   4    0.15    0.27
  12  -6   4    0.37    0.25
 -12  -5   4    4.06    0.56
 -11  -5   4   -0.07    0.23
 -10  -5   4    1.01    0.31
  -9  -5   4    1.70    0.35
  -9  -5   4    1.71    0.22
   8   5  -4    2.97    0.31
  -8  -5   4    2.21    0.31
  -8  -5   4    2.91    0.25
  -8  -5   4    2.23    0.34
   7   5  -4   14.36    0.62
  -7  -5   4   13.80    0.69
  -7  -5   4   14.36    0.63
   6   5  -4    1.85    0.23
  -6  -5   4    1.45    0.22
  -6  -5   4    2.18    0.20
  -6  -5   4    1.77    0.27
   5   5  -4   25.42    0.79
  -5  -5   4   25.96    0.75
  -5  -5   4   27.28    0.82
  -5  -5   4   26.22    0.87
   4   5  -4   23.86    0.70
  -4  -5   4   21.94    0.69
  -4  -5   4   21.67    0.66
  -4  -5   4   22.25    0.74
   3   5  -4    8.13    0.34
  -3  -5   4    8.31    0.35
  -3  -5   4    7.51    0.34
  -3  -5   4    7.40    0.38
  -3  -5   4    8.07    0.37
   2   5  -4   65.95    1.48
  -2  -5   4   64.52    1.53
  -2  -5   4   63.65    1.52
  -2  -5   4   65.55    1.51
  -2  -5   4   64.71    1.52
   1   5  -4  136.78    2.97
  -1  -5   4  141.77    3.00
  -1  -5   4  145.00    2.97
  -1  -5   4  144.86    3.07
   0   5  -4   75.35    1.65
   0  -5   4   73.86    1.65
   0  -5   4   73.62    1.65
  -1   5  -4   39.02    0.95
   1  -5   4   36.02    0.93
   1  -5   4   36.88    0.94
  -2   5  -4   55.54    1.35
   2  -5   4   57.76    1.33
   2  -5   4   57.08    1.34
  -3   5  -4   11.08    0.44
   3  -5   4   11.36    0.44
   3  -5   4   11.45    0.44
  -4   5  -4    0.12    0.10
   4  -5   4    0.19    0.10
   4  -5   4    0.16    0.11
  -5   5  -4    1.43    0.21
   5  -5   4    1.40    0.20
   5  -5   4    1.80    0.22
  -6   5  -4   24.71    0.89
   6  -5   4   24.02    0.83
   6  -5   4   25.05    0.85
  -7   5  -4    0.40    0.18
   7  -5   4    0.09    0.15
   7  -5   4    0.46    0.18
  -8   5  -4    0.07    0.18
   8  -5   4    0.07    0.15
   8  -5   4    0.07    0.16
  -9   5  -4    0.59    0.24
  -9   5  -4    0.58    0.25
   9  -5   4   -0.04    0.15
   9  -5   4    0.20    0.18
 -10   5  -4    3.83    0.49
 -10   5  -4    4.30    0.45
  10  -5   4    4.81    0.48
  10  -5   4    4.46    0.45
 -11   5  -4    7.44    0.59
  11  -5   4    8.11    0.64
  11  -5   4    8.26    0.62
 -12   5  -4    0.20    0.26
  12  -5   4    0.01    0.23
  12  -5   4    0.07    0.22
 -13  -4   4    3.36    0.57
 -12  -4   4   -0.14    0.24
 -11  -4   4    0.14    0.25
  10   4  -4    0.01    0.17
 -10  -4   4    0.19    0.21
 -10  -4   4    0.07    0.16
   9   4  -4   11.17    0.61
  -9  -4   4   11.11    0.60
  -9  -4   4   11.18    0.48
  -9  -4   4   12.20    0.72
   8   4  -4   10.83    0.55
  -8  -4   4   10.29    0.43
  -8  -4   4    9.91    0.52
  -8  -4   4   10.21    0.61
   7   4  -4    1.46    0.23
  -7  -4   4    1.37    0.27
  -7  -4   4    1.27    0.16
   6   4  -4   19.37    0.69
  -6  -4   4   18.45    0.75
  -6  -4   4   19.02    0.55
  -6  -4   4   19.45    0.55
   5   4  -4    7.92    0.38
  -5  -4   4    7.17    0.41
  -5  -4   4    7.54    0.36
  -5  -4   4    7.16    0.30
   4   4  -4   15.39    0.53
  -4  -4   4   14.90    0.57
  -4  -4   4   15.46    0.49
  -4  -4   4   15.80    0.48
   3   4  -4    0.25    0.09
  -3  -4   4    0.21    0.08
  -3  -4   4    0.18    0.09
  -3  -4   4    0.86    0.11
   2   4  -4  101.54    2.20
  -2  -4   4  102.78    2.21
  -2  -4   4  101.54    2.24
  -2  -4   4  103.23    2.23
   1   4  -4  128.60    2.74
  -1  -4   4  133.03    2.77
  -1  -4   4  130.64    2.71
   0   4  -4   58.64    1.37
   0  -4   4   61.35    1.36
   0  -4   4   61.93    1.38
  -1   4  -4   38.45    0.96
   1  -4   4   39.94    0.95
   1  -4   4   38.83    0.96
  -2   4  -4    0.41    0.10
   2  -4   4    0.12    0.07
   2  -4   4    0.16    0.08
  -3   4  -4    3.41    0.24
   3  -4   4    3.52    0.22
   3  -4   4    3.56    0.23
  -4   4  -4    0.64    0.15
   4  -4   4    0.43    0.12
   4  -4   4    0.49    0.13
  -5   4  -4   26.23    0.88
   5  -4   4   26.38    0.84
   5  -4   4   27.97    0.83
  -6   4  -4   -0.13    0.11
   6  -4   4   -0.13    0.10
   6  -4   4    0.03    0.12
  -7   4  -4    3.80    0.37
   7  -4   4    3.54    0.32
   7  -4   4    3.03    0.32
  -8   4  -4    0.33    0.19
  -8   4  -4   -0.14    0.16
   8  -4   4    0.27    0.17
   8  -4   4    0.14    0.15
  -9   4  -4    2.60    0.39
  -9   4  -4    1.90    0.32
   9  -4   4    1.85    0.30
   9  -4   4    2.14    0.34
 -10   4  -4    3.58    0.42
 -10   4  -4    3.61    0.47
  10  -4   4    3.48    0.42
  10  -4   4    3.46    0.40
 -11   4  -4    0.36    0.28
 -11   4  -4    0.53    0.25
  11  -4   4    0.92    0.30
  11  -4   4    0.36    0.24
 -12   4  -4    1.37    0.35
 -12   4  -4    1.69    0.43
  12  -4   4    1.26    0.33
  12  -4   4    0.99    0.32
 -13  -3   4    0.57    0.33
 -12  -3   4    0.30    0.28
 -12  -3   4   -0.03    0.18
  11   3  -4    1.12    0.30
 -11  -3   4    0.25    0.20
 -11  -3   4    0.98    0.33
  10   3  -4   10.66    0.63
 -10  -3   4   11.79    0.62
 -10  -3   4   11.02    0.73
   9   3  -4    7.96    0.51
  -9  -3   4    7.12    0.56
  -9  -3   4    8.44    0.49
  -9  -3   4    8.04    0.38
   8   3  -4   12.77    0.61
  -8  -3   4   13.37    0.47
  -8  -3   4   11.86    0.66
  -8  -3   4   12.09    0.57
   7   3  -4    7.63    0.43
  -7  -3   4    7.98    0.33
  -7  -3   4    7.16    0.49
  -7  -3   4    7.57    0.41
   6   3  -4    3.18    0.27
  -6  -3   4    3.49    0.27
  -6  -3   4    3.71    0.33
  -6  -3   4    3.76    0.20
   5   3  -4    0.31    0.12
  -5  -3   4    0.71    0.09
  -5  -3   4    0.62    0.09
  -5  -3   4    0.50    0.16
   4   3  -4    0.89    0.14
  -4  -3   4    1.00    0.10
  -4  -3   4    0.71    0.15
  -4  -3   4    0.94    0.11
   3   3  -4  114.88    2.51
  -3  -3   4  117.85    2.56
  -3  -3   4  117.98    2.49
  -2  -3   4   10.95    0.39
  -2  -3   4   11.20    0.31
  -2  -3   4   11.31    0.40
   1   3  -4   43.16    1.03
  -1  -3   4   44.54    1.01
  -1  -3   4   43.34    1.04
   0   3  -4  128.77    2.72
   0  -3   4  130.59    2.73
   0  -3   4  129.31    2.63
  -1   3  -4   10.63    0.38
   1  -3   4   10.56    0.35
   1  -3   4   10.99    0.38
  -2   3  -4   22.20    0.65
   2  -3   4   21.50    0.63
   2  -3   4   21.93    0.59
  -3   3  -4   12.62    0.49
   3  -3   4   14.00    0.45
   3  -3   4   13.37    0.47
  -4   3  -4   55.46    1.40
   4  -3   4   53.97    1.29
   4  -3   4   52.43    1.34
  -5   3  -4    0.55    0.17
   5  -3   4    0.38    0.13
   5  -3   4    0.46    0.14
  -6   3  -4   28.32    0.98
   6  -3   4   28.31    0.92
   6  -3   4   28.20    0.88
  -7   3  -4    3.87    0.38
  -7   3  -4    3.56    0.34
   7  -3   4    3.20    0.30
   7  -3   4    4.04    0.36
  -8   3  -4    0.47    0.18
  -8   3  -4    0.21    0.19
   8  -3   4    0.20    0.17
   8  -3   4    0.25    0.16
  -9   3  -4   14.91    0.74
  -9   3  -4   14.83    0.82
   9  -3   4   16.14    0.74
   9  -3   4   17.43    0.80
 -10   3  -4    2.30    0.41
 -10   3  -4    1.99    0.33
  10  -3   4    1.24    0.29
  10  -3   4    2.32    0.37
 -11   3  -4    5.20    0.50
 -11   3  -4    5.81    0.60
  11  -3   4    5.51    0.51
  11  -3   4    5.49    0.54
 -12   3  -4    4.05    0.47
 -12   3  -4    4.22    0.58
  12  -3   4    2.74    0.42
  12  -3   4    3.81    0.49
 -13  -2   4   -0.05    0.26
  12   2  -4    2.04    0.38
 -12  -2   4    2.22    0.34
 -12  -2   4    1.50    0.39
  11   2  -4    4.32    0.45
 -11  -2   4    4.31    0.53
 -11  -2   4    3.85    0.39
  10   2  -4    0.82    0.25
 -10  -2   4    0.42    0.19
 -10  -2   4    0.61    0.26
   9   2  -4   13.64    0.67
  -9  -2   4   12.02    0.58
  -9  -2   4   12.62    0.74
  -9  -2   4   14.98    0.52
   8   2  -4    5.96    0.42
  -8  -2   4    6.07    0.47
  -8  -2   4    6.70    0.31
  -8  -2   4    6.11    0.38
   7   2  -4    0.12    0.13
  -7  -2   4    0.25    0.12
  -7  -2   4    0.15    0.17
  -7  -2   4    0.27    0.10
   6   2  -4    1.24    0.19
  -6  -2   4    1.84    0.14
  -6  -2   4    1.96    0.26
  -6  -2   4    1.72    0.19
   5   2  -4    2.45    0.22
  -5  -2   4    2.29    0.18
  -5  -2   4    2.12    0.12
  -5  -2   4    2.20    0.24
  -5  -2   4    2.18    0.13
   4   2  -4  116.19    2.57
  -4  -2   4  119.22    2.26
  -4  -2   4  119.62    2.64
   3   2  -4  327.38    6.63
  -3  -2   4  322.12    6.67
  -3  -2   4  334.09    6.96
   2   2  -4  123.30    2.58
  -2  -2   4  121.89    2.61
  -2  -2   4  121.05    2.51
   1   2  -4  979.80   19.64
  -1  -2   4 1000.00   20.07
  -1  -2   4  970.34   18.97
   0  -2   4   44.08    1.05
   0  -2   4   45.79    0.99
  -1   2  -4    2.70    0.18
   1  -2   4    2.89    0.15
   1  -2   4    2.62    0.18
   2  -2   4    7.87    0.32
   2  -2   4    8.33    0.29
  -3   2  -4   62.15    1.51
   3  -2   4   63.17    1.39
   3  -2   4   61.99    1.47
  -4   2  -4    4.53    0.30
   4  -2   4    4.50    0.28
   4  -2   4    4.49    0.26
  -5   2  -4    0.32    0.14
   5  -2   4    0.67    0.15
   5  -2   4    0.79    0.16
  -6   2  -4   46.52    1.32
  -6   2  -4   47.34    1.40
   6  -2   4   49.57    1.28
   6  -2   4   47.93    1.34
  -7   2  -4    0.53    0.17
  -7   2  -4    0.53    0.20
   7  -2   4    0.45    0.17
  -8   2  -4   23.43    0.99
  -8   2  -4   24.55    0.92
   8  -2   4   24.27    0.88
   8  -2   4   25.75    0.95
  -9   2  -4    0.44    0.24
  -9   2  -4    0.82    0.25
   9  -2   4    0.47    0.21
   9  -2   4    0.91    0.25
 -10   2  -4    4.13    0.43
 -10   2  -4    3.47    0.47
  10  -2   4    4.18    0.42
  10  -2   4    4.32    0.45
 -11   2  -4    3.78    0.52
 -11   2  -4    4.20    0.45
  11  -2   4    3.71    0.42
  11  -2   4    3.89    0.47
 -12   2  -4   -0.08    0.22
 -12   2  -4    0.44    0.30
  12  -2   4    0.05    0.21
  13   1  -4    4.18    0.52
 -13  -1   4    4.43    0.61
  12   1  -4    4.47    0.51
 -12  -1   4    4.63    0.58
  11   1  -4   -0.12    0.17
 -11  -1   4    0.21    0.18
 -11  -1   4    0.15    0.23
  10   1  -4    0.67    0.24
 -10  -1   4    0.71    0.21
 -10  -1   4    0.87    0.28
   9   1  -4    4.06    0.38
  -9  -1   4    3.82    0.32
  -9  -1   4    2.97    0.39
   8   1  -4    4.89    0.38
  -8  -1   4    5.35    0.35
  -8  -1   4    5.21    0.44
   7   1  -4   32.80    1.01
  -7  -1   4   32.29    0.90
  -7  -1   4   31.79    1.08
   6   1  -4   15.19    0.60
  -6  -1   4   16.08    0.52
  -6  -1   4   16.49    0.67
   5   1  -4   79.08    1.81
  -5  -1   4   74.57    1.86
  -5  -1   4   76.64    1.68
   4   1  -4  198.88    4.17
  -4  -1   4  199.75    4.02
  -4  -1   4  202.37    4.24
   3   1  -4   50.74    1.19
  -3  -1   4   50.71    1.22
  -3  -1   4   48.05    1.08
   2   1  -4  110.19    2.35
  -2  -1   4  110.78    2.37
   1   1  -4   21.72    0.45
   1   1  -4   21.02    0.57
  -1  -1   4   22.11    0.59
  -1  -1   4   20.87    0.51
   0   1  -4   43.70    1.04
   0  -1   4   45.26    0.95
   0  -1   4   44.53    1.04
  -1   1  -4   28.46    0.75
   1  -1   4   29.50    0.74
   1  -1   4   28.61    0.66
  -2   1  -4   16.07    0.52
   2  -1   4   16.74    0.51
   2  -1   4   15.65    0.44
  -3   1  -4    2.76    0.22
   3  -1   4    3.09    0.21
   3  -1   4    2.93    0.19
  -4   1  -4    4.23    0.28
  -4   1  -4    2.40    0.23
   4  -1   4    2.90    0.23
  -5   1  -4    6.80    0.40
  -5   1  -4    6.81    0.41
   5  -1   4    6.59    0.36
  -6   1  -4    0.00    0.13
  -6   1  -4    0.25    0.17
  -6   1  -4    0.19    0.08
   6  -1   4    0.07    0.13
  -7   1  -4    7.41    0.46
  -7   1  -4    8.05    0.52
   7  -1   4    8.50    0.48
  -8   1  -4    0.30    0.18
  -8   1  -4   -0.06    0.16
   8  -1   4    0.23    0.17
  -9   1  -4   16.93    0.88
  -9   1  -4   17.26    0.80
   9  -1   4   18.42    0.83
 -10   1  -4   10.24    0.63
 -10   1  -4   12.69    0.80
  10  -1   4   11.05    0.68
 -11   1  -4    0.23    0.21
 -11   1  -4    0.11    0.25
 -11   1  -4    0.07    0.22
  11  -1   4   -0.09    0.18
 -12   1  -4    0.34    0.26
 -12   1  -4   -0.01    0.27
 -12   1  -4    0.59    0.24
  12  -1   4    0.64    0.27
  13   0  -4    0.36    0.26
 -13   0   4    0.05    0.30
  12   0  -4    0.29    0.24
 -12   0   4    0.07    0.25
  11   0  -4    0.15    0.19
 -11   0   4    0.06    0.21
 -11   0   4    0.08    0.17
  10   0  -4    2.95    0.37
 -10   0   4    3.42    0.44
 -10   0   4    3.51    0.33
   9   0  -4    2.75    0.33
  -9   0   4    2.64    0.37
  -9   0   4    2.13    0.25
   8   0  -4    6.58    0.43
  -8   0   4    6.51    0.48
  -8   0   4    6.90    0.37
   7   0  -4    1.68    0.23
   7   0  -4    1.90    0.14
  -7   0   4    1.50    0.18
  -7   0   4    1.50    0.25
   6   0  -4   20.77    0.70
  -6   0   4   20.49    0.60
  -6   0   4   20.12    0.76
   5   0  -4   80.47    1.88
  -5   0   4   80.25    1.94
  -5   0   4   81.21    1.73
   4   0  -4    6.12    0.30
  -4   0   4    5.90    0.32
  -4   0   4    6.63    0.22
   3   0  -4   88.04    1.93
  -3   0   4   87.59    1.96
   2   0  -4   31.83    0.81
   2   0  -4   33.47    0.75
  -2   0   4   32.16    0.82
   1   0  -4   11.46    0.37
   1   0  -4   11.57    0.35
  -1   0   4   11.59    0.37
   0   0  -4   41.42    0.99
   0   0  -4   42.05    0.88
   0   0   4   41.88    0.98
   0   0   4   42.10    0.87
  -1   0  -4  332.97    6.60
  -1   0  -4  323.20    6.15
  -1   0  -4  320.98    6.49
   1   0   4  327.88    6.31
   1   0   4  329.31    6.57
  -2   0  -4   10.00    0.38
  -2   0  -4    9.59    0.38
   2   0   4    9.68    0.30
   2   0   4    9.63    0.36
  -3   0  -4   17.57    0.59
  -3   0  -4   17.66    0.58
   3   0   4   17.40    0.56
  -4   0  -4    6.16    0.34
  -4   0  -4    6.36    0.35
   4   0   4    5.92    0.32
  -5   0  -4    8.40    0.34
  -5   0  -4    7.82    0.45
  -5   0  -4    7.06    0.41
   5   0   4    7.15    0.38
  -6   0  -4   44.12    1.10
  -6   0  -4   43.69    1.31
  -6   0  -4   44.11    1.25
   6   0   4   41.14    1.22
  -7   0  -4    1.87    0.28
  -7   0  -4    1.32    0.27
   7   0   4    1.75    0.25
  -8   0  -4   13.01    0.71
  -8   0  -4   11.62    0.62
   8   0   4   13.33    0.66
  -9   0  -4    4.72    0.38
  -9   0  -4    3.78    0.45
  -9   0  -4    4.54    0.43
   9   0   4    5.17    0.46
 -10   0  -4    0.36    0.28
 -10   0  -4    0.43    0.18
 -10   0  -4    0.29    0.22
 -11   0  -4    0.00    0.16
 -11   0  -4   -0.02    0.23
 -11   0  -4    0.21    0.23
 -12   0  -4    0.44    0.22
 -12   0  -4    0.54    0.33
 -12   0  -4    0.72    0.30
  12   0   4    0.46    0.27
  13  -1  -4    0.12    0.25
  12  -1  -4    0.02    0.21
  11  -1  -4    1.13    0.32
 -11   1   4    0.88    0.33
  10  -1  -4    3.22    0.38
 -10   1   4    3.52    0.32
 -10   1   4    3.01    0.42
   9  -1  -4    0.25    0.18
  -9   1   4    0.42    0.21
  -9   1   4    0.47    0.15
   8  -1  -4   -0.04    0.12
  -8   1   4    0.06    0.15
  -8   1   4   -0.15    0.09
   7  -1  -4   27.29    0.90
   7  -1  -4   29.01    0.74
  -7   1   4   27.63    0.97
  -7   1   4   27.73    0.77
   6  -1  -4   36.48    1.07
   6  -1  -4   39.98    1.00
  -6   1   4   39.08    0.94
  -6   1   4   38.61    1.15
   5  -1  -4   12.35    0.44
   5  -1  -4   12.59    0.48
  -5   1   4   12.62    0.37
  -5   1   4   12.94    0.53
   4  -1  -4  122.56    2.69
  -4   1   4  125.48    2.74
  -4   1   4  125.99    2.51
   3  -1  -4    4.91    0.25
  -3   1   4    4.79    0.26
   2  -1  -4    1.99    0.15
   2  -1  -4    1.95    0.15
  -2   1   4    1.80    0.15
   1  -1  -4   28.22    0.60
   1  -1  -4   27.26    0.69
   1  -1  -4   28.61    0.74
  -1   1   4   27.19    0.69
   0  -1  -4   36.84    0.83
   0  -1  -4   35.68    0.81
   0  -1  -4   36.81    0.88
   0   1   4   37.65    0.87
  -1  -1  -4   60.42    1.29
  -1  -1  -4   60.79    1.38
  -1  -1  -4   60.06    1.36
   1   1   4   62.14    1.36
   1   1   4   60.49    1.24
  -2  -1  -4    7.81    0.30
  -2  -1  -4    7.57    0.33
  -2  -1  -4    8.21    0.34
   2   1   4    7.38    0.30
  -3  -1  -4    0.06    0.07
  -3  -1  -4    0.15    0.09
  -3  -1  -4    0.07    0.09
  -3  -1  -4    0.15    0.10
   3   1   4    0.10    0.07
  -4  -1  -4    2.37    0.24
  -4  -1  -4    2.89    0.21
  -4  -1  -4    2.39    0.23
  -4  -1  -4    2.32    0.20
   4   1   4    2.40    0.21
  -5  -1  -4    3.49    0.26
  -5  -1  -4    4.21    0.26
  -5  -1  -4    4.60    0.34
  -5  -1  -4    3.66    0.32
   5   1   4    4.46    0.29
  -6  -1  -4   20.14    0.76
  -6  -1  -4   20.53    0.64
  -6  -1  -4   18.96    0.67
  -6  -1  -4   20.29    0.80
   6   1   4   19.93    0.73
  -7  -1  -4    1.16    0.24
  -7  -1  -4    1.01    0.25
  -7  -1  -4    0.80    0.19
   7   1   4    1.02    0.21
  -8  -1  -4    5.56    0.48
  -8  -1  -4    6.19    0.39
  -8  -1  -4    6.09    0.47
   8   1   4    6.02    0.44
  -9  -1  -4   -0.12    0.18
  -9  -1  -4   -0.08    0.16
  -9  -1  -4    0.19    0.16
 -10  -1  -4    0.25    0.24
 -10  -1  -4   -0.04    0.17
 -10  -1  -4    0.06    0.17
 -11  -1  -4    0.56    0.22
 -11  -1  -4    0.22    0.27
 -11  -1  -4    0.49    0.26
 -12  -1  -4    2.43    0.49
 -12  -1  -4    2.59    0.45
 -12  -1  -4    3.22    0.40
  13  -2  -4   -0.04    0.24
  12  -2  -4    2.67    0.42
  11  -2  -4    4.77    0.47
  10  -2  -4    0.62    0.23
   9  -2  -4    0.87    0.23
  -9   2   4    0.87    0.26
   8  -2  -4   11.14    0.55
  -8   2   4   10.44    0.60
  -8   2   4   11.00    0.45
   7  -2  -4   20.52    0.60
   7  -2  -4   18.30    0.71
  -7   2   4   19.92    0.79
  -7   2   4   18.47    0.58
   6  -2  -4    2.24    0.19
   6  -2  -4    2.20    0.23
  -6   2   4    2.69    0.27
  -6   2   4    2.78    0.18
   5  -2  -4   34.34    0.93
   5  -2  -4   31.90    0.91
  -5   2   4   32.43    0.97
  -5   2   4   33.96    0.77
   4  -2  -4    3.05    0.22
   4  -2  -4    3.81    0.24
  -4   2   4    3.01    0.24
  -4   2   4    3.54    0.14
   3  -2  -4    5.78    0.28
   3  -2  -4    6.48    0.28
   3  -2  -4    6.70    0.32
  -3   2   4    6.69    0.30
   2  -2  -4    7.94    0.29
   2  -2  -4    8.32    0.34
   2  -2  -4    7.73    0.36
   2  -2  -4    7.56    0.20
  -2   2   4    7.49    0.29
   1  -2  -4  133.53    2.75
   1  -2  -4  138.29    2.95
   1  -2  -4  126.46    3.03
  -1   2   4  132.00    2.74
   0  -2  -4   37.56    0.86
   0  -2  -4   37.64    0.89
   0  -2  -4   37.33    1.02
   0  -2  -4   36.83    1.04
   0   2   4   38.06    0.87
  -1  -2  -4   51.25    1.18
  -1  -2  -4   49.61    1.33
  -1  -2  -4   52.42    1.17
  -1  -2  -4   51.47    1.14
  -1  -2  -4   51.84    1.19
   1   2   4   50.40    1.16
  -2  -2  -4   68.13    1.49
  -2  -2  -4   67.64    1.70
  -2  -2  -4   68.78    1.57
  -2  -2  -4   70.13    1.58
   2   2   4   65.98    1.52
  -3  -2  -4    4.27    0.28
  -3  -2  -4    3.93    0.27
  -3  -2  -4    4.22    0.27
  -3  -2  -4    4.30    0.25
   3   2   4    3.97    0.24
  -4  -2  -4    0.17    0.11
  -4  -2  -4    0.13    0.10
  -4  -2  -4    0.34    0.12
  -4  -2  -4    0.14    0.11
   4   2   4    0.14    0.10
  -5  -2  -4   18.09    0.63
  -5  -2  -4   19.81    0.72
  -5  -2  -4   18.28    0.63
  -5  -2  -4   17.07    0.68
   5   2   4   17.63    0.63
  -6  -2  -4    0.01    0.13
  -6  -2  -4    0.07    0.10
  -6  -2  -4    0.04    0.11
  -6  -2  -4    0.28    0.15
   6   2   4   -0.17    0.09
  -7  -2  -4   14.26    0.60
  -7  -2  -4   13.40    0.68
  -7  -2  -4   14.52    0.68
  -8  -2  -4    2.44    0.34
  -8  -2  -4    1.82    0.27
  -8  -2  -4    1.80    0.33
  -9  -2  -4    0.22    0.19
  -9  -2  -4    0.01    0.20
  -9  -2  -4    0.17    0.16
 -10  -2  -4    2.03    0.37
 -10  -2  -4    2.15    0.32
 -10  -2  -4    2.19    0.41
 -11  -2  -4    5.35    0.58
 -11  -2  -4    3.64    0.40
 -11  -2  -4    5.12    0.54
 -12  -2  -4    0.09    0.20
  13  -3  -4    8.67    0.68
  13  -3  -4    8.74    0.64
  12  -3  -4    2.34    0.40
  11  -3  -4    2.45    0.38
  10  -3  -4    0.72    0.23
   9  -3  -4    1.64    0.28
   8  -3  -4   28.26    0.97
   7  -3  -4   14.67    0.52
   7  -3  -4   12.60    0.57
  -7   3   4   14.34    0.66
  -7   3   4   13.87    0.47
   6  -3  -4    7.79    0.41
   6  -3  -4    8.07    0.37
  -6   3   4    8.34    0.45
  -6   3   4    7.27    0.29
   5  -3  -4   92.33    2.14
   5  -3  -4   98.21    2.25
  -5   3   4   93.30    2.19
  -5   3   4   93.55    1.96
   4  -3  -4   19.87    0.53
   4  -3  -4   19.42    0.66
   4  -3  -4   18.34    0.59
  -4   3   4   19.94    0.63
   3  -3  -4    3.24    0.16
   3  -3  -4    3.45    0.26
   3  -3  -4    3.48    0.24
   3  -3  -4    3.33    0.20
   3  -3  -4    2.88    0.27
  -3   3   4    3.19    0.21
   2  -3  -4   60.91    1.22
   2  -3  -4   59.85    1.34
   2  -3  -4   61.99    1.56
   2  -3  -4   59.08    1.49
   2  -3  -4   59.60    1.56
  -2   3   4   60.75    1.35
   1  -3  -4   16.17    0.61
   1  -3  -4   17.51    0.47
   1  -3  -4   17.21    0.47
   1  -3  -4   17.89    0.61
  -1   3   4   17.52    0.47
   0  -3  -4   35.53    1.06
   0  -3  -4   36.79    0.86
   0  -3  -4   39.06    0.87
   0  -3  -4   36.66    1.05
   0   3   4   36.67    0.85
  -1  -3  -4   86.57    1.83
  -1  -3  -4   81.92    2.07
  -1  -3  -4   84.83    1.85
  -1  -3  -4   80.16    2.06
   1   3   4   85.19    1.79
  -2  -3  -4   14.43    0.48
  -2  -3  -4   13.43    0.48
  -2  -3  -4   14.96    0.58
  -2  -3  -4   15.15    0.46
  -2  -3  -4   14.88    0.52
   2   3   4   14.71    0.45
  -3  -3  -4    4.60    0.30
  -3  -3  -4    4.25    0.30
  -3  -3  -4    4.64    0.28
  -3  -3  -4    4.47    0.28
   3   3   4    4.03    0.24
  -4  -3  -4   10.36    0.49
  -4  -3  -4   10.28    0.47
  -4  -3  -4   10.67    0.48
  -4  -3  -4   10.17    0.45
   4   3   4   10.88    0.43
  -5  -3  -4    0.03    0.12
  -5  -3  -4    0.06    0.12
  -5  -3  -4   -0.04    0.10
  -5  -3  -4    0.17    0.12
  -6  -3  -4   13.74    0.55
  -6  -3  -4   11.82    0.53
  -6  -3  -4   11.73    0.59
  -6  -3  -4   13.14    0.63
  -7  -3  -4    2.25    0.32
  -7  -3  -4    1.85    0.30
  -7  -3  -4    1.64    0.25
  -8  -3  -4   -0.06    0.17
  -8  -3  -4   -0.07    0.12
  -8  -3  -4   -0.15    0.15
  -9  -3  -4    5.90    0.52
  -9  -3  -4    4.69    0.41
  -9  -3  -4    5.41    0.52
 -10  -3  -4    3.88    0.50
 -10  -3  -4    3.94    0.48
 -10  -3  -4    3.98    0.41
 -11  -3  -4    0.32    0.22
 -11  -3  -4    0.19    0.28
 -11  -3  -4    0.33    0.24
  13  -4  -4    0.19    0.24
  13  -4  -4    0.07    0.23
  12  -4  -4    0.32    0.25
  12  -4  -4    0.32    0.23
  11  -4  -4   -0.20    0.16
  11  -4  -4   -0.12    0.16
  10  -4  -4    0.88    0.25
  10  -4  -4    0.71    0.23
   9  -4  -4    6.35    0.42
   9  -4  -4    6.41    0.46
   8  -4  -4    9.34    0.52
   8  -4  -4    8.56    0.46
   7  -4  -4   12.58    0.53
   7  -4  -4   13.98    0.54
   7  -4  -4   12.30    0.56
   6  -4  -4   40.31    1.05
   6  -4  -4   40.83    1.13
   6  -4  -4   40.91    1.15
   5  -4  -4    1.99    0.21
   5  -4  -4    1.96    0.22
   5  -4  -4    2.08    0.18
   5  -4  -4    1.65    0.24
   4  -4  -4   23.65    0.81
   4  -4  -4   22.61    0.60
   4  -4  -4   23.06    0.67
   4  -4  -4   22.94    0.78
  -4   4   4   21.82    0.69
   3  -4  -4   62.43    1.60
   3  -4  -4   63.71    1.66
   3  -4  -4   61.20    1.64
   3  -4  -4   63.71    1.33
   3  -4  -4   62.72    1.42
  -3   4   4   64.54    1.45
   2  -4  -4   20.92    0.72
   2  -4  -4   20.77    0.74
   2  -4  -4   20.95    0.55
   2  -4  -4   20.27    0.48
   2  -4  -4   21.39    0.55
   2  -4  -4   21.19    0.78
   1  -4  -4   25.08    0.61
   1  -4  -4   24.13    0.83
   1  -4  -4   25.94    0.84
   1  -4  -4   26.07    0.61
   1  -4  -4   23.30    0.86
   0  -4  -4   64.92    1.39
   0  -4  -4   63.37    1.70
   0  -4  -4   65.88    1.40
   0  -4  -4   65.46    1.70
   0  -4  -4   63.55    1.73
  -1  -4  -4    1.97    0.26
  -1  -4  -4    1.90    0.23
  -1  -4  -4    2.11    0.15
  -1  -4  -4    2.15    0.16
  -2  -4  -4    0.14    0.11
  -2  -4  -4    0.19    0.10
  -2  -4  -4    0.09    0.16
  -2  -4  -4    0.05    0.10
  -3  -4  -4   35.94    0.97
  -3  -4  -4   35.97    1.22
  -3  -4  -4   37.13    1.01
  -3  -4  -4   37.42    1.13
  -3  -4  -4   36.37    1.05
  -4  -4  -4    1.55    0.21
  -4  -4  -4    2.31    0.25
  -4  -4  -4    1.77    0.24
  -4  -4  -4    1.75    0.24
  -5  -4  -4   60.74    1.61
  -5  -4  -4   61.75    1.55
  -5  -4  -4   61.61    1.67
  -5  -4  -4   62.97    1.67
  -6  -4  -4    6.70    0.44
  -6  -4  -4    7.80    0.50
  -6  -4  -4    7.25    0.44
  -6  -4  -4    6.67    0.41
  -7  -4  -4    2.45    0.32
  -7  -4  -4    2.35    0.33
  -7  -4  -4    2.74    0.30
  -8  -4  -4    1.99    0.29
  -8  -4  -4    1.54    0.32
  -8  -4  -4    1.97    0.34
  -9  -4  -4    4.20    0.40
  -9  -4  -4    3.53    0.45
  -9  -4  -4    4.74    0.49
 -10  -4  -4    0.00    0.22
 -10  -4  -4   -0.07    0.21
 -10  -4  -4   -0.04    0.18
 -11  -4  -4    0.66    0.30
 -11  -4  -4    2.00    0.43
 -11  -4  -4    0.68    0.27
  12  -5  -4    1.07    0.33
  12  -5  -4    0.99    0.29
  11  -5  -4    0.01    0.19
  11  -5  -4    0.12    0.20
  10  -5  -4    5.96    0.45
  10  -5  -4    6.15    0.48
   9  -5  -4    1.47    0.25
   9  -5  -4    1.50    0.27
   8  -5  -4   10.42    0.51
   8  -5  -4   10.16    0.54
   7  -5  -4   28.54    0.94
   7  -5  -4   27.88    0.86
   7  -5  -4   29.17    0.93
   6  -5  -4   11.12    0.49
   6  -5  -4   10.47    0.50
   6  -5  -4   10.44    0.54
   6  -5  -4    9.86    0.42
   5  -5  -4   20.62    0.67
   5  -5  -4   22.12    0.82
   5  -5  -4   20.47    0.62
   5  -5  -4   21.91    0.78
   4  -5  -4   44.73    1.04
   4  -5  -4   45.57    1.33
   4  -5  -4   45.23    1.32
   4  -5  -4   44.76    1.11
   3  -5  -4   26.50    0.95
   3  -5  -4   27.25    0.66
   3  -5  -4   26.60    0.90
   3  -5  -4   27.80    0.94
   3  -5  -4   28.22    0.72
   2  -5  -4    8.44    0.47
   2  -5  -4    8.70    0.29
   2  -5  -4    8.87    0.29
   2  -5  -4    8.90    0.27
   2  -5  -4    7.91    0.50
   2  -5  -4    8.72    0.48
   1  -5  -4   12.31    0.34
   1  -5  -4   13.29    0.35
   1  -5  -4   12.12    0.58
   1  -5  -4   12.53    0.58
   0  -5  -4    2.90    0.34
   0  -5  -4    2.67    0.30
   0  -5  -4    2.85    0.29
   0  -5  -4    2.93    0.15
   0  -5  -4    2.77    0.14
  -1  -5  -4    9.50    0.31
  -1  -5  -4    8.78    0.49
  -1  -5  -4    9.25    0.56
  -1  -5  -4    9.19    0.54
  -1  -5  -4    9.42    0.31
  -2  -5  -4   56.83    1.63
  -2  -5  -4   59.67    1.70
  -2  -5  -4   57.50    1.33
  -3  -5  -4    4.37    0.32
  -3  -5  -4    3.92    0.40
  -3  -5  -4    3.31    0.32
  -3  -5  -4    4.10    0.26
  -4  -5  -4   17.82    0.88
  -4  -5  -4   20.05    0.77
  -4  -5  -4   20.26    0.78
  -4  -5  -4   18.78    0.66
  -4  -5  -4   19.42    0.71
  -5  -5  -4    2.40    0.28
  -5  -5  -4    3.06    0.41
  -5  -5  -4    2.86    0.33
  -5  -5  -4    2.30    0.28
  -5  -5  -4    2.51    0.27
  -6  -5  -4    1.30    0.23
  -6  -5  -4    1.29    0.24
  -6  -5  -4    1.18    0.26
  -6  -5  -4    1.22    0.24
  -7  -5  -4    0.62    0.20
  -7  -5  -4    0.09    0.18
  -7  -5  -4    0.26    0.19
  -8  -5  -4    3.60    0.39
  -8  -5  -4    3.42    0.40
  -8  -5  -4    3.02    0.42
  -9  -5  -4   -0.07    0.15
  -9  -5  -4    0.38    0.24
  -9  -5  -4    0.46    0.25
 -10  -5  -4    0.27    0.21
 -10  -5  -4    0.20    0.27
 -10  -5  -4    1.21    0.34
  12  -6  -4    1.00    0.30
  12  -6  -4    0.72    0.27
  11  -6  -4    3.78    0.42
  11  -6  -4    3.73    0.44
  10  -6  -4    3.94    0.39
  10  -6  -4    4.41    0.43
   9  -6  -4    5.75    0.45
   9  -6  -4    5.30    0.41
   8  -6  -4   25.61    0.85
   8  -6  -4   23.21    0.88
   7  -6  -4    1.59    0.23
   7  -6  -4    1.22    0.20
   7  -6  -4    1.97    0.26
   6  -6  -4    0.68    0.19
   6  -6  -4    0.51    0.21
   6  -6  -4    0.70    0.17
   6  -6  -4    0.50    0.14
   5  -6  -4    2.61    0.23
   5  -6  -4    2.88    0.22
   5  -6  -4    2.93    0.34
   5  -6  -4    2.52    0.28
   4  -6  -4   14.44    0.49
   4  -6  -4   13.99    0.69
   4  -6  -4   14.39    0.46
   4  -6  -4   15.22    0.67
   3  -6  -4    0.73    0.24
   3  -6  -4    0.77    0.22
   3  -6  -4    0.70    0.11
   3  -6  -4    0.80    0.20
   2  -6  -4   19.55    0.49
   2  -6  -4   21.05    0.50
   2  -6  -4   19.50    0.80
   2  -6  -4   18.61    0.79
   2  -6  -4   21.08    0.86
   1  -6  -4    6.06    0.43
   1  -6  -4    5.14    0.45
   1  -6  -4    5.92    0.44
   0  -6  -4    8.95    0.53
   0  -6  -4    8.93    0.59
   0  -6  -4    9.86    0.55
  -1  -6  -4    2.97    0.15
  -1  -6  -4    2.60    0.31
  -1  -6  -4    2.90    0.35
  -1  -6  -4    2.86    0.38
  -2  -6  -4    0.11    0.18
  -2  -6  -4    0.13    0.08
  -2  -6  -4   -0.05    0.13
  -3  -6  -4   12.23    0.62
  -3  -6  -4   12.80    0.72
  -3  -6  -4   12.45    0.45
  -4  -6  -4   -0.23    0.12
  -4  -6  -4    0.12    0.12
  -4  -6  -4   -0.12    0.18
  -5  -6  -4    2.69    0.42
  -5  -6  -4    2.92    0.35
  -5  -6  -4    2.86    0.33
  -5  -6  -4    3.18    0.29
  -6  -6  -4    0.12    0.15
  -6  -6  -4    0.42    0.28
  -6  -6  -4    0.20    0.16
  -6  -6  -4    0.17    0.17
  -7  -6  -4    3.48    0.36
  -7  -6  -4    3.16    0.41
  -7  -6  -4    2.52    0.46
  -8  -6  -4    3.78    0.56
  -8  -6  -4    3.28    0.39
  -8  -6  -4    3.20    0.44
  -8  -6  -4    3.55    0.41
  -9  -6  -4    1.49    0.34
  -9  -6  -4    1.57    0.37
  -9  -6  -4    0.63    0.36
  -9  -6  -4    1.56    0.32
 -10  -6  -4    2.80    0.48
 -10  -6  -4    2.48    0.43
 -10  -6  -4    2.36    0.54
  11  -7  -4   -0.03    0.21
  10  -7  -4    4.18    0.44
   9  -7  -4    3.67    0.38
   8  -7  -4    0.15    0.15
   7  -7  -4    0.06    0.22
   7  -7  -4    0.34    0.16
   7  -7  -4    0.31    0.17
   6  -7  -4    9.01    0.53
   6  -7  -4    9.36    0.60
   6  -7  -4    8.81    0.44
   5  -7  -4   17.35    0.77
   5  -7  -4   16.03    0.79
   5  -7  -4   17.19    0.58
   4  -7  -4    0.00    0.08
   4  -7  -4   -0.18    0.17
   4  -7  -4    0.22    0.16
   3  -7  -4   26.85    1.02
   3  -7  -4   27.48    0.66
   3  -7  -4   26.87    1.06
   3  -7  -4   26.45    1.00
   2  -7  -4    5.22    0.48
   2  -7  -4    6.08    0.45
   2  -7  -4    5.70    0.44
   1  -7  -4    0.95    0.23
   1  -7  -4    0.77    0.27
   1  -7  -4    1.18    0.26
   0  -7  -4    0.06    0.21
   0  -7  -4    0.10    0.19
   0  -7  -4    0.11    0.14
  -1  -7  -4    8.25    0.60
  -1  -7  -4    7.81    0.57
  -1  -7  -4    8.40    0.54
  -2  -7  -4    9.76    0.59
  -2  -7  -4   10.47    0.31
  -2  -7  -4    9.41    0.65
  -3  -7  -4    0.07    0.10
  -3  -7  -4    0.28    0.18
  -3  -7  -4    0.11    0.20
  -4  -7  -4    0.20    0.12
  -4  -7  -4    0.03    0.16
  -4  -7  -4    0.00    0.21
  -5  -7  -4    0.02    0.15
  -5  -7  -4   -0.04    0.12
  -5  -7  -4    0.23    0.22
  -6  -7  -4    2.75    0.30
  -6  -7  -4    3.00    0.49
  -6  -7  -4    2.86    0.35
  -7  -7  -4    4.77    0.60
  -7  -7  -4    5.66    0.44
  -8  -7  -4    0.05    0.20
  -8  -7  -4   -0.07    0.30
  -9  -7  -4    2.60    0.56
  -9  -7  -4    2.74    0.39
  11  -8  -4    0.56    0.26
  10  -8  -4    0.90    0.27
   9  -8  -4    0.55    0.22
   8  -8  -4    0.16    0.17
   7  -8  -4    2.23    0.27
   7  -8  -4    3.19    0.36
   7  -8  -4    3.15    0.42
   6  -8  -4   16.10    0.76
   6  -8  -4   14.74    0.79
   6  -8  -4   14.77    0.58
   5  -8  -4    0.82    0.24
   5  -8  -4    1.02    0.16
   5  -8  -4    0.67    0.27
   4  -8  -4   22.31    0.96
   4  -8  -4   21.51    0.99
   4  -8  -4   23.53    0.60
   3  -8  -4   16.42    0.85
   3  -8  -4   16.42    0.80
   3  -8  -4   17.22    0.81
   2  -8  -4    0.04    0.21
   2  -8  -4    0.13    0.17
   2  -8  -4    0.15    0.20
   1  -8  -4    1.92    0.34
   1  -8  -4    1.85    0.32
   1  -8  -4    1.84    0.37
   0  -8  -4    0.70    0.24
   0  -8  -4    0.84    0.30
   0  -8  -4    0.63    0.27
  -1  -8  -4    1.07    0.31
  -1  -8  -4    0.79    0.25
  -1  -8  -4    0.60    0.29
  -2  -8  -4    2.68    0.40
  -2  -8  -4    1.71    0.32
  -3  -8  -4    0.80    0.25
  -3  -8  -4    1.04    0.33
  -4  -8  -4    0.08    0.11
  -4  -8  -4    0.05    0.18
  -4  -8  -4   -0.10    0.21
  -5  -8  -4    7.95    0.70
  -5  -8  -4    6.69    0.53
  -5  -8  -4    6.20    0.36
  -6  -8  -4    4.54    0.45
  -6  -8  -4    4.58    0.35
  -6  -8  -4    3.68    0.55
  -7  -8  -4    2.74    0.52
  -7  -8  -4    2.96    0.33
  -8  -8  -4    5.35    0.45
  -8  -8  -4    4.86    0.67
  10  -9  -4    3.03    0.39
   9  -9  -4    0.03    0.19
   8  -9  -4    4.00    0.36
   7  -9  -4   21.12    1.00
   7  -9  -4   19.47    0.73
   6  -9  -4    0.22    0.20
   6  -9  -4    0.15    0.12
   6  -9  -4    0.06    0.25
   5  -9  -4   17.91    0.92
   5  -9  -4   17.86    0.86
   4  -9  -4    6.29    0.57
   4  -9  -4    5.98    0.51
   3  -9  -4    0.50    0.23
   3  -9  -4    0.98    0.32
   3  -9  -4    0.44    0.26
   2  -9  -4   -0.01    0.17
   2  -9  -4   -0.30    0.17
   2  -9  -4    0.03    0.22
   1  -9  -4    0.44    0.30
   1  -9  -4    0.50    0.25
   1  -9  -4    0.63    0.23
   0  -9  -4    0.96    0.36
   0  -9  -4    0.50    0.23
   0  -9  -4    0.75    0.28
  -1  -9  -4    7.19    0.60
  -1  -9  -4    7.64    0.59
  -1  -9  -4    6.61    0.66
  -2  -9  -4    1.23    0.33
  -2  -9  -4    0.89    0.27
  -3  -9  -4    1.44    0.38
  -3  -9  -4    2.12    0.36
  -4  -9  -4    5.05    0.50
  -4  -9  -4    4.24    0.55
  -5  -9  -4    3.77    0.44
  -5  -9  -4    3.51    0.55
  -6  -9  -4    0.72    0.38
  -7  -9  -4    5.93    0.73
   9 -10  -4    4.96    0.42
   8 -10  -4    8.11    0.47
   7 -10  -4   -0.01    0.28
   6 -10  -4    2.21    0.37
   6 -10  -4    2.07    0.41
   5 -10  -4    0.78    0.34
   5 -10  -4    1.47    0.33
   4 -10  -4   -0.19    0.22
   4 -10  -4    0.05    0.19
   3 -10  -4    0.00    0.25
   3 -10  -4    0.15    0.23
   3 -10  -4   -0.04    0.17
   2 -10  -4    1.17    0.34
   2 -10  -4    0.63    0.32
   2 -10  -4    1.08    0.31
   1 -10  -4    0.02    0.19
   1 -10  -4   -0.03    0.24
   1 -10  -4    0.15    0.24
   0 -10  -4    1.15    0.34
   0 -10  -4    1.37    0.39
   0 -10  -4    1.59    0.34
  -1 -10  -4   -0.17    0.27
  -1 -10  -4    0.12    0.21
  -1 -10  -4    0.09    0.24
  -2 -10  -4    0.76    0.28
  -2 -10  -4   -0.03    0.25
  -3 -10  -4    0.89    0.29
  -3 -10  -4    0.68    0.34
  -4 -10  -4    1.45    0.42
  -4 -10  -4    1.84    0.38
  -5 -10  -4   -0.07    0.29
  -6 -10  -4    3.35    0.59
   6 -11  -4    1.69    0.43
   5 -11  -4    1.38    0.41
   4 -11  -4    0.85    0.35
   4 -11  -4    1.06    0.33
   3 -11  -4    0.15    0.21
   3 -11  -4    0.22    0.31
   2 -11  -4    4.58    0.61
   2 -11  -4    3.65    0.51
   2 -11  -4    3.41    0.49
   1 -11  -4    2.68    0.44
   1 -11  -4    3.79    0.58
   1 -11  -4    2.33    0.44
   0 -11  -4    0.89    0.41
   0 -11  -4    0.94    0.31
   0 -11  -4    1.25    0.38
  -1 -11  -4    3.08    0.57
  -1 -11  -4    3.56    0.53
  -1 -11  -4    3.77    0.51
  -2 -11  -4    0.68    0.28
  -2 -11  -4    1.23    0.39
  -3 -11  -4    1.44    0.38
  -3 -11  -4    0.96    0.38
  -4 -11  -4    0.25    0.33
  -5 -11  -4    2.34    0.55
   6 -12  -4    1.87    0.49
   5 -12  -4    0.10    0.29
   4 -12  -4    0.39    0.33
   3 -12  -4    2.20    0.52
   2 -12  -4    2.99    0.51
   2 -12  -4    3.14    0.49
   2 -12  -4    1.74    0.51
   1 -12  -4    0.22    0.33
   1 -12  -4    0.22    0.30
   1 -12  -4    0.36    0.28
   0 -12  -4    0.17    0.31
   0 -12  -4    0.37    0.28
   0 -12  -4    0.41    0.38
  -1 -12  -4    0.19    0.31
  -2 -12  -4    0.51    0.35
  -3 -12  -4    0.91    0.42
   4 -13  -4    0.57    0.42
   3 -13  -4   -0.53    0.29
   2 -13  -4    0.55    0.43
   1 -13  -4   -0.19    0.30
   1 -13  -4   -0.34    0.36
  -2 -16   5   -0.27    0.33
  -1 -16   5    2.51    0.45
  -1 -16   5    1.60    0.46
   0 -16   5    2.16    0.41
   1 -16   5    8.21    0.79
   2 -16   5   -0.18    0.24
   2 -16   5    0.22    0.32
   3 -16   5    4.38    0.51
   3 -16   5    3.84    0.60
  -4 -15   5   -0.50    0.26
  -4 -15   5    0.36    0.31
  -3 -15   5    2.35    0.52
  -2 -15   5    0.90    0.39
  -1 -15   5    3.50    0.47
  -1 -15   5    4.89    0.61
   0 -15   5    8.16    0.75
   1 -15   5   -0.05    0.22
   1 -15   5   -0.07    0.25
   2 -15   5    7.56    0.73
   2 -15   5    8.89    0.63
   3 -15   5    3.04    0.51
   3 -15   5    3.01    0.43
   4 -15   5   -0.04    0.19
   4 -15   5   -0.41    0.22
   5 -15   5    0.85    0.35
   5 -15   5    0.48    0.27
  -6 -14   5    0.12    0.31
  -5 -14   5    0.29    0.32
  -5 -14   5    0.14    0.30
  -4 -14   5    0.05    0.25
  -4 -14   5    0.23    0.30
  -3 -14   5    1.44    0.40
  -3 -14   5    1.67    0.41
  -2 -14   5    3.06    0.49
  -2 -14   5    2.65    0.42
  -1 -14   5    6.92    0.57
  -1 -14   5    8.37    0.69
   0 -14   5    0.25    0.23
   0 -14   5    0.13    0.25
   1 -14   5    2.73    0.39
   1 -14   5    2.62    0.47
   2 -14   5    2.29    0.36
   2 -14   5    2.33    0.44
   3 -14   5    3.43    0.50
   3 -14   5    3.02    0.41
   3 -14   5    3.62    0.29
   4 -14   5    1.03    0.34
   4 -14   5    0.11    0.22
   4 -14   5    0.76    0.18
   5 -14   5    6.03    0.56
   5 -14   5    6.03    0.40
   5 -14   5    5.82    0.61
   6 -14   5    1.11    0.35
   6 -14   5    0.90    0.31
   6 -14   5    1.14    0.25
   7 -14   5    0.20    0.25
   7 -14   5   -0.30    0.22
  -7 -13   5    0.84    0.28
  -6 -13   5    0.09    0.26
  -6 -13   5   -0.09    0.25
  -6 -13   5   -0.14    0.17
  -5 -13   5   -0.06    0.17
  -5 -13   5    0.08    0.25
  -5 -13   5    0.10    0.25
  -4 -13   5    0.19    0.26
  -4 -13   5    0.14    0.26
  -4 -13   5    0.21    0.17
  -3 -13   5    3.24    0.29
  -3 -13   5    2.72    0.42
  -3 -13   5    2.86    0.45
  -2 -13   5    6.66    0.36
  -2 -13   5    5.81    0.53
  -2 -13   5    5.82    0.58
  -1 -13   5   -0.05    0.22
  -1 -13   5    0.02    0.19
  -1 -13   5    0.17    0.12
   0 -13   5    0.90    0.16
   0 -13   5    1.41    0.30
   0 -13   5    1.36    0.36
   1 -13   5    2.28    0.22
   1 -13   5    2.34    0.34
   1 -13   5    1.66    0.37
   2 -13   5    5.52    0.32
   2 -13   5    5.38    0.56
   2 -13   5    4.41    0.44
   3 -13   5    0.86    0.25
   3 -13   5    1.07    0.34
   3 -13   5    1.46    0.20
   4 -13   5    5.15    0.54
   4 -13   5    5.11    0.48
   4 -13   5    5.78    0.37
   5 -13   5    6.79    0.44
   5 -13   5    6.26    0.53
   5 -13   5    7.05    0.62
   6 -13   5    0.16    0.25
   6 -13   5    0.48    0.25
   7 -13   5    4.05    0.47
   7 -13   5    3.46    0.39
   7 -13   5    4.77    0.54
   8 -13   5    0.29    0.25
   8 -13   5    0.25    0.22
  -8 -12   5    3.16    0.42
  -7 -12   5    0.37    0.23
  -6 -12   5    1.24    0.36
  -6 -12   5    0.71    0.25
  -6 -12   5    0.74    0.30
  -5 -12   5   -0.03    0.21
  -5 -12   5    0.12    0.17
  -5 -12   5    0.07    0.21
  -4 -12   5    0.40    0.24
  -4 -12   5    0.18    0.17
  -4 -12   5    0.11    0.23
  -3 -12   5    2.41    0.39
  -3 -12   5    2.72    0.39
  -3 -12   5    2.37    0.26
  -2 -12   5   -0.06    0.17
  -2 -12   5    0.20    0.13
  -2 -12   5    0.02    0.20
  -2 -12   5   -0.15    0.17
  -1 -12   5    0.49    0.25
  -1 -12   5    0.03    0.12
  -1 -12   5    0.24    0.19
   0 -12   5    3.95    0.28
   0 -12   5    3.83    0.44
   0 -12   5    3.66    0.38
   1 -12   5    7.93    0.53
   1 -12   5   10.65    0.67
   1 -12   5   10.35    0.44
   2 -12   5   -0.21    0.14
   2 -12   5    0.14    0.12
   2 -12   5   -0.02    0.19
   3 -12   5   23.85    0.93
   3 -12   5   23.54    0.77
   3 -12   5   23.63    1.02
   4 -12   5    7.54    0.58
   4 -12   5    7.23    0.50
   4 -12   5    7.19    0.42
   5 -12   5    2.84    0.37
   5 -12   5    2.95    0.42
   5 -12   5    2.77    0.29
   6 -12   5    5.33    0.41
   6 -12   5    5.61    0.52
   6 -12   5    5.87    0.50
   7 -12   5    0.57    0.24
   7 -12   5    0.69    0.27
   7 -12   5    0.73    0.24
   8 -12   5    0.07    0.19
   8 -12   5   -0.06    0.21
   9 -12   5   -0.12    0.19
   9 -12   5   -0.02    0.22
  -9 -11   5    7.73    0.62
  -8 -11   5    0.27    0.24
  -7 -11   5    5.99    0.51
  -6 -11   5    0.04    0.22
  -6 -11   5    0.07    0.24
  -6 -11   5    0.11    0.18
  -5 -11   5    1.14    0.25
  -5 -11   5    1.67    0.33
  -5 -11   5    0.99    0.30
  -4 -11   5    8.21    0.58
  -4 -11   5    7.82    0.56
  -4 -11   5    7.64    0.45
  -3 -11   5    7.41    0.42
  -3 -11   5    6.63    0.52
  -3 -11   5    7.57    0.54
  -3 -11   5    7.78    0.54
  -2 -11   5    5.94    0.46
  -2 -11   5    6.55    0.37
  -2 -11   5    6.97    0.53
  -2 -11   5    7.66    0.53
  -1 -11   5   25.11    1.02
  -1 -11   5   23.86    0.92
  -1 -11   5   25.58    0.77
   0 -11   5   15.44    0.70
   0 -11   5   15.69    0.76
   0 -11   5   15.37    0.55
   1 -11   5    1.42    0.27
   1 -11   5    1.45    0.19
   1 -11   5    1.50    0.29
   2 -11   5   37.99    1.31
   2 -11   5   37.81    1.04
   2 -11   5   38.67    1.20
   3 -11   5   21.08    0.83
   3 -11   5   21.74    0.73
   3 -11   5   19.83    0.89
   4 -11   5    3.56    0.30
   4 -11   5    3.32    0.36
   4 -11   5    3.19    0.39
   5 -11   5   11.67    0.68
   5 -11   5   13.69    0.60
   5 -11   5   11.55    0.63
   6 -11   5    0.49    0.21
   6 -11   5    1.41    0.31
   6 -11   5    1.40    0.25
   7 -11   5   -0.10    0.18
   7 -11   5   -0.04    0.17
   7 -11   5    0.03    0.17
   8 -11   5    2.64    0.36
   8 -11   5    1.72    0.36
   9 -11   5   -0.28    0.19
   9 -11   5    0.04    0.21
  10 -11   5    3.03    0.47
  10 -11   5    3.34    0.46
 -10 -10   5    5.22    0.57
  -9 -10   5    0.24    0.25
  -8 -10   5    3.28    0.43
  -7 -10   5    1.01    0.30
  -7 -10   5    1.49    0.31
  -6 -10   5    2.61    0.36
  -6 -10   5    2.13    0.34
  -6 -10   5    2.73    0.34
  -5 -10   5    8.49    0.51
  -5 -10   5   10.07    0.59
  -5 -10   5    9.15    0.57
  -4 -10   5   20.01    0.84
  -4 -10   5   20.10    0.86
  -4 -10   5   19.58    0.74
  -3 -10   5    1.01    0.25
  -3 -10   5    0.43    0.16
  -3 -10   5    0.72    0.23
  -3 -10   5    0.64    0.22
  -2 -10   5   34.02    1.18
  -2 -10   5   35.61    1.01
  -2 -10   5   37.79    1.19
  -2 -10   5   36.55    1.17
  -1 -10   5   26.60    0.80
  -1 -10   5   27.80    1.01
  -1 -10   5   25.52    0.93
   0 -10   5    1.68    0.26
   0 -10   5    1.46    0.19
   0 -10   5    1.11    0.26
   1 -10   5   21.17    0.67
   1 -10   5   20.91    0.79
   1 -10   5   21.31    0.86
   2 -10   5   16.42    0.75
   2 -10   5   18.12    0.62
   2 -10   5   18.54    0.72
   3 -10   5    1.11    0.25
   3 -10   5    1.09    0.22
   4 -10   5    9.60    0.56
   4 -10   5    9.61    0.53
   4 -10   5    9.80    0.47
   5 -10   5    0.02    0.13
   5 -10   5    0.00    0.15
   5 -10   5    0.29    0.18
   6 -10   5    0.23    0.19
   6 -10   5    0.09    0.17
   6 -10   5    0.08    0.15
   7 -10   5    2.86    0.38
   7 -10   5    3.53    0.37
   7 -10   5    3.85    0.40
   8 -10   5    3.71    0.44
   8 -10   5    3.93    0.42
   8 -10   5    4.63    0.45
   9 -10   5    7.05    0.59
   9 -10   5    6.47    0.55
  10 -10   5    0.05    0.22
  10 -10   5    0.20    0.23
 -11  -9   5    2.11    0.45
 -10  -9   5   -0.10    0.24
  -9  -9   5    3.10    0.44
  -8  -9   5    0.64    0.26
  -7  -9   5    2.95    0.36
  -7  -9   5    2.96    0.37
  -6  -9   5    4.78    0.41
  -6  -9   5    4.69    0.41
  -6  -9   5    4.63    0.41
  -5  -9   5    8.70    0.52
  -5  -9   5    7.79    0.48
  -5  -9   5    8.07    0.51
  -4  -9   5    6.64    0.44
  -4  -9   5    6.65    0.45
  -4  -9   5    5.44    0.38
  -3  -9   5   27.51    0.94
  -3  -9   5   26.14    0.94
  -3  -9   5   26.05    0.84
  -3  -9   5   27.64    0.98
  -2  -9   5    4.57    0.30
  -2  -9   5    4.18    0.34
  -2  -9   5    4.07    0.36
  -2  -9   5    4.24    0.37
  -1  -9   5    0.03    0.11
  -1  -9   5   -0.05    0.12
  -1  -9   5    0.04    0.14
   0  -9   5   24.13    0.83
   0  -9   5   24.32    0.74
   0  -9   5   24.35    0.89
   1  -9   5   25.94    0.93
   1  -9   5   27.54    0.79
   1  -9   5   26.94    0.88
   2  -9   5    0.74    0.21
   2  -9   5    0.48    0.16
   2  -9   5    1.00    0.16
   3  -9   5    2.78    0.32
   3  -9   5    3.12    0.30
   3  -9   5    2.92    0.25
   4  -9   5    2.53    0.29
   4  -9   5    2.66    0.26
   4  -9   5    3.38    0.33
   5  -9   5   11.77    0.59
   5  -9   5   10.28    0.52
   5  -9   5   10.59    0.56
   6  -9   5    0.15    0.15
   6  -9   5    0.26    0.17
   6  -9   5    0.04    0.15
   7  -9   5    4.29    0.40
   7  -9   5    4.76    0.40
   7  -9   5    4.29    0.42
   8  -9   5    7.47    0.56
   8  -9   5    7.02    0.53
   8  -9   5    8.26    0.53
   9  -9   5    0.39    0.22
   9  -9   5    0.45    0.24
  10  -9   5    2.00    0.39
  10  -9   5    1.11    0.32
 -11   9  -5    1.74    0.40
  11  -9   5    1.43    0.39
  11  -9   5    1.42    0.39
 -11  -8   5    0.39    0.30
 -10  -8   5    1.47    0.37
  -9  -8   5   -0.10    0.19
  -8  -8   5    0.40    0.22
  -7  -8   5   10.19    0.61
  -7  -8   5   10.28    0.58
  -6  -8   5    3.31    0.35
  -6  -8   5    4.29    0.35
  -6  -8   5    2.85    0.32
  -5  -8   5    8.92    0.50
  -5  -8   5    8.80    0.48
  -5  -8   5    9.39    0.50
  -4  -8   5    8.32    0.46
  -4  -8   5    8.40    0.44
  -4  -8   5    8.20    0.45
  -3  -8   5    0.33    0.15
  -3  -8   5    0.16    0.12
  -3  -8   5    0.25    0.14
  -3  -8   5    0.08    0.14
  -2  -8   5    2.73    0.23
  -2  -8   5    2.55    0.26
  -2  -8   5    2.88    0.29
  -2  -8   5    2.59    0.28
   1   8  -5   13.80    0.47
  -1  -8   5   13.61    0.50
  -1  -8   5   13.21    0.59
  -1  -8   5   13.63    0.58
   0   8  -5   84.59    1.85
   0  -8   5   78.44    1.92
   0  -8   5   82.50    2.04
   0  -8   5   79.79    1.86
  -1   8  -5    2.08    0.19
   1  -8   5    1.92    0.19
   1  -8   5    1.43    0.23
   1  -8   5    1.84    0.23
  -2   8  -5   66.46    1.58
   2  -8   5   64.83    1.71
   2  -8   5   65.79    1.58
   2  -8   5   65.18    1.62
  -3   8  -5    7.83    0.39
   3  -8   5    7.23    0.41
   3  -8   5    7.05    0.37
   3  -8   5    6.99    0.43
   4  -8   5    0.24    0.16
   4  -8   5    0.28    0.13
   4  -8   5    0.16    0.14
   5  -8   5    7.53    0.45
   5  -8   5    7.27    0.42
   5  -8   5    7.27    0.44
   6  -8   5    5.56    0.41
   6  -8   5    5.73    0.40
   6  -8   5    5.27    0.40
   7  -8   5   17.13    0.77
   7  -8   5   17.25    0.76
   7  -8   5   15.61    0.69
   8  -8   5    0.04    0.16
   8  -8   5    0.12    0.16
   8  -8   5    0.09    0.18
   9  -8   5    0.00    0.19
   9  -8   5   -0.05    0.18
  10  -8   5    0.10    0.22
  10  -8   5   -0.16    0.19
 -11   8  -5    3.48    0.48
  11  -8   5    3.32    0.48
  11  -8   5    2.45    0.43
 -12  -7   5    0.98    0.37
 -11  -7   5    0.25    0.27
 -10  -7   5    0.56    0.27
  -9  -7   5    1.15    0.31
  -8  -7   5    2.81    0.38
  -7  -7   5    1.87    0.28
  -7  -7   5    1.45    0.28
  -6  -7   5    2.65    0.31
  -6  -7   5    2.96    0.28
  -6  -7   5    2.91    0.29
   5   7  -5    4.79    0.31
  -5  -7   5    4.51    0.34
  -5  -7   5    4.57    0.33
  -5  -7   5    5.14    0.38
   4   7  -5    1.97    0.20
  -4  -7   5    2.03    0.23
  -4  -7   5    1.86    0.24
  -4  -7   5    2.34    0.24
   3   7  -5    3.75    0.25
  -3  -7   5    2.83    0.25
  -3  -7   5    2.66    0.25
  -3  -7   5    3.03    0.26
  -3  -7   5    2.71    0.29
   2   7  -5    8.04    0.35
  -2  -7   5    6.78    0.41
  -2  -7   5    8.85    0.41
  -2  -7   5    8.04    0.38
  -2  -7   5    7.52    0.41
   1   7  -5  134.55    2.85
  -1  -7   5  134.23    2.91
  -1  -7   5  129.99    2.99
  -1  -7   5  133.76    2.89
   0   7  -5    3.27    0.22
   0  -7   5    2.78    0.26
   0  -7   5    2.54    0.21
   0  -7   5    2.74    0.25
  -1   7  -5   74.19    1.67
   1  -7   5   70.61    1.69
   1  -7   5   70.49    1.78
   1  -7   5   71.10    1.67
  -2   7  -5   35.60    0.97
   2  -7   5   34.62    0.99
   2  -7   5   37.00    1.06
   2  -7   5   35.42    0.97
  -3   7  -5    2.34    0.23
   3  -7   5    2.13    0.21
   3  -7   5    2.37    0.25
   3  -7   5    1.87    0.22
  -4   7  -5    0.10    0.11
   4  -7   5    0.02    0.11
   4  -7   5    0.08    0.11
   4  -7   5    0.14    0.13
  -5   7  -5   14.66    0.62
   5  -7   5   14.54    0.61
   5  -7   5   14.09    0.60
   5  -7   5   13.93    0.59
  -6   7  -5    1.97    0.28
   6  -7   5    1.92    0.28
   6  -7   5    1.65    0.24
   6  -7   5    1.98    0.26
  -7   7  -5   -0.08    0.14
   7  -7   5    0.01    0.14
   7  -7   5    0.07    0.14
   7  -7   5   -0.03    0.14
   8  -7   5    0.58    0.22
   8  -7   5    0.65    0.19
   8  -7   5    0.71    0.23
   9  -7   5    1.21    0.29
   9  -7   5    0.36    0.21
 -10   7  -5    0.92    0.32
  10  -7   5    1.04    0.30
  10  -7   5    1.27    0.32
 -11   7  -5    0.58    0.29
  11  -7   5    0.80    0.31
  11  -7   5    0.50    0.25
 -12  -6   5    0.25    0.31
 -11  -6   5    4.52    0.56
 -10  -6   5    0.83    0.33
  -9  -6   5    0.63    0.25
  -8  -6   5    1.75    0.33
   7   6  -5    2.28    0.27
  -7  -6   5    2.00    0.32
  -7  -6   5    3.15    0.30
   6   6  -5    4.98    0.34
  -6  -6   5    5.24    0.32
  -6  -6   5    4.59    0.39
  -6  -6   5    4.95    0.34
   5   6  -5    5.17    0.33
  -5  -6   5    4.58    0.31
  -5  -6   5    5.66    0.32
  -5  -6   5    5.04    0.37
   4   6  -5   29.01    0.85
  -4  -6   5   29.71    0.92
  -4  -6   5   29.47    0.85
  -4  -6   5   29.52    0.86
   3   6  -5    0.21    0.10
  -3  -6   5    0.18    0.11
  -3  -6   5    0.32    0.13
  -3  -6   5    0.18    0.14
  -3  -6   5    0.07    0.10
   2   6  -5  284.48    5.82
  -2  -6   5  287.17    5.87
  -2  -6   5  284.57    5.95
  -2  -6   5  278.56    5.77
  -2  -6   5  290.04    6.03
   1   6  -5   55.12    1.31
  -1  -6   5   55.68    1.36
  -1  -6   5   54.54    1.34
  -1  -6   5   55.08    1.39
   0   6  -5  125.94    2.69
   0  -6   5  124.07    2.68
   0  -6   5  125.21    2.71
  -1   6  -5   90.57    2.03
   1  -6   5   90.25    2.02
  -2   6  -5    1.10    0.15
   2  -6   5    1.16    0.16
   2  -6   5    0.97    0.16
  -3   6  -5    0.71    0.15
   3  -6   5    0.67    0.14
   3  -6   5    0.61    0.14
  -4   6  -5    4.22    0.31
   4  -6   5    4.20    0.30
   4  -6   5    4.29    0.30
  -5   6  -5    4.93    0.35
   5  -6   5    4.73    0.34
   5  -6   5    4.18    0.32
  -6   6  -5    0.16    0.15
   6  -6   5   -0.11    0.11
   6  -6   5    0.24    0.14
  -7   6  -5   -0.09    0.15
   7  -6   5    0.03    0.14
   7  -6   5    0.14    0.15
  -8   6  -5    1.56    0.32
   8  -6   5    1.59    0.29
   8  -6   5    1.64    0.29
  -9   6  -5    7.64    0.60
  -9   6  -5    8.16    0.58
   9  -6   5    8.44    0.56
   9  -6   5    7.54    0.55
 -10   6  -5    0.66    0.28
  10  -6   5    0.48    0.25
  10  -6   5    1.41    0.32
 -11   6  -5    6.68    0.57
  11  -6   5    5.77    0.56
  11  -6   5    5.75    0.58
 -12   6  -5    3.83    0.49
  12  -6   5    3.97    0.51
  12  -6   5    3.45    0.50
 -12  -5   5    4.12    0.58
 -11  -5   5   -0.12    0.20
 -10  -5   5    1.46    0.36
   9   5  -5    1.38    0.28
  -9  -5   5    2.17    0.37
   8   5  -5    3.72    0.36
  -8  -5   5    4.38    0.44
   7   5  -5    1.18    0.22
  -7  -5   5    1.05    0.26
  -7  -5   5    1.07    0.19
   6   5  -5   16.91    0.65
  -6  -5   5   17.47    0.61
  -6  -5   5   17.37    0.56
  -6  -5   5   16.34    0.72
   5   5  -5   30.55    0.89
  -5  -5   5   27.51    0.94
  -5  -5   5   29.09    0.81
  -5  -5   5   30.11    0.84
   4   5  -5   33.83    0.93
  -4  -5   5   32.76    0.87
  -4  -5   5   33.84    0.98
  -4  -5   5   32.01    0.88
   3   5  -5  121.76    2.65
  -3  -5   5  121.01    2.66
  -3  -5   5  123.79    2.71
  -3  -5   5  121.46    2.67
  -3  -5   5  120.48    2.66
   2   5  -5    0.81    0.13
  -2  -5   5    0.99    0.16
  -2  -5   5    0.82    0.14
   1   5  -5  174.97    3.65
  -1  -5   5  172.05    3.68
  -1  -5   5  177.24    3.61
   0   5  -5   37.83    0.96
   0  -5   5   37.45    0.95
   0  -5   5   37.13    0.96
  -1   5  -5    4.85    0.27
   1  -5   5    4.75    0.27
   1  -5   5    5.17    0.27
  -2   5  -5   -0.07    0.07
   2  -5   5    0.04    0.08
   2  -5   5   -0.05    0.07
  -3   5  -5    2.18    0.22
   3  -5   5    1.65    0.18
   3  -5   5    1.73    0.19
  -4   5  -5   50.68    1.36
   4  -5   5   50.94    1.33
   4  -5   5   50.92    1.29
  -5   5  -5   27.59    0.91
   5  -5   5   26.61    0.84
   5  -5   5   25.59    0.86
  -6   5  -5    0.54    0.19
   6  -5   5    0.56    0.17
   6  -5   5    0.53    0.17
  -7   5  -5   11.14    0.62
   7  -5   5   13.78    0.63
   7  -5   5   10.44    0.57
  -8   5  -5   13.29    0.74
   8  -5   5   14.33    0.71
   8  -5   5   13.77    0.68
  -9   5  -5    3.94    0.46
  -9   5  -5    3.10    0.39
   9  -5   5    3.72    0.41
   9  -5   5    4.06    0.42
 -10   5  -5    5.06    0.48
 -10   5  -5    6.13    0.60
  10  -5   5    5.60    0.52
  10  -5   5    4.81    0.48
 -11   5  -5    4.79    0.50
  11  -5   5    5.33    0.56
  11  -5   5    4.55    0.50
 -12   5  -5    0.26    0.25
  12  -5   5   -0.22    0.21
  12  -5   5   -0.04    0.22
 -13  -4   5    3.76    0.58
 -12  -4   5   -0.12    0.27
 -11  -4   5    0.55    0.30
  10   4  -5    0.65    0.24
 -10  -4   5    0.11    0.23
   9   4  -5    1.01    0.25
  -9  -4   5    0.73    0.27
   8   4  -5   12.83    0.62
  -8  -4   5   12.58    0.69
  -8  -4   5   13.24    0.46
   7   4  -5   22.93    0.83
  -7  -4   5   23.88    0.93
  -7  -4   5   24.26    0.64
   6   4  -5    4.39    0.32
  -6  -4   5    4.82    0.29
  -6  -4   5    4.97    0.24
  -6  -4   5    3.54    0.34
   5   4  -5   16.27    0.59
  -5  -4   5   16.67    0.50
  -5  -4   5   16.00    0.50
  -5  -4   5   16.19    0.65
   4   4  -5   58.40    1.45
  -4  -4   5   60.12    1.38
  -4  -4   5   57.72    1.50
  -4  -4   5   61.53    1.36
   3   4  -5    6.97    0.33
  -3  -4   5    7.74    0.26
  -3  -4   5    7.47    0.37
   2   4  -5   61.13    1.44
  -2  -4   5   62.94    1.47
  -2  -4   5   60.81    1.43
   1   4  -5   15.53    0.51
  -1  -4   5   16.81    0.53
   0   4  -5    7.45    0.32
   0  -4   5    7.54    0.32
   0  -4   5    7.64    0.31
  -1   4  -5    4.66    0.26
   1  -4   5    5.06    0.27
   1  -4   5    4.56    0.25
  -2   4  -5   25.29    0.75
   2  -4   5   25.08    0.69
   2  -4   5   25.15    0.73
  -3   4  -5   48.39    1.26
   3  -4   5   48.03    1.18
   3  -4   5   49.48    1.24
  -4   4  -5   20.09    0.71
   4  -4   5   19.83    0.64
   4  -4   5   19.83    0.68
  -5   4  -5   -0.01    0.12
   5  -4   5   -0.03    0.11
   5  -4   5    0.03    0.10
  -6   4  -5    7.93    0.49
   6  -4   5    8.18    0.46
   6  -4   5    7.57    0.43
  -7   4  -5   10.94    0.61
   7  -4   5   10.63    0.54
   7  -4   5   10.33    0.57
  -8   4  -5    2.11    0.31
  -8   4  -5    2.19    0.35
   8  -4   5    2.48    0.33
   8  -4   5    2.17    0.31
  -9   4  -5    0.34    0.23
  -9   4  -5    0.83    0.26
   9  -4   5    0.40    0.22
   9  -4   5    0.34    0.21
 -10   4  -5    5.90    0.59
 -10   4  -5    5.19    0.48
  10  -4   5    4.63    0.46
  10  -4   5    4.42    0.47
 -11   4  -5   -0.12    0.19
 -11   4  -5    0.05    0.25
  11  -4   5    0.27    0.22
  11  -4   5    0.14    0.23
 -12   4  -5    0.21    0.25
 -12   4  -5    0.34    0.33
  12  -4   5    0.05    0.23
  12  -4   5   -0.04    0.20
 -13  -3   5    0.57    0.34
  12   3  -5    0.55    0.27
 -12  -3   5    0.10    0.29
  11   3  -5    1.55    0.34
 -11  -3   5    1.82    0.41
  10   3  -5    0.60    0.23
 -10  -3   5    0.30    0.24
   9   3  -5   12.41    0.65
  -9  -3   5   11.24    0.69
   8   3  -5    3.43    0.34
  -8  -3   5    4.16    0.43
  -8  -3   5    4.45    0.25
   7   3  -5    7.17    0.43
  -7  -3   5    7.27    0.29
  -7  -3   5    6.69    0.47
   6   3  -5    0.36    0.14
  -6  -3   5    0.56    0.09
  -6  -3   5    0.41    0.17
   5   3  -5  127.71    2.95
  -5  -3   5  136.60    2.81
  -5  -3   5  134.21    3.05
  -5  -3   5  138.13    2.89
   4   3  -5   12.25    0.47
  -4  -3   5   11.81    0.33
  -4  -3   5   12.74    0.51
   3   3  -5   36.61    0.98
  -3  -3   5   40.49    1.05
   2   3  -5   40.14    1.01
  -2  -3   5   41.22    1.00
  -2  -3   5   40.57    1.04
   1   3  -5    0.01    0.06
  -1  -3   5    0.06    0.07
  -1  -3   5    0.14    0.08
   0   3  -5    0.62    0.12
   0  -3   5    0.54    0.10
   0  -3   5    0.36    0.09
  -1   3  -5    7.40    0.33
   1  -3   5    7.59    0.30
   1  -3   5    7.15    0.32
  -2   3  -5   37.60    0.99
   2  -3   5   36.63    0.90
   2  -3   5   36.04    0.96
  -3   3  -5   40.85    1.09
   3  -3   5   39.86    0.99
   3  -3   5   38.88    1.05
  -4   3  -5   34.82    1.04
   4  -3   5   34.99    1.00
   4  -3   5   37.12    0.96
  -5   3  -5    6.42    0.40
   5  -3   5    6.00    0.34
   5  -3   5    5.86    0.36
  -6   3  -5   -0.04    0.12
   6  -3   5    0.29    0.14
   6  -3   5    0.35    0.15
  -7   3  -5    1.71    0.29
  -7   3  -5    1.85    0.28
   7  -3   5    1.99    0.26
   7  -3   5    2.58    0.30
  -8   3  -5    0.88    0.24
  -8   3  -5    0.96    0.27
   8  -3   5    0.68    0.21
   8  -3   5    0.71    0.22
  -9   3  -5    5.69    0.54
  -9   3  -5    6.68    0.51
   9  -3   5    6.95    0.50
   9  -3   5    6.79    0.51
 -10   3  -5    0.57    0.28
 -10   3  -5    0.46    0.23
  10  -3   5    0.05    0.18
  10  -3   5    0.43    0.24
 -11   3  -5    0.29    0.24
 -11   3  -5    0.14    0.25
  11  -3   5    0.26    0.26
  11  -3   5    0.17    0.19
 -12   3  -5   -0.24    0.23
 -12   3  -5   -0.14    0.17
  12  -3   5    0.18    0.28
  12  -3   5    0.02    0.21
  13   2  -5    0.02    0.26
 -13  -2   5   -0.19    0.24
  12   2  -5    0.60    0.29
 -12  -2   5    0.57    0.32
  11   2  -5    1.05    0.29
 -11  -2   5    0.35    0.27
 -11  -2   5    0.54    0.21
  10   2  -5    5.02    0.46
 -10  -2   5    4.53    0.38
 -10  -2   5    3.93    0.48
   9   2  -5    5.41    0.43
  -9  -2   5    4.85    0.48
  -9  -2   5    4.66    0.35
   8   2  -5    3.20    0.33
  -8  -2   5    3.87    0.30
  -8  -2   5    3.64    0.23
  -8  -2   5    3.54    0.39
   7   2  -5   13.91    0.60
  -7  -2   5   14.01    0.42
  -7  -2   5   13.72    0.67
  -7  -2   5   13.25    0.52
   6   2  -5   11.96    0.52
  -6  -2   5   11.39    0.56
  -6  -2   5   12.44    0.35
   5   2  -5   12.66    0.51
  -5  -2   5   13.69    0.33
  -5  -2   5   12.47    0.55
   4   2  -5    1.08    0.15
  -4  -2   5    1.17    0.17
   3   2  -5  126.07    2.77
  -3  -2   5  131.27    2.82
   2   2  -5   25.58    0.70
  -2  -2   5   24.06    0.70
  -2  -2   5   24.44    0.65
   1   2  -5    4.48    0.24
  -1  -2   5    4.72    0.25
  -1  -2   5    4.76    0.21
   0   2  -5   20.57    0.61
   0  -2   5   20.91    0.54
   0  -2   5   21.48    0.61
   1  -2   5  199.34    4.13
   1  -2   5  199.56    3.95
  -2   2  -5   42.32    1.08
   2  -2   5   41.32    1.05
   2  -2   5   40.74    0.96
  -3   2  -5   51.18    1.32
   3  -2   5   51.92    1.29
   3  -2   5   51.58    1.20
  -4   2  -5   49.19    1.31
   4  -2   5   48.15    1.26
   4  -2   5   47.09    1.17
  -5   2  -5    3.46    0.29
  -5   2  -5    2.96    0.30
   5  -2   5    2.93    0.27
   5  -2   5    3.26    0.26
  -6   2  -5    3.86    0.34
  -6   2  -5    3.86    0.36
   6  -2   5    4.15    0.33
   6  -2   5    4.54    0.31
  -7   2  -5    0.25    0.18
  -7   2  -5    0.47    0.18
   7  -2   5    0.36    0.16
   7  -2   5    0.45    0.18
  -8   2  -5   11.82    0.68
  -8   2  -5   10.95    0.60
   8  -2   5   10.84    0.60
   8  -2   5   10.26    0.55
  -9   2  -5    4.06    0.46
  -9   2  -5    3.93    0.41
   9  -2   5    3.35    0.39
   9  -2   5    3.04    0.35
 -10   2  -5    2.50    0.38
 -10   2  -5    1.80    0.39
  10  -2   5    2.43    0.34
  10  -2   5    2.00    0.36
 -11   2  -5    0.41    0.25
 -11   2  -5    0.26    0.28
  11  -2   5    0.42    0.24
  11  -2   5    0.75    0.30
 -12   2  -5    0.18    0.21
 -12   2  -5    0.64    0.32
 -12   2  -5    0.07    0.23
  12  -2   5   -0.10    0.20
  13   1  -5    0.77    0.31
 -13  -1   5    0.21    0.33
  12   1  -5    0.87    0.30
 -12  -1   5    0.60    0.35
  11   1  -5    8.61    0.61
 -11  -1   5    8.47    0.69
  10   1  -5    0.24    0.19
 -10  -1   5   -0.04    0.14
 -10  -1   5    0.13    0.21
   9   1  -5    0.27    0.18
  -9  -1   5    0.38    0.15
  -9  -1   5    0.13    0.19
   8   1  -5    2.48    0.30
  -8  -1   5    2.39    0.23
  -8  -1   5    2.57    0.34
   7   1  -5   12.48    0.57
  -7  -1   5   12.08    0.46
  -7  -1   5   12.58    0.63
   6   1  -5   96.61    2.28
  -6  -1   5   96.34    2.37
  -6  -1   5   99.65    2.12
   5   1  -5    0.13    0.10
  -5  -1   5    0.00    0.10
   4   1  -5   85.92    1.97
  -4  -1   5   86.88    2.02
   3   1  -5   75.90    1.73
  -3  -1   5   75.54    1.76
   2   1  -5   25.05    0.69
   2   1  -5   25.37    0.58
  -2  -1   5   25.26    0.71
   1   1  -5   41.35    1.02
   1   1  -5   42.15    0.85
  -1  -1   5   41.52    1.02
  -1  -1   5   42.42    0.92
   0   1  -5   74.23    1.66
   0  -1   5   73.41    1.52
   0  -1   5   73.59    1.65
  -1   1  -5    4.92    0.27
   1  -1   5    5.04    0.20
  -2   1  -5   23.58    0.72
   2  -1   5   25.76    0.71
   2  -1   5   24.34    0.62
  -3   1  -5   60.97    1.53
   3  -1   5   62.56    1.50
   3  -1   5   63.12    1.39
  -4   1  -5    7.70    0.41
  -4   1  -5    7.14    0.39
   4  -1   5    8.30    0.39
   4  -1   5    8.84    0.36
  -5   1  -5   36.15    1.07
  -5   1  -5   35.72    1.10
   5  -1   5   34.85    1.04
   5  -1   5   35.95    0.98
  -6   1  -5   -0.14    0.08
  -6   1  -5   -0.02    0.13
  -6   1  -5    0.18    0.15
   6  -1   5   -0.13    0.11
  -7   1  -5   32.38    1.07
  -7   1  -5   31.00    1.12
   7  -1   5   30.30    1.04
  -8   1  -5   10.08    0.58
  -8   1  -5    9.65    0.62
   8  -1   5   10.37    0.58
  -9   1  -5    0.39    0.22
  -9   1  -5    0.06    0.17
   9  -1   5    0.13    0.18
   9  -1   5   -0.02    0.18
 -10   1  -5    1.49    0.28
 -10   1  -5    0.90    0.31
 -10   1  -5    1.90    0.34
  10  -1   5    1.30    0.29
 -11   1  -5    1.17    0.28
 -11   1  -5    1.27    0.40
 -11   1  -5    1.37    0.34
  11  -1   5    1.24    0.30
 -12   1  -5    0.43    0.25
 -12   1  -5    0.15    0.23
 -12   1  -5    0.34    0.30
  12  -1   5    0.22    0.24
  13   0  -5    0.87    0.31
  12   0  -5   -0.14    0.19
 -12   0   5    0.05    0.26
  11   0  -5    0.24    0.21
 -11   0   5    0.06    0.22
  10   0  -5    1.34    0.29
 -10   0   5    1.46    0.35
   9   0  -5    0.12    0.16
  -9   0   5    0.04    0.11
  -9   0   5   -0.06    0.15
   8   0  -5   11.81    0.59
  -8   0   5   12.94    0.49
   7   0  -5   50.84    1.41
  -7   0   5   52.28    1.23
  -7   0   5   50.62    1.50
   6   0  -5    0.58    0.16
  -6   0   5    0.40    0.10
  -6   0   5    0.57    0.18
   5   0  -5  122.95    2.73
  -5   0   5  122.71    2.79
   4   0  -5   67.59    1.64
  -4   0   5   72.52    1.70
   3   0  -5    8.72    0.35
  -3   0   5    8.75    0.38
   2   0  -5    6.46    0.28
   2   0  -5    6.24    0.23
  -2   0   5    6.36    0.29
   1   0  -5   25.02    0.66
   1   0  -5   24.12    0.55
   1   0  -5   23.92    0.66
  -1   0   5   23.53    0.54
  -1   0   5   24.14    0.66
   0   0  -5   27.09    0.64
   0   0  -5   27.86    0.68
   0   0  -5   26.97    0.74
   0   0   5   28.85    0.62
   0   0   5   29.17    0.74
  -1   0  -5   39.42    0.90
  -1   0  -5   40.16    0.97
  -1   0  -5   40.44    1.02
   1   0   5   39.79    0.99
   1   0   5   41.48    0.88
  -2   0  -5    0.82    0.12
  -2   0  -5    0.84    0.14
  -2   0  -5    0.88    0.13
   2   0   5    0.85    0.10
   2   0   5    0.61    0.12
  -3   0  -5    0.47    0.13
  -3   0  -5    0.49    0.13
   3   0   5    0.47    0.12
   3   0   5    0.22    0.09
  -4   0  -5   50.83    1.33
  -4   0  -5   50.56    1.36
   4   0   5   51.57    1.31
  -5   0  -5    3.51    0.25
  -5   0  -5    3.58    0.32
  -5   0  -5    3.44    0.30
   5   0   5    3.15    0.28
  -6   0  -5   55.17    1.38
  -6   0  -5   53.57    1.49
  -6   0  -5   54.16    1.55
   6   0   5   52.55    1.45
  -7   0  -5   13.24    0.65
  -7   0  -5   11.50    0.64
  -7   0  -5   13.46    0.57
   7   0   5   13.53    0.62
  -8   0  -5    5.52    0.44
  -8   0  -5    5.91    0.41
  -8   0  -5    4.17    0.44
   8   0   5    5.92    0.44
  -9   0  -5    3.85    0.46
  -9   0  -5    4.56    0.45
  -9   0  -5    3.82    0.36
 -10   0  -5    0.33    0.25
 -10   0  -5    0.15    0.22
 -10   0  -5   -0.02    0.16
 -11   0  -5    0.54    0.23
 -11   0  -5    0.27    0.22
 -11   0  -5   -0.20    0.25
  11   0   5    0.04    0.19
 -12   0  -5   -0.02    0.22
 -12   0  -5   -0.11    0.28
 -12   0  -5   -0.01    0.23
  12   0   5    0.00    0.20
  13  -1  -5   -0.01    0.22
  12  -1  -5   -0.02    0.20
  11  -1  -5    0.11    0.21
  10  -1  -5    0.29    0.19
 -10   1   5    0.01    0.21
   9  -1  -5    6.75    0.48
  -9   1   5    6.66    0.55
   8  -1  -5   17.94    0.74
  -8   1   5   19.41    0.61
  -8   1   5   18.14    0.82
   7  -1  -5    0.53    0.18
   7  -1  -5    0.41    0.11
  -7   1   5    0.33    0.10
  -7   1   5    0.31    0.18
   6  -1  -5  100.75    2.31
   6  -1  -5   94.88    2.28
  -6   1   5  101.03    2.39
  -6   1   5   98.10    2.07
   5  -1  -5   18.66    0.63
  -5   1   5   17.67    0.44
  -5   1   5   17.76    0.66
   4  -1  -5    0.22    0.10
  -4   1   5    0.08    0.09
   3  -1  -5    3.42    0.19
   3  -1  -5    3.44    0.22
  -3   1   5    3.67    0.24
   2  -1  -5   32.13    0.84
   2  -1  -5   34.07    0.86
  -2   1   5   33.62    0.86
   1  -1  -5   39.81    1.00
   1  -1  -5   37.72    0.94
   1  -1  -5   38.23    0.82
  -1   1   5   37.74    0.94
   0  -1  -5   14.98    0.42
   0  -1  -5   14.72    0.42
   0  -1  -5   14.81    0.47
   0   1   5   14.31    0.45
  -1  -1  -5    0.23    0.09
  -1  -1  -5    0.04    0.06
  -1  -1  -5    0.15    0.09
   1   1   5    0.07    0.07
   1   1   5    0.14    0.05
  -2  -1  -5   19.17    0.60
  -2  -1  -5   19.46    0.62
  -2  -1  -5   18.48    0.55
   2   1   5   18.87    0.49
   2   1   5   19.36    0.58
  -3  -1  -5   22.57    0.73
  -3  -1  -5   23.57    0.68
  -3  -1  -5   23.52    0.74
   3   1   5   23.40    0.70
  -4  -1  -5    4.22    0.31
  -4  -1  -5    4.28    0.28
  -4  -1  -5    3.67    0.30
  -4  -1  -5    4.43    0.28
   4   1   5    4.23    0.29
  -5  -1  -5   47.72    1.28
  -5  -1  -5   46.85    1.21
  -5  -1  -5   48.63    1.36
  -5  -1  -5   47.32    1.33
   5   1   5   48.68    1.29
  -6  -1  -5    2.57    0.25
  -6  -1  -5    2.29    0.22
  -6  -1  -5    2.71    0.32
  -6  -1  -5    2.21    0.28
   6   1   5    2.79    0.28
  -7  -1  -5    5.21    0.44
  -7  -1  -5    5.31    0.42
  -7  -1  -5    4.92    0.35
  -8  -1  -5    1.80    0.33
  -8  -1  -5    2.14    0.33
  -8  -1  -5    1.68    0.26
  -9  -1  -5    0.74    0.21
  -9  -1  -5    0.46    0.22
  -9  -1  -5    0.50    0.25
 -10  -1  -5    0.05    0.16
 -10  -1  -5    0.19    0.24
 -10  -1  -5    0.14    0.21
 -11  -1  -5    1.87    0.43
 -11  -1  -5    0.92    0.31
 -11  -1  -5    2.04    0.34
  13  -2  -5    0.45    0.28
  12  -2  -5    0.51    0.27
  11  -2  -5    0.20    0.20
  10  -2  -5    4.45    0.43
   9  -2  -5    9.72    0.56
   8  -2  -5    5.76    0.41
  -8   2   5    6.04    0.46
   7  -2  -5   44.82    1.14
   7  -2  -5   40.11    1.20
  -7   2   5   40.62    1.28
   6  -2  -5    0.27    0.13
   6  -2  -5    0.02    0.09
  -6   2   5    0.11    0.07
  -6   2   5   -0.03    0.11
   5  -2  -5    6.22    0.34
   5  -2  -5    6.10    0.34
  -5   2   5    5.82    0.36
  -5   2   5    6.08    0.19
   4  -2  -5    0.12    0.10
   4  -2  -5    0.04    0.09
  -4   2   5    0.07    0.09
   3  -2  -5   32.73    0.87
   3  -2  -5   34.31    1.00
   3  -2  -5   33.36    0.89
  -3   2   5   33.90    0.90
   2  -2  -5   26.22    0.75
   2  -2  -5   25.73    0.83
   2  -2  -5   25.32    0.69
  -2   2   5   25.67    0.70
   1  -2  -5   22.52    0.70
   1  -2  -5   20.82    0.74
   1  -2  -5   22.72    0.61
  -1   2   5   22.80    0.61
   0  -2  -5   84.13    2.06
   0  -2  -5   83.67    1.76
   0  -2  -5   80.73    1.81
   0  -2  -5   82.63    2.00
   0   2   5   81.76    1.79
  -1  -2  -5    7.55    0.40
  -1  -2  -5    7.73    0.32
  -1  -2  -5    7.63    0.33
  -1  -2  -5    8.10    0.32
   1   2   5    7.92    0.31
   1   2   5    7.54    0.21
  -2  -2  -5    1.61    0.18
  -2  -2  -5    1.16    0.15
  -2  -2  -5    1.16    0.18
  -2  -2  -5    1.08    0.15
   2   2   5    1.46    0.15
  -3  -2  -5    5.50    0.34
  -3  -2  -5    4.82    0.32
  -3  -2  -5    6.12    0.34
  -3  -2  -5    5.52    0.30
   3   2   5    6.02    0.30
  -4  -2  -5   51.31    1.36
  -4  -2  -5   48.32    1.32
  -4  -2  -5   49.02    1.32
  -4  -2  -5   47.12    1.22
   4   2   5   49.51    1.26
  -5  -2  -5   25.23    0.89
  -5  -2  -5   25.35    0.81
  -5  -2  -5   27.40    0.91
  -5  -2  -5   25.88    0.84
  -6  -2  -5    6.48    0.39
  -6  -2  -5    7.24    0.46
  -6  -2  -5    5.51    0.43
  -6  -2  -5    6.91    0.38
  -7  -2  -5    4.88    0.44
  -7  -2  -5    4.90    0.36
  -7  -2  -5    5.63    0.45
  -8  -2  -5    0.12    0.16
  -8  -2  -5    0.27    0.15
  -8  -2  -5    0.01    0.18
  -9  -2  -5    0.85    0.30
  -9  -2  -5    0.66    0.20
  -9  -2  -5    0.79    0.28
 -10  -2  -5    0.85    0.30
 -10  -2  -5    1.06    0.33
 -10  -2  -5    1.53    0.29
 -11  -2  -5    0.06    0.18
 -11  -2  -5    0.49    0.26
 -11  -2  -5    0.65    0.32
  13  -3  -5    0.12    0.23
  13  -3  -5    0.15    0.26
  12  -3  -5    3.88    0.47
  11  -3  -5    4.49    0.46
  10  -3  -5    2.15    0.34
   9  -3  -5    0.93    0.24
   8  -3  -5   19.41    0.77
   7  -3  -5   26.93    0.91
   7  -3  -5   29.29    0.88
   6  -3  -5    0.57    0.15
   6  -3  -5    0.55    0.16
  -6   3   5    0.54    0.17
   5  -3  -5    1.26    0.19
   5  -3  -5    1.25    0.17
  -5   3   5    1.31    0.20
   4  -3  -5   34.97    1.04
   4  -3  -5   32.86    0.91
   4  -3  -5   34.26    0.80
  -4   3   5   35.88    0.97
   3  -3  -5   44.67    1.20
   3  -3  -5   45.39    1.29
   3  -3  -5   45.92    0.96
   3  -3  -5   45.68    1.11
  -3   3   5   45.05    1.12
   2  -3  -5    0.39    0.14
   2  -3  -5    0.83    0.16
   2  -3  -5    0.69    0.11
  -2   3   5    0.59    0.11
   1  -3  -5   33.43    1.05
   1  -3  -5   34.36    0.84
   1  -3  -5   34.92    1.01
  -1   3   5   33.27    0.83
   0  -3  -5    6.14    0.27
   0  -3  -5    6.99    0.41
   0  -3  -5    6.77    0.28
   0  -3  -5    7.02    0.40
   0   3   5    6.67    0.27
  -1  -3  -5   14.28    0.62
  -1  -3  -5   13.86    0.59
  -1  -3  -5   12.77    0.46
  -1  -3  -5   13.31    0.45
   1   3   5   13.32    0.42
  -2  -3  -5    5.03    0.34
  -2  -3  -5    4.51    0.29
  -2  -3  -5    4.21    0.27
  -2  -3  -5    4.69    0.28
   2   3   5    4.25    0.24
  -3  -3  -5   34.55    0.97
  -3  -3  -5   35.05    1.01
  -3  -3  -5   34.61    0.95
  -3  -3  -5   34.19    1.07
  -4  -3  -5   13.32    0.58
  -4  -3  -5   13.77    0.59
  -4  -3  -5   13.79    0.56
  -4  -3  -5   13.26    0.54
  -5  -3  -5    2.86    0.28
  -5  -3  -5    3.20    0.32
  -5  -3  -5    3.58    0.30
  -5  -3  -5    3.43    0.31
  -6  -3  -5    8.08    0.50
  -6  -3  -5    7.20    0.42
  -6  -3  -5    6.44    0.41
  -6  -3  -5    7.26    0.48
  -7  -3  -5    0.46    0.18
  -7  -3  -5    0.02    0.17
  -7  -3  -5    0.31    0.19
  -8  -3  -5    0.59    0.24
  -8  -3  -5    0.28    0.21
  -8  -3  -5    0.17    0.16
  -9  -3  -5    0.98    0.29
  -9  -3  -5    1.23    0.26
  -9  -3  -5    1.03    0.29
 -10  -3  -5    1.83    0.40
 -10  -3  -5    1.32    0.30
 -10  -3  -5    1.74    0.38
 -11  -3  -5    1.14    0.37
 -11  -3  -5    1.03    0.34
 -11  -3  -5    0.87    0.29
  12  -4  -5   -0.04    0.20
  12  -4  -5    0.15    0.22
  11  -4  -5    1.61    0.34
  11  -4  -5    1.70    0.31
  10  -4  -5    0.30    0.21
  10  -4  -5    0.53    0.21
   9  -4  -5    5.35    0.43
   9  -4  -5    5.46    0.39
   8  -4  -5    5.54    0.41
   8  -4  -5    5.43    0.36
   7  -4  -5    3.78    0.32
   7  -4  -5    3.57    0.30
   7  -4  -5    3.64    0.28
   6  -4  -5    0.54    0.16
   6  -4  -5    0.63    0.13
   6  -4  -5    0.51    0.16
   5  -4  -5   45.65    1.08
   5  -4  -5   43.71    1.19
   5  -4  -5   47.94    1.34
   4  -4  -5   31.84    0.75
   4  -4  -5   31.49    0.86
   4  -4  -5   31.76    1.02
   3  -4  -5    0.39    0.11
   3  -4  -5    0.54    0.07
   3  -4  -5    0.83    0.18
   3  -4  -5    0.55    0.16
   2  -4  -5   20.92    0.75
   2  -4  -5   21.15    0.58
   2  -4  -5   22.04    0.59
   2  -4  -5   19.66    0.77
   1  -4  -5   56.53    1.58
   1  -4  -5   55.72    1.26
   1  -4  -5   54.88    1.52
   1  -4  -5   57.23    1.26
   0  -4  -5   -0.04    0.10
   0  -4  -5    0.05    0.07
   0  -4  -5    0.04    0.14
   0  -4  -5   -0.02    0.07
  -1  -4  -5    8.24    0.33
  -1  -4  -5    7.71    0.46
  -1  -4  -5    9.24    0.52
  -1  -4  -5    8.38    0.38
  -2  -4  -5    2.40    0.27
  -2  -4  -5    2.44    0.23
  -2  -4  -5    2.37    0.20
  -2  -4  -5    1.86    0.30
  -3  -4  -5   10.75    0.50
  -3  -4  -5   10.28    0.47
  -3  -4  -5   10.96    0.55
  -3  -4  -5   11.08    0.64
  -3  -4  -5   10.91    0.45
  -4  -4  -5    0.67    0.17
  -4  -4  -5    0.70    0.19
  -4  -4  -5    0.84    0.18
  -4  -4  -5    0.42    0.17
  -5  -4  -5    8.91    0.52
  -5  -4  -5    8.30    0.47
  -5  -4  -5    9.13    0.50
  -5  -4  -5    8.40    0.47
  -6  -4  -5    1.29    0.25
  -6  -4  -5    0.94    0.21
  -6  -4  -5    1.01    0.21
  -6  -4  -5    0.61    0.21
  -7  -4  -5    1.53    0.31
  -7  -4  -5    1.82    0.28
  -7  -4  -5    1.56    0.29
  -8  -4  -5   -0.01    0.14
  -8  -4  -5    0.28    0.21
  -8  -4  -5   -0.09    0.17
  -9  -4  -5    3.65    0.46
  -9  -4  -5    3.60    0.46
  -9  -4  -5    3.14    0.38
 -10  -4  -5    0.84    0.27
 -10  -4  -5    1.18    0.34
 -10  -4  -5    0.56    0.30
  12  -5  -5   -0.12    0.20
  11  -5  -5    0.87    0.26
  11  -5  -5    1.09    0.29
  10  -5  -5   -0.15    0.15
  10  -5  -5    0.06    0.18
   9  -5  -5    4.44    0.41
   9  -5  -5    4.63    0.37
   8  -5  -5    4.29    0.37
   8  -5  -5    4.43    0.34
   7  -5  -5    8.19    0.46
   7  -5  -5    8.54    0.41
   7  -5  -5    7.44    0.45
   6  -5  -5   20.26    0.62
   6  -5  -5   19.30    0.70
   6  -5  -5   20.31    0.78
   5  -5  -5   10.96    0.56
   5  -5  -5   11.30    0.47
   4  -5  -5    6.17    0.43
   4  -5  -5    6.88    0.33
   3  -5  -5   24.73    0.88
   3  -5  -5   25.81    0.93
   3  -5  -5   25.32    0.97
   3  -5  -5   25.30    0.69
   2  -5  -5    4.19    0.21
   2  -5  -5    4.06    0.35
   2  -5  -5    3.60    0.34
   1  -5  -5    0.48    0.09
   1  -5  -5    0.38    0.19
   1  -5  -5    0.28    0.14
   0  -5  -5    9.45    0.53
   0  -5  -5    9.18    0.54
   0  -5  -5    9.49    0.32
  -1  -5  -5   14.77    0.70
  -1  -5  -5   14.48    0.45
  -1  -5  -5   14.70    0.68
  -2  -5  -5   47.37    1.12
  -2  -5  -5   44.80    1.41
  -2  -5  -5   44.38    1.45
  -3  -5  -5    0.17    0.19
  -3  -5  -5   -0.02    0.12
  -3  -5  -5    0.08    0.14
  -3  -5  -5   -0.01    0.10
  -4  -5  -5   19.61    0.78
  -4  -5  -5   18.44    0.91
  -4  -5  -5   18.85    0.79
  -4  -5  -5   19.35    0.68
  -5  -5  -5    3.91    0.33
  -5  -5  -5    3.86    0.36
  -5  -5  -5    3.42    0.46
  -5  -5  -5    3.15    0.32
  -5  -5  -5    4.17    0.39
  -6  -5  -5    0.25    0.24
  -6  -5  -5    0.48    0.21
  -6  -5  -5    0.40    0.18
  -6  -5  -5    0.37    0.19
  -6  -5  -5    0.16    0.16
  -7  -5  -5   -0.14    0.16
  -7  -5  -5    0.12    0.16
  -7  -5  -5   -0.11    0.16
  -8  -5  -5    1.60    0.34
  -8  -5  -5    1.18    0.28
  -8  -5  -5    1.28    0.31
  -9  -5  -5    0.62    0.29
  -9  -5  -5    0.69    0.28
  -9  -5  -5    0.69    0.26
 -10  -5  -5   -0.04    0.23
 -10  -5  -5   -0.17    0.27
 -10  -5  -5   -0.07    0.21
 -10  -5  -5    0.06    0.20
  12  -6  -5    0.64    0.29
  11  -6  -5    2.33    0.38
  10  -6  -5   11.71    0.67
   9  -6  -5    0.57    0.22
   8  -6  -5    8.08    0.50
   7  -6  -5    8.83    0.52
   7  -6  -5    8.32    0.47
   6  -6  -5    0.11    0.14
   6  -6  -5    0.14    0.15
   5  -6  -5    0.66    0.15
   5  -6  -5    0.17    0.22
   5  -6  -5    0.76    0.21
   4  -6  -5    0.10    0.15
   4  -6  -5    0.15    0.22
   4  -6  -5    0.11    0.10
   3  -6  -5    3.78    0.37
   3  -6  -5    3.94    0.37
   3  -6  -5    4.02    0.42
   3  -6  -5    4.02    0.23
   2  -6  -5    3.78    0.36
   2  -6  -5    3.89    0.39
   2  -6  -5    4.28    0.44
   2  -6  -5    4.42    0.20
   1  -6  -5    0.20    0.17
   1  -6  -5    0.50    0.24
   1  -6  -5    0.37    0.18
   1  -6  -5    0.31    0.07
   0  -6  -5    5.21    0.43
   0  -6  -5    5.16    0.43
   0  -6  -5    5.81    0.21
  -1  -6  -5   28.38    1.08
  -1  -6  -5   29.62    0.71
  -1  -6  -5   28.78    1.11
  -2  -6  -5    0.14    0.18
  -2  -6  -5    0.22    0.10
  -2  -6  -5    0.28    0.17
  -3  -6  -5   25.97    1.11
  -3  -6  -5   26.93    1.03
  -3  -6  -5   26.63    0.76
  -4  -6  -5    4.84    0.32
  -4  -6  -5    3.99    0.47
  -4  -6  -5    4.71    0.40
  -5  -6  -5    1.06    0.34
  -5  -6  -5    0.55    0.18
  -5  -6  -5    0.78    0.22
  -5  -6  -5    0.50    0.21
  -6  -6  -5    0.08    0.18
  -6  -6  -5   -0.06    0.14
  -6  -6  -5    0.18    0.18
  -6  -6  -5    0.09    0.26
  -7  -6  -5    0.23    0.26
  -7  -6  -5    0.09    0.21
  -7  -6  -5    0.18    0.20
  -8  -6  -5    0.55    0.26
  -8  -6  -5    0.56    0.34
  -8  -6  -5    0.01    0.20
  -9  -6  -5    0.16    0.33
  -9  -6  -5    0.27    0.25
  -9  -6  -5   -0.04    0.21
  11  -7  -5    4.28    0.47
  10  -7  -5    0.04    0.18
   9  -7  -5    4.10    0.40
   8  -7  -5    6.99    0.47
   7  -7  -5    2.41    0.32
   7  -7  -5    1.71    0.25
   6  -7  -5    0.08    0.15
   6  -7  -5   -0.11    0.11
   5  -7  -5   14.20    0.78
   5  -7  -5   14.59    0.53
   5  -7  -5   14.72    0.72
   4  -7  -5   10.65    0.62
   4  -7  -5   10.02    0.66
   4  -7  -5   11.09    0.40
   3  -7  -5    0.15    0.19
   3  -7  -5    0.24    0.22
   3  -7  -5    0.30    0.17
   3  -7  -5    0.19    0.08
   2  -7  -5   -0.01    0.18
   2  -7  -5    0.66    0.27
   2  -7  -5    0.20    0.17
   1  -7  -5    4.29    0.43
   1  -7  -5    5.01    0.45
   0  -7  -5   34.96    1.25
   0  -7  -5   33.80    1.25
  -1  -7  -5   -0.03    0.18
  -1  -7  -5    0.11    0.17
  -2  -7  -5   17.62    0.91
  -2  -7  -5   17.54    0.48
  -2  -7  -5   17.47    0.83
  -3  -7  -5    1.32    0.35
  -3  -7  -5    1.12    0.27
  -3  -7  -5    1.22    0.15
  -4  -7  -5    0.28    0.20
  -4  -7  -5    0.93    0.32
  -4  -7  -5    0.80    0.16
  -5  -7  -5    0.18    0.14
  -5  -7  -5    0.20    0.26
  -5  -7  -5    0.01    0.18
  -6  -7  -5    0.11    0.18
  -6  -7  -5   -0.10    0.24
  -6  -7  -5    0.14    0.16
  -7  -7  -5    0.11    0.18
  -7  -7  -5    0.00    0.30
  -8  -7  -5   -0.26    0.18
  -8  -7  -5    0.25    0.32
  10  -8  -5    1.94    0.34
   9  -8  -5    1.23    0.27
   8  -8  -5    0.20    0.17
   7  -8  -5    1.51    0.30
   7  -8  -5    1.16    0.22
   6  -8  -5    0.67    0.31
   6  -8  -5    1.04    0.28
   6  -8  -5    0.52    0.16
   5  -8  -5   14.60    0.83
   5  -8  -5   13.27    0.73
   5  -8  -5   13.72    0.49
   4  -8  -5    4.01    0.20
   4  -8  -5    3.70    0.41
   4  -8  -5    3.34    0.46
   3  -8  -5   -0.17    0.23
   3  -8  -5    0.34    0.20
   3  -8  -5    0.05    0.20
   2  -8  -5   12.45    0.70
   2  -8  -5   13.30    0.74
   2  -8  -5   12.42    0.80
   1  -8  -5   19.12    0.90
   1  -8  -5   18.82    1.00
   1  -8  -5   17.78    0.89
   0  -8  -5    0.34    0.21
   0  -8  -5    0.36    0.25
  -1  -8  -5   19.58    0.93
  -1  -8  -5   16.82    0.89
  -2  -8  -5    1.89    0.34
  -2  -8  -5    1.40    0.35
  -3  -8  -5    0.50    0.22
  -3  -8  -5    0.51    0.31
  -4  -8  -5   -0.05    0.23
  -4  -8  -5   -0.09    0.10
  -4  -8  -5    0.14    0.19
  -5  -8  -5    0.10    0.19
  -5  -8  -5    0.04    0.13
  -5  -8  -5    0.41    0.28
  -6  -8  -5    2.42    0.38
  -6  -8  -5    2.04    0.26
  -6  -8  -5    1.61    0.45
  -7  -8  -5    0.58    0.22
  -7  -8  -5    0.57    0.35
  -8  -8  -5    0.23    0.21
  10  -9  -5    0.14    0.22
   9  -9  -5    0.49    0.22
   8  -9  -5    3.31    0.33
   7  -9  -5    0.57    0.25
   7  -9  -5    0.67    0.19
   6  -9  -5   10.24    0.67
   5  -9  -5    1.28    0.31
   5  -9  -5    2.11    0.43
   4  -9  -5    2.30    0.45
   4  -9  -5    2.08    0.36
   3  -9  -5    6.99    0.67
   3  -9  -5    8.12    0.62
   3  -9  -5    7.82    0.61
   2  -9  -5    5.38    0.53
   2  -9  -5    5.52    0.61
   2  -9  -5    5.61    0.54
   1  -9  -5   -0.28    0.18
   1  -9  -5    0.04    0.29
   1  -9  -5   -0.05    0.19
   0  -9  -5    4.44    0.50
   0  -9  -5    4.66    0.51
  -1  -9  -5    4.91    0.55
  -1  -9  -5    5.48    0.54
  -2  -9  -5    0.87    0.32
  -2  -9  -5    0.67    0.25
  -3  -9  -5   -0.13    0.17
  -3  -9  -5    0.01    0.25
  -4  -9  -5    0.38    0.32
  -4  -9  -5    0.65    0.28
  -5  -9  -5    3.27    0.44
  -5  -9  -5    3.29    0.57
  -6  -9  -5    0.70    0.40
   6 -10  -5   -0.06    0.19
   5 -10  -5   -0.24    0.25
   5 -10  -5   -0.04    0.19
   4 -10  -5    0.49    0.27
   4 -10  -5   -0.19    0.28
   3 -10  -5    5.28    0.56
   3 -10  -5    4.72    0.60
   3 -10  -5    3.60    0.48
   2 -10  -5    0.53    0.34
   2 -10  -5    0.31    0.25
   2 -10  -5    0.53    0.31
   1 -10  -5    1.19    0.33
   1 -10  -5    1.43    0.38
   0 -10  -5    1.25    0.34
   0 -10  -5    1.25    0.38
  -1 -10  -5    1.94    0.44
  -1 -10  -5    0.54    0.26
  -2 -10  -5    0.08    0.26
  -2 -10  -5    0.20    0.23
  -3 -10  -5    1.67    0.42
  -3 -10  -5    1.54    0.38
  -4 -10  -5    1.98    0.47
  -4 -10  -5    2.12    0.41
  -5 -10  -5    0.00    0.28
  -5 -10  -5    0.12    0.26
   5 -11  -5    1.15    0.34
   4 -11  -5    0.80    0.31
   4 -11  -5    0.56    0.38
   3 -11  -5    0.88    0.33
   3 -11  -5    0.11    0.33
   2 -11  -5    0.62    0.30
   2 -11  -5    0.49    0.31
   1 -11  -5    5.19    0.60
   1 -11  -5    5.23    0.59
   0 -11  -5    0.97    0.36
   0 -11  -5    1.37    0.37
  -1 -11  -5    1.09    0.39
  -1 -11  -5    0.76    0.31
  -2 -11  -5    0.54    0.29
  -2 -11  -5    0.44    0.33
  -3 -11  -5    0.51    0.29
  -3 -11  -5    0.75    0.37
  -4 -11  -5    0.20    0.31
   2 -12  -5    5.98    0.67
   1 -12  -5    0.96    0.39
   0 -12  -5    2.05    0.48
  -1 -12  -5    1.84    0.49
  -2 -16   6   -0.02    0.29
  -1 -16   6    1.38    0.38
  -1 -16   6    0.77    0.39
   0 -16   6    0.21    0.30
   0 -16   6    0.08    0.25
   1 -16   6    0.96    0.32
   1 -16   6    0.74    0.35
   2 -16   6    1.51    0.42
   2 -16   6    1.59    0.38
   3 -16   6    1.08    0.33
   3 -16   6    0.26    0.31
  -5 -15   6    0.79    0.38
  -4 -15   6    0.50    0.33
  -3 -15   6    0.10    0.30
  -2 -15   6    2.60    0.49
  -2 -15   6    1.78    0.39
  -1 -15   6    0.50    0.32
  -1 -15   6    0.54    0.28
   0 -15   6    2.67    0.51
   0 -15   6    3.81    0.48
   1 -15   6    2.99    0.43
   1 -15   6    3.03    0.52
   2 -15   6    0.01    0.28
   2 -15   6    0.28    0.24
   3 -15   6    2.73    0.48
   3 -15   6    2.34    0.40
   4 -15   6    1.60    0.37
   4 -15   6    1.28    0.39
   5 -15   6   -0.01    0.21
   5 -15   6    0.48    0.32
   5 -15   6    0.27    0.18
  -6 -14   6    1.46    0.42
  -6 -14   6    0.56    0.25
  -5 -14   6    0.94    0.36
  -5 -14   6    0.14    0.19
  -4 -14   6   -0.02    0.18
  -4 -14   6    0.22    0.27
  -3 -14   6    4.00    0.34
  -3 -14   6    4.37    0.56
  -2 -14   6    0.11    0.29
  -2 -14   6    0.21    0.24
  -2 -14   6    0.07    0.16
  -1 -14   6   13.86    0.77
  -1 -14   6   13.56    0.55
  -1 -14   6   12.34    0.84
   0 -14   6    1.64    0.40
   0 -14   6    2.10    0.38
   0 -14   6    2.08    0.23
   1 -14   6    0.83    0.18
   1 -14   6    1.13    0.36
   1 -14   6   -0.17    0.17
   2 -14   6    0.29    0.26
   2 -14   6    0.33    0.16
   2 -14   6    0.64    0.25
   3 -14   6    1.17    0.32
   3 -14   6    1.32    0.22
   3 -14   6    1.26    0.36
   4 -14   6    2.85    0.29
   4 -14   6    2.34    0.38
   4 -14   6    3.35    0.48
   5 -14   6    0.33    0.24
   5 -14   6    0.32    0.19
   5 -14   6    0.31    0.29
   6 -14   6   -0.04    0.20
   6 -14   6   -0.12    0.24
   6 -14   6   -0.16    0.17
   7 -14   6    1.69    0.42
   7 -14   6    1.01    0.34
  -7 -13   6    0.10    0.24
  -6 -13   6    0.00    0.26
  -6 -13   6    0.20    0.22
  -5 -13   6    1.42    0.27
  -5 -13   6    1.12    0.35
  -5 -13   6    1.98    0.40
  -4 -13   6    3.97    0.37
  -4 -13   6    4.97    0.52
  -4 -13   6    4.55    0.52
  -3 -13   6    1.23    0.34
  -3 -13   6    1.17    0.23
  -2 -13   6    8.25    0.45
  -2 -13   6    7.90    0.60
  -2 -13   6    9.04    0.66
  -1 -13   6    0.48    0.16
  -1 -13   6    0.59    0.25
  -1 -13   6    0.25    0.23
   0 -13   6    0.83    0.29
   0 -13   6    0.81    0.17
   0 -13   6    0.90    0.26
   1 -13   6   -0.09    0.11
   1 -13   6    0.11    0.21
   1 -13   6    0.11    0.19
   2 -13   6   -0.07    0.18
   2 -13   6    0.13    0.22
   2 -13   6    0.18    0.14
   3 -13   6    0.08    0.18
   3 -13   6    0.72    0.29
   3 -13   6    0.64    0.18
   4 -13   6    0.82    0.31
   4 -13   6    0.45    0.19
   4 -13   6    0.59    0.23
   5 -13   6    0.04    0.22
   5 -13   6    0.18    0.22
   5 -13   6    0.04    0.16
   6 -13   6    1.80    0.37
   6 -13   6    2.33    0.41
   7 -13   6    1.89    0.38
   7 -13   6    2.00    0.33
   7 -13   6    1.42    0.38
   8 -13   6    0.83    0.28
   8 -13   6    1.12    0.34
  -9 -12   6    0.26    0.28
  -8 -12   6    0.26    0.25
  -7 -12   6    0.30    0.23
  -6 -12   6    2.73    0.43
  -6 -12   6    1.73    0.31
  -5 -12   6    2.78    0.40
  -5 -12   6    3.81    0.38
  -5 -12   6    3.69    0.46
  -4 -12   6    3.22    0.41
  -4 -12   6    2.68    0.41
  -4 -12   6    2.86    0.32
  -3 -12   6   12.33    0.57
  -3 -12   6   12.08    0.70
  -3 -12   6   12.58    0.75
  -3 -12   6   12.24    0.71
  -2 -12   6    0.13    0.19
  -2 -12   6   -0.05    0.17
  -2 -12   6    0.20    0.14
  -1 -12   6    2.19    0.34
  -1 -12   6    2.29    0.37
  -1 -12   6    2.20    0.24
   0 -12   6    2.43    0.37
   0 -12   6    2.02    0.31
   0 -12   6    2.79    0.26
   1 -12   6    1.91    0.35
   1 -12   6    1.52    0.21
   1 -12   6    1.22    0.26
   2 -12   6   16.50    0.76
   2 -12   6   15.26    0.81
   2 -12   6   16.76    0.63
   3 -12   6    0.08    0.13
   3 -12   6   -0.07    0.21
   3 -12   6    0.13    0.17
   4 -12   6    5.94    0.53
   4 -12   6    6.16    0.41
   4 -12   6    4.77    0.44
   5 -12   6    3.25    0.39
   5 -12   6    2.74    0.31
   5 -12   6    3.38    0.43
   6 -12   6    1.20    0.26
   6 -12   6    1.48    0.32
   6 -12   6    1.65    0.35
   7 -12   6    0.96    0.29
   7 -12   6    0.57    0.24
   7 -12   6    0.70    0.28
   8 -12   6    3.13    0.46
   8 -12   6    3.68    0.43
   9 -12   6    0.24    0.25
   9 -12   6    0.16    0.24
  -9 -11   6    0.65    0.31
  -8 -11   6    1.57    0.33
  -7 -11   6    0.13    0.21
  -6 -11   6    1.48    0.33
  -6 -11   6    1.99    0.33
  -5 -11   6    0.74    0.25
  -5 -11   6    0.35    0.19
  -5 -11   6    0.07    0.20
  -4 -11   6    8.26    0.54
  -4 -11   6    6.51    0.44
  -4 -11   6    7.02    0.52
  -3 -11   6    1.15    0.27
  -3 -11   6    0.78    0.26
  -3 -11   6    0.78    0.19
  -3 -11   6    0.47    0.23
  -2 -11   6    1.13    0.20
  -2 -11   6    1.18    0.27
  -2 -11   6    0.47    0.21
  -1 -11   6    1.29    0.20
  -1 -11   6    1.07    0.26
  -1 -11   6    1.32    0.29
   0 -11   6    6.88    0.47
   0 -11   6    6.28    0.50
   0 -11   6    6.81    0.38
   1 -11   6   14.13    0.67
   1 -11   6   13.85    0.72
   1 -11   6   15.00    0.58
   2 -11   6    1.22    0.25
   2 -11   6    1.44    0.21
   2 -11   6    0.82    0.27
   3 -11   6   11.34    0.52
   3 -11   6   10.96    0.59
   3 -11   6   10.31    0.62
   4 -11   6    8.03    0.55
   4 -11   6    8.13    0.52
   4 -11   6    8.34    0.46
   5 -11   6    1.28    0.24
   5 -11   6    0.62    0.23
   5 -11   6    0.98    0.25
   6 -11   6    0.17    0.19
   6 -11   6   -0.12    0.17
   6 -11   6    0.01    0.16
   7 -11   6    5.18    0.46
   7 -11   6    4.80    0.46
   7 -11   6    5.19    0.50
   8 -11   6    7.32    0.56
   8 -11   6    7.91    0.58
   8 -11   6    7.32    0.61
   9 -11   6    0.09    0.20
   9 -11   6   -0.09    0.20
  10 -11   6    2.34    0.45
 -10 -10   6    1.09    0.35
  -9 -10   6    0.80    0.33
  -8 -10   6    0.09    0.21
  -7 -10   6    0.40    0.22
  -6 -10   6   -0.13    0.18
  -6 -10   6    0.23    0.20
  -6 -10   6    0.00    0.16
  -5 -10   6    3.37    0.35
  -5 -10   6    3.68    0.37
  -5 -10   6    3.31    0.37
  -4 -10   6    3.80    0.38
  -4 -10   6    3.04    0.33
  -4 -10   6    3.28    0.32
  -3 -10   6    1.11    0.24
  -3 -10   6    1.13    0.27
  -3 -10   6    0.83    0.24
  -3 -10   6    0.96    0.20
  -2 -10   6    2.79    0.34
  -2 -10   6    2.20    0.25
  -2 -10   6    2.04    0.30
  -1 -10   6   10.98    0.60
  -1 -10   6   11.20    0.48
  -1 -10   6   11.20    0.57
   0 -10   6   16.38    0.60
   0 -10   6   16.09    0.70
   0 -10   6   16.50    0.74
   1 -10   6    0.07    0.14
   1 -10   6    0.14    0.12
   1 -10   6    0.05    0.15
   2 -10   6   11.41    0.61
   2 -10   6   10.72    0.49
   2 -10   6   11.29    0.56
   3 -10   6    8.54    0.50
   3 -10   6    8.04    0.51
   4 -10   6    4.05    0.33
   4 -10   6    3.54    0.38
   4 -10   6    3.59    0.35
   5 -10   6    1.98    0.31
   5 -10   6    2.05    0.27
   5 -10   6    1.97    0.30
   6 -10   6    3.72    0.40
   6 -10   6    3.01    0.34
   6 -10   6    2.97    0.35
   7 -10   6    9.98    0.59
   7 -10   6    9.34    0.58
   7 -10   6    8.79    0.59
   8 -10   6    0.96    0.27
   8 -10   6    1.89    0.35
   8 -10   6    2.09    0.33
   9 -10   6    0.35    0.26
   9 -10   6    1.10    0.33
  10 -10   6    4.32    0.52
  10 -10   6    5.44    0.58
 -11  -9   6    2.57    0.48
 -10  -9   6    3.20    0.48
  -9  -9   6    0.55    0.26
  -8  -9   6    0.48    0.25
  -7  -9   6    3.16    0.40
  -6  -9   6    4.33    0.38
  -6  -9   6    4.78    0.39
  -6  -9   6    4.35    0.40
  -5  -9   6   16.57    0.70
  -5  -9   6   15.56    0.69
  -5  -9   6   16.43    0.70
  -4  -9   6    4.30    0.35
  -4  -9   6    3.66    0.32
  -4  -9   6    3.37    0.32
  -3  -9   6    0.41    0.18
  -3  -9   6    0.52    0.16
  -3  -9   6    0.36    0.19
  -3  -9   6    0.27    0.16
  -2  -9   6   21.05    0.82
  -2  -9   6   21.13    0.82
  -2  -9   6   21.21    0.72
  -1  -9   6   13.43    0.60
  -1  -9   6   13.77    0.54
  -1  -9   6   11.93    0.59
   0  -9   6    4.44    0.37
   0  -9   6    4.37    0.30
   0  -9   6    3.58    0.32
   1  -9   6    1.39    0.19
   1  -9   6    1.28    0.25
   1  -9   6    1.09    0.21
   2  -9   6    2.58    0.24
   2  -9   6    2.56    0.30
   2  -9   6    2.74    0.29
   3  -9   6    5.01    0.39
   3  -9   6    4.96    0.34
   3  -9   6    5.27    0.37
   4  -9   6    9.17    0.51
   4  -9   6    9.86    0.54
   4  -9   6    8.06    0.44
   5  -9   6    0.43    0.18
   5  -9   6    0.29    0.16
   5  -9   6    0.29    0.18
   6  -9   6   17.45    0.75
   6  -9   6   17.97    0.78
   6  -9   6   17.09    0.77
   7  -9   6    1.12    0.27
   7  -9   6    1.67    0.28
   7  -9   6    1.53    0.28
   8  -9   6    7.13    0.50
   8  -9   6    7.54    0.54
   8  -9   6    7.32    0.55
   9  -9   6    6.17    0.56
   9  -9   6    5.83    0.53
  10  -9   6    0.02    0.21
  10  -9   6    0.23    0.24
 -11   9  -6    0.63    0.34
  11  -9   6    1.06    0.34
 -11  -8   6    0.77    0.33
 -10  -8   6    0.29    0.28
  -9  -8   6    1.07    0.30
  -8  -8   6    1.54    0.34
  -7  -8   6    2.94    0.37
  -6  -8   6   12.90    0.66
  -6  -8   6   14.08    0.61
  -6  -8   6   12.88    0.59
  -5  -8   6    0.11    0.14
  -5  -8   6    0.38    0.18
  -5  -8   6    0.20    0.15
  -4  -8   6   15.92    0.65
  -4  -8   6   16.73    0.63
  -4  -8   6   16.05    0.66
  -3  -8   6    7.84    0.43
  -3  -8   6    7.92    0.42
  -3  -8   6    7.80    0.47
  -3  -8   6    7.62    0.42
   2   8  -6   11.66    0.46
  -2  -8   6   10.71    0.54
  -2  -8   6   11.42    0.53
  -2  -8   6   12.00    0.50
   1   8  -6    6.72    0.34
  -1  -8   6    6.51    0.36
  -1  -8   6    6.92    0.41
  -1  -8   6    6.29    0.41
   0   8  -6    0.88    0.15
   0  -8   6    0.80    0.18
   0  -8   6    0.95    0.16
   0  -8   6    0.79    0.20
  -1   8  -6    2.06    0.21
   1  -8   6    2.38    0.22
   1  -8   6    1.88    0.25
   1  -8   6    2.16    0.24
  -2   8  -6    7.67    0.39
   2  -8   6    7.53    0.41
   2  -8   6    7.57    0.44
  -3   8  -6    7.77    0.41
   3  -8   6    8.13    0.43
   3  -8   6    8.21    0.46
   3  -8   6    7.24    0.40
  -4   8  -6   25.06    0.83
   4  -8   6   21.24    0.79
   4  -8   6   24.20    0.83
   4  -8   6   23.88    0.86
   5  -8   6   85.88    2.12
   5  -8   6   84.85    2.16
   5  -8   6   86.05    2.13
   6  -8   6    1.39    0.26
   6  -8   6    1.35    0.25
   6  -8   6    1.15    0.24
   7  -8   6   22.97    0.92
   7  -8   6   22.13    0.85
   7  -8   6   22.03    0.90
   8  -8   6    4.03    0.44
   8  -8   6    4.36    0.39
   8  -8   6    5.21    0.47
   9  -8   6    0.46    0.23
   9  -8   6    0.58    0.25
 -10   8  -6   -0.36    0.21
  10  -8   6    0.01    0.23
  10  -8   6   -0.29    0.15
 -11   8  -6   -0.06    0.25
  11  -8   6   -0.24    0.21
  11  -8   6    0.34    0.26
 -12  -7   6    0.15    0.29
 -11  -7   6   -0.02    0.25
 -10  -7   6    1.29    0.36
  -9  -7   6    0.33    0.24
  -8  -7   6   17.05    0.86
  -7  -7   6   17.68    0.82
   6   7  -6    2.51    0.26
  -6  -7   6    2.62    0.33
  -6  -7   6    2.69    0.26
  -6  -7   6    2.64    0.26
   5   7  -6   17.54    0.65
  -5  -7   6   17.10    0.61
  -5  -7   6   16.92    0.71
  -5  -7   6   17.27    0.64
   4   7  -6    0.67    0.16
  -4  -7   6    0.62    0.15
  -4  -7   6    0.68    0.16
  -4  -7   6    0.77    0.19
   3   7  -6    3.25    0.25
  -3  -7   6    2.98    0.30
  -3  -7   6    3.19    0.28
  -3  -7   6    3.03    0.25
  -3  -7   6    2.86    0.26
   2   7  -6    0.39    0.12
  -2  -7   6    0.28    0.13
  -2  -7   6    0.42    0.14
  -2  -7   6    0.34    0.15
   1   7  -6    5.23    0.30
  -1  -7   6    4.79    0.32
  -1  -7   6    4.40    0.32
  -1  -7   6    5.10    0.30
   0   7  -6   11.70    0.46
   0  -7   6   10.64    0.44
   0  -7   6   11.19    0.48
  -1   7  -6    6.28    0.34
   1  -7   6    5.26    0.31
   1  -7   6    6.02    0.36
  -2   7  -6   10.02    0.45
   2  -7   6    9.10    0.42
   2  -7   6    9.46    0.44
  -3   7  -6   27.34    0.86
   3  -7   6   26.60    0.84
   3  -7   6   27.61    0.85
  -4   7  -6   54.93    1.50
   4  -7   6   59.10    1.49
   4  -7   6   55.79    1.49
  -5   7  -6    3.02    0.31
   5  -7   6    2.79    0.29
   5  -7   6    2.42    0.27
  -6   7  -6   15.26    0.70
   6  -7   6   14.31    0.66
   6  -7   6   14.45    0.66
  -7   7  -6    7.37    0.53
   7  -7   6    8.01    0.52
   7  -7   6    7.30    0.49
   7  -7   6    7.41    0.47
   8  -7   6    0.60    0.20
   8  -7   6    0.81    0.25
   8  -7   6    0.87    0.26
   9  -7   6    0.99    0.28
   9  -7   6    1.78    0.34
 -10   7  -6    1.57    0.36
  10  -7   6    0.90    0.32
  10  -7   6    1.54    0.34
 -11   7  -6    0.22    0.26
  11  -7   6    0.24    0.24
  11  -7   6    0.31    0.28
 -12  -6   6    0.09    0.28
 -11  -6   6    0.31    0.28
 -10  -6   6    0.32    0.26
  -9  -6   6    9.09    0.64
   8   6  -6   22.11    0.86
  -8  -6   6   19.00    0.91
   7   6  -6    0.23    0.16
  -7  -6   6    0.46    0.21
   6   6  -6   20.86    0.76
  -6  -6   6   21.88    0.85
  -6  -6   6   21.89    0.69
  -6  -6   6   22.56    0.70
   5   6  -6    2.77    0.26
  -5  -6   6    2.57    0.23
  -5  -6   6    2.31    0.28
  -5  -6   6    2.66    0.22
   4   6  -6    7.28    0.39
  -4  -6   6    8.45    0.35
  -4  -6   6    7.74    0.39
  -4  -6   6    8.37    0.44
   3   6  -6   18.09    0.62
  -3  -6   6   17.80    0.67
  -3  -6   6   18.26    0.66
  -3  -6   6   18.59    0.63
   2   6  -6    3.33    0.24
  -2  -6   6    3.70    0.27
  -2  -6   6    2.82    0.26
   1   6  -6   33.01    0.90
  -1  -6   6   32.53    0.92
  -1  -6   6   33.40    0.94
   0   6  -6    5.62    0.30
   0  -6   6    5.33    0.31
   0  -6   6    5.71    0.32
  -1   6  -6    3.25    0.24
   1  -6   6    2.59    0.22
   1  -6   6    2.38    0.22
  -2   6  -6    2.67    0.23
   2  -6   6    2.80    0.24
   2  -6   6    2.51    0.23
  -3   6  -6   70.33    1.72
   3  -6   6   69.81    1.70
   3  -6   6   67.13    1.65
  -4   6  -6    6.31    0.38
   4  -6   6    5.92    0.36
   4  -6   6    6.01    0.38
  -5   6  -6   29.97    0.99
   5  -6   6   28.15    0.92
   5  -6   6   30.09    0.97
  -6   6  -6   15.38    0.70
   6  -6   6   14.31    0.64
   6  -6   6   14.22    0.66
  -7   6  -6    0.52    0.21
   7  -6   6    0.62    0.20
   7  -6   6    0.28    0.17
  -8   6  -6    0.23    0.21
   8  -6   6    0.15    0.17
   8  -6   6    0.37    0.20
  -9   6  -6    3.67    0.44
  -9   6  -6    4.45    0.50
   9  -6   6    3.54    0.43
   9  -6   6    3.41    0.41
 -10   6  -6    6.21    0.55
  10  -6   6    5.50    0.53
  10  -6   6    6.23    0.57
 -11   6  -6    0.14    0.22
  11  -6   6    0.15    0.23
  11  -6   6    0.26    0.24
 -12  -5   6    0.20    0.29
 -11  -5   6    0.47    0.31
 -10  -5   6    4.06    0.51
   9   5  -6    6.42    0.48
  -9  -5   6    6.53    0.57
   8   5  -6    1.20    0.25
  -8  -5   6    1.18    0.29
   7   5  -6    5.05    0.37
  -7  -5   6    5.04    0.44
   6   5  -6    1.59    0.22
  -6  -5   6    1.59    0.17
  -6  -5   6    1.43    0.16
  -6  -5   6    1.62    0.26
   5   5  -6    2.99    0.26
  -5  -5   6    3.37    0.21
  -5  -5   6    2.69    0.30
  -5  -5   6    2.97    0.23
   4   5  -6   50.46    1.30
  -4  -5   6   49.92    1.36
  -4  -5   6   50.28    1.25
  -4  -5   6   51.78    1.19
   3   5  -6    0.12    0.10
  -3  -5   6    0.07    0.11
  -3  -5   6    0.09    0.12
   2   5  -6   56.77    1.37
  -2  -5   6   54.74    1.39
  -2  -5   6   55.12    1.37
   1   5  -6   21.19    0.66
  -1  -5   6   21.39    0.67
  -1  -5   6   22.37    0.68
   0   5  -6   -0.02    0.07
   0  -5   6    0.37    0.11
   0  -5   6    0.16    0.10
  -1   5  -6    6.88    0.35
   1  -5   6    6.23    0.31
  -2   5  -6   74.33    1.80
   2  -5   6   76.15    1.73
   2  -5   6   76.26    1.79
  -3   5  -6    2.53    0.24
   3  -5   6    2.68    0.24
   3  -5   6    2.90    0.24
  -4   5  -6    5.91    0.38
   4  -5   6    6.64    0.36
   4  -5   6    6.27    0.38
  -5   5  -6   17.21    0.71
   5  -5   6   17.21    0.68
   5  -5   6   17.69    0.66
  -6   5  -6   19.55    0.80
   6  -5   6   17.82    0.74
   6  -5   6   18.05    0.71
  -7   5  -6    2.74    0.35
   7  -5   6    2.64    0.32
   7  -5   6    2.88    0.32
  -8   5  -6    9.85    0.64
  -8   5  -6    9.58    0.58
   8  -5   6    8.34    0.56
   8  -5   6    7.95    0.52
  -9   5  -6    5.15    0.52
  -9   5  -6    5.10    0.48
   9  -5   6    3.52    0.42
   9  -5   6    4.21    0.43
 -10   5  -6    0.15    0.23
 -10   5  -6    0.01    0.24
  10  -5   6   -0.02    0.20
  10  -5   6   -0.16    0.20
 -11   5  -6    0.66    0.26
 -11   5  -6    0.85    0.37
  11  -5   6    0.48    0.28
  11  -5   6    0.59    0.25
  12  -5   6    0.44    0.27
 -13  -4   6    0.23    0.31
 -12  -4   6   -0.07    0.27
  11   4  -6   -0.28    0.19
 -11  -4   6    0.16    0.27
  10   4  -6    1.49    0.31
 -10  -4   6    1.09    0.32
   9   4  -6    0.10    0.17
  -9  -4   6    0.19    0.20
   8   4  -6    1.32    0.26
  -8  -4   6    1.18    0.29
   7   4  -6    0.05    0.12
  -7  -4   6    0.50    0.20
   6   4  -6    7.11    0.41
  -6  -4   6    6.81    0.29
  -6  -4   6    6.90    0.29
  -6  -4   6    7.42    0.46
   5   4  -6    7.13    0.39
  -5  -4   6    7.35    0.45
  -5  -4   6    7.39    0.26
  -5  -4   6    7.18    0.31
   4   4  -6   37.56    1.03
  -4  -4   6   37.25    1.08
   3   4  -6    2.00    0.19
  -3  -4   6    2.26    0.23
  -3  -4   6    2.02    0.21
  -2  -4   6   29.36    0.82
  -2  -4   6   29.73    0.86
   1   4  -6    3.09    0.23
  -1  -4   6    2.88    0.22
  -1  -4   6    2.91    0.22
   0   4  -6    0.18    0.09
   0  -4   6    0.23    0.09
   0  -4   6    0.41    0.11
  -1   4  -6   27.31    0.82
   1  -4   6   28.91    0.77
   1  -4   6   28.73    0.82
  -2   4  -6   11.43    0.48
   2  -4   6   12.07    0.44
   2  -4   6   12.40    0.48
   3  -4   6    9.57    0.40
   3  -4   6    9.22    0.43
  -4   4  -6   69.12    1.73
   4  -4   6   65.18    1.68
   4  -4   6   68.22    1.60
  -5   4  -6   49.44    1.40
   5  -4   6   47.95    1.35
   5  -4   6   48.26    1.28
  -6   4  -6    0.50    0.19
   6  -4   6    0.38    0.17
   6  -4   6    0.65    0.19
  -7   4  -6   15.94    0.77
   7  -4   6   14.88    0.71
   7  -4   6   17.27    0.70
  -8   4  -6   19.85    0.93
  -8   4  -6   20.09    0.88
   8  -4   6   20.75    0.89
   8  -4   6   21.61    0.85
  -9   4  -6    0.10    0.19
  -9   4  -6    0.16    0.22
   9  -4   6    0.07    0.19
   9  -4   6   -0.07    0.17
 -10   4  -6    3.32    0.42
 -10   4  -6    2.71    0.45
  10  -4   6    2.27    0.39
  10  -4   6    2.89    0.39
 -11   4  -6    0.07    0.23
 -11   4  -6    0.01    0.25
  11  -4   6    0.05    0.24
  11  -4   6    0.19    0.23
 -12   4  -6    0.22    0.32
 -12   4  -6   -0.07    0.23
  12  -4   6    0.06    0.25
  12  -4   6    0.03    0.26
 -13  -3   6    0.29    0.32
  12   3  -6    0.03    0.25
 -12  -3   6    0.07    0.28
  11   3  -6    2.27    0.38
 -11  -3   6    2.37    0.45
  10   3  -6    1.37    0.30
 -10  -3   6    0.46    0.27
   9   3  -6    8.89    0.55
  -9  -3   6    9.08    0.64
   8   3  -6   19.86    0.80
  -8  -3   6   19.18    0.88
   7   3  -6   16.31    0.67
  -7  -3   6   15.79    0.74
   6   3  -6    8.39    0.45
  -6  -3   6    7.60    0.48
   5   3  -6   61.56    1.56
  -5  -3   6   62.20    1.64
   4   3  -6   31.74    0.91
  -4  -3   6   30.89    0.94
   3   3  -6    4.25    0.27
  -3  -3   6    4.37    0.29
   2   3  -6   27.08    0.78
  -2  -3   6   26.93    0.74
  -2  -3   6   27.18    0.79
   1   3  -6   18.18    0.58
  -1  -3   6   17.79    0.58
  -1  -3   6   17.52    0.53
   0   3  -6   65.52    1.57
   0  -3   6   66.36    1.56
   0  -3   6   66.84    1.46
  -1   3  -6  162.39    3.45
   1  -3   6  163.41    3.28
   1  -3   6  157.83    3.43
  -2   3  -6   11.10    0.46
   2  -3   6   10.58    0.39
   2  -3   6   11.52    0.45
  -3   3  -6   49.34    1.30
   3  -3   6   48.84    1.26
   3  -3   6   47.06    1.16
  -4   3  -6   25.37    0.86
   4  -3   6   26.48    0.77
  -5   3  -6    0.71    0.20
   5  -3   6    0.53    0.16
   5  -3   6    0.72    0.16
  -6   3  -6   17.56    0.73
  -6   3  -6   17.67    0.78
   6  -3   6   19.06    0.70
   6  -3   6   19.13    0.75
  -7   3  -6   20.38    0.83
  -7   3  -6   21.57    0.91
   7  -3   6   19.57    0.77
   7  -3   6   21.72    0.86
  -8   3  -6    2.52    0.34
  -8   3  -6    2.87    0.40
   8  -3   6    3.06    0.36
   8  -3   6    3.14    0.34
  -9   3  -6    3.77    0.42
  -9   3  -6    4.75    0.52
   9  -3   6    4.29    0.41
   9  -3   6    4.32    0.44
 -10   3  -6    0.78    0.31
 -10   3  -6    0.91    0.28
  10  -3   6    0.98    0.30
  10  -3   6    0.88    0.27
 -11   3  -6    0.21    0.25
 -11   3  -6    0.27    0.27
  11  -3   6    0.81    0.28
  11  -3   6    1.10    0.32
 -12   3  -6    0.65    0.30
 -12   3  -6    1.03    0.38
  12  -3   6    1.20    0.33
  13   2  -6   -0.17    0.22
 -13  -2   6   -0.10    0.28
  12   2  -6    4.34    0.51
 -12  -2   6    3.38    0.54
  11   2  -6    3.82    0.44
 -11  -2   6    2.90    0.48
  10   2  -6    3.96    0.42
 -10  -2   6    3.34    0.46
   9   2  -6   15.43    0.73
  -9  -2   6   14.06    0.78
   8   2  -6    9.78    0.54
  -8  -2   6    8.54    0.57
   7   2  -6    0.12    0.14
  -7  -2   6    0.63    0.21
   6   2  -6   32.65    1.00
  -6  -2   6   33.59    0.69
  -6  -2   6   31.10    1.05
   5   2  -6   17.05    0.63
  -5  -2   6   17.55    0.68
   4   2  -6    0.22    0.11
  -4  -2   6    0.48    0.14
   3   2  -6   32.16    0.89
  -3  -2   6   32.47    0.93
   2   2  -6    4.80    0.27
  -2  -2   6    4.68    0.24
  -2  -2   6    4.83    0.28
   1   2  -6  101.56    2.24
  -1  -2   6  100.56    2.10
  -1  -2   6  101.20    2.24
   0   2  -6   44.06    1.13
   0  -2   6   44.75    1.01
   0  -2   6   44.31    1.12
  -1   2  -6    0.62    0.13
   1  -2   6    0.42    0.12
   1  -2   6    0.55    0.10
  -2   2  -6   76.15    1.80
   2  -2   6   74.16    1.76
   2  -2   6   76.24    1.64
  -3   2  -6   20.23    0.71
   3  -2   6   21.24    0.62
   3  -2   6   21.55    0.69
  -4   2  -6   23.38    0.82
   4  -2   6   24.76    0.72
   4  -2   6   25.01    0.80
  -5   2  -6   38.54    1.12
  -5   2  -6   37.97    1.17
   5  -2   6   34.39    1.08
   5  -2   6   36.13    1.01
  -6   2  -6    4.35    0.39
  -6   2  -6    3.89    0.35
   6  -2   6    3.84    0.34
   6  -2   6    3.94    0.30
  -7   2  -6    0.39    0.21
  -7   2  -6    0.13    0.18
   7  -2   6    0.28    0.17
   7  -2   6    0.64    0.19
  -8   2  -6    6.64    0.48
  -8   2  -6    7.54    0.57
   8  -2   6    7.55    0.52
   8  -2   6    7.20    0.48
  -9   2  -6    1.41    0.35
  -9   2  -6    1.34    0.30
   9  -2   6    1.41    0.31
   9  -2   6    1.29    0.28
 -10   2  -6    0.10    0.23
 -10   2  -6    0.26    0.22
  10  -2   6    0.53    0.24
  10  -2   6    0.22    0.22
 -11   2  -6    2.09    0.34
 -11   2  -6    1.56    0.37
 -11   2  -6    1.31    0.39
  11  -2   6    1.75    0.35
 -12   2  -6   -0.02    0.20
  13   1  -6    4.77    0.57
  12   1  -6    4.19    0.49
 -12  -1   6    4.25    0.57
  11   1  -6    2.32    0.38
 -11  -1   6    2.98    0.48
  10   1  -6    5.38    0.48
 -10  -1   6    6.43    0.58
   9   1  -6   -0.07    0.15
  -9  -1   6   -0.13    0.17
   8   1  -6    0.19    0.16
  -8  -1   6    0.22    0.18
   7   1  -6    4.28    0.34
  -7  -1   6    4.18    0.39
   6   1  -6    0.44    0.16
  -6  -1   6    0.50    0.18
   5   1  -6    2.05    0.22
  -5  -1   6    2.07    0.25
   4   1  -6    0.08    0.09
  -4  -1   6    0.08    0.11
   3   1  -6    0.12    0.09
  -3  -1   6    0.23    0.11
   2   1  -6   53.92    1.20
   2   1  -6   52.69    1.30
  -2  -1   6   54.34    1.32
   1   1  -6   51.57    1.04
   1   1  -6   51.66    1.25
  -1  -1   6   49.96    1.24
  -1  -1   6   51.56    1.11
   0   1  -6    9.67    0.29
   0   1  -6    9.45    0.39
   0  -1   6    9.34    0.38
   0  -1   6    9.58    0.30
  -1   1  -6  249.89    5.23
   1  -1   6  258.10    4.95
   1  -1   6  249.33    5.20
  -2   1  -6   24.63    0.78
   2  -1   6   25.27    0.75
   2  -1   6   25.61    0.65
  -3   1  -6    1.48    0.20
  -3   1  -6    1.63    0.19
   3  -1   6    1.62    0.16
   3  -1   6    1.64    0.19
  -4   1  -6   31.09    0.95
  -4   1  -6   31.10    0.98
   4  -1   6   32.30    0.85
   4  -1   6   30.76    0.94
  -5   1  -6   74.31    1.93
  -5   1  -6   75.52    1.87
   5  -1   6   74.47    1.74
   5  -1   6   72.89    1.86
  -6   1  -6    8.25    0.48
  -6   1  -6    8.90    0.41
  -6   1  -6    7.85    0.50
   6  -1   6    8.49    0.48
   6  -1   6    8.29    0.43
  -7   1  -6    8.31    0.54
  -7   1  -6    7.54    0.49
   7  -1   6    7.56    0.45
   7  -1   6    7.61    0.49
  -8   1  -6    0.39    0.21
  -8   1  -6    0.46    0.23
   8  -1   6    0.81    0.21
   8  -1   6    0.23    0.20
  -9   1  -6    1.98    0.30
  -9   1  -6    1.44    0.35
  -9   1  -6    1.17    0.29
   9  -1   6    1.57    0.28
 -10   1  -6    3.08    0.47
 -10   1  -6    3.31    0.38
 -10   1  -6    3.57    0.44
  10  -1   6    3.27    0.39
 -11   1  -6   -0.01    0.21
 -11   1  -6    0.06    0.19
 -11   1  -6    0.12    0.29
  11  -1   6    0.09    0.21
  13   0  -6    0.41    0.27
  12   0  -6    2.36    0.41
  11   0  -6    3.09    0.41
 -11   0   6    2.90    0.46
  10   0  -6    0.11    0.19
 -10   0   6    0.06    0.22
   9   0  -6    1.57    0.28
  -9   0   6    1.75    0.33
   8   0  -6    0.43    0.19
  -8   0   6    0.55    0.22
   7   0  -6    1.26    0.22
  -7   0   6    1.04    0.24
   6   0  -6   10.98    0.50
  -6   0   6   10.95    0.55
   5   0  -6    2.80    0.25
  -5   0   6    3.31    0.29
   4   0  -6   11.14    0.46
  -4   0   6   12.00    0.50
   3   0  -6   21.09    0.65
   3   0  -6   20.81    0.53
  -3   0   6   20.33    0.66
   2   0  -6   61.50    1.46
   2   0  -6   63.23    1.42
  -2   0   6   61.26    1.47
   1   0  -6   16.18    0.54
   1   0  -6   17.43    0.44
   1   0  -6   17.41    0.44
   1   0  -6   17.13    0.53
  -1   0   6   17.06    0.55
  -1   0   6   17.03    0.42
   0   0  -6   32.35    0.75
   0   0  -6   30.94    0.86
   0   0  -6   32.97    0.79
   0   0   6   32.11    0.85
   0   0   6   32.45    0.70
  -1   0  -6  105.51    2.15
  -1   0  -6  105.11    2.27
  -1   0  -6  106.16    2.36
   1   0   6  106.59    2.14
  -2   0  -6    2.42    0.18
  -2   0  -6    3.28    0.24
  -2   0  -6    3.04    0.24
   2   0   6    2.32    0.16
   2   0   6    2.70    0.22
  -3   0  -6   11.04    0.42
  -3   0  -6   11.33    0.47
  -3   0  -6   12.30    0.52
   3   0   6   11.81    0.39
   3   0   6   10.52    0.45
  -4   0  -6   29.10    0.96
  -4   0  -6   31.68    0.95
  -4   0  -6   30.17    0.86
   4   0   6   31.76    0.83
   4   0   6   30.47    0.92
  -5   0  -6    2.67    0.30
  -5   0  -6    2.92    0.30
  -5   0  -6    3.51    0.28
  -5   0  -6    3.02    0.27
   5   0   6    3.56    0.27
   5   0   6    2.85    0.27
  -6   0  -6    7.26    0.41
  -6   0  -6    7.15    0.48
  -6   0  -6    7.65    0.48
  -6   0  -6    7.38    0.39
   6   0   6    6.94    0.43
   6   0   6    7.61    0.41
  -7   0  -6    8.24    0.53
  -7   0  -6    7.76    0.55
  -7   0  -6    7.99    0.45
   7   0   6    8.32    0.51
   7   0   6    9.37    0.49
  -8   0  -6   -0.06    0.17
  -8   0  -6    0.05    0.14
  -8   0  -6   -0.03    0.16
   8   0   6   -0.11    0.14
  -9   0  -6    0.14    0.17
  -9   0  -6   -0.11    0.20
  -9   0  -6    0.21    0.18
   9   0   6    0.35    0.21
 -10   0  -6    0.06    0.18
 -10   0  -6    0.48    0.30
 -10   0  -6   -0.16    0.18
  10   0   6    0.12    0.20
 -11   0  -6    1.12    0.32
 -11   0  -6    1.16    0.36
 -11   0  -6    1.23    0.30
  11   0   6    2.00    0.36
  13  -1  -6    1.68    0.39
  12  -1  -6    0.65    0.28
  11  -1  -6   -0.02    0.20
  10  -1  -6    0.28    0.20
   9  -1  -6    0.34    0.19
  -9   1   6   -0.05    0.19
   8  -1  -6   13.38    0.64
  -8   1   6   13.59    0.69
   7  -1  -6    5.95    0.39
   7  -1  -6    5.69    0.33
  -7   1   6    5.59    0.43
   6  -1  -6    6.10    0.35
   6  -1  -6    5.64    0.36
  -6   1   6    6.16    0.42
   5  -1  -6   35.05    1.00
  -5   1   6   34.90    1.04
   4  -1  -6    9.69    0.41
  -4   1   6    8.62    0.43
   3  -1  -6   21.58    0.61
   3  -1  -6   21.36    0.66
  -3   1   6   21.36    0.67
   2  -1  -6    0.39    0.11
   2  -1  -6    0.17    0.09
  -2   1   6    0.27    0.10
   1  -1  -6   14.59    0.37
   1  -1  -6   15.18    0.52
   1  -1  -6   13.69    0.48
  -1   1   6   13.70    0.47
   0  -1  -6   26.96    0.68
   0  -1  -6   26.86    0.76
   0  -1  -6   27.39    0.68
   0   1   6   27.13    0.74
  -1  -1  -6   12.70    0.47
  -1  -1  -6   11.97    0.41
  -1  -1  -6   12.61    0.43
   1   1   6   12.92    0.45
   1   1   6   12.87    0.33
  -2  -1  -6    0.57    0.12
  -2  -1  -6    0.32    0.13
  -2  -1  -6    0.60    0.13
   2   1   6    0.51    0.08
   2   1   6    0.56    0.12
  -3  -1  -6   58.04    1.46
  -3  -1  -6   57.16    1.37
  -3  -1  -6   59.98    1.50
  -3  -1  -6   59.60    1.58
   3   1   6   59.43    1.31
   3   1   6   57.25    1.44
  -4  -1  -6   17.96    0.69
  -4  -1  -6   17.20    0.61
  -4  -1  -6   18.72    0.69
  -4  -1  -6   17.84    0.67
   4   1   6   17.72    0.64
  -5  -1  -6   14.69    0.64
  -5  -1  -6   15.03    0.59
  -5  -1  -6   13.91    0.56
  -5  -1  -6   13.85    0.63
   5   1   6   14.70    0.60
  -6  -1  -6   20.01    0.71
  -6  -1  -6   18.43    0.69
  -6  -1  -6   18.37    0.77
  -6  -1  -6   19.64    0.81
  -7  -1  -6    0.62    0.22
  -7  -1  -6    0.73    0.24
  -7  -1  -6    0.56    0.18
  -8  -1  -6    0.16    0.16
  -8  -1  -6   -0.02    0.18
  -8  -1  -6    0.10    0.17
  -9  -1  -6    0.09    0.19
  -9  -1  -6   -0.13    0.21
  -9  -1  -6    0.16    0.17
 -10  -1  -6    0.37    0.21
 -10  -1  -6    0.13    0.21
 -10  -1  -6   -0.13    0.23
  10   1   6    0.50    0.24
 -11  -1  -6    1.41    0.40
 -11  -1  -6    0.81    0.30
 -11  -1  -6    0.52    0.25
  11   1   6    0.57    0.25
  13  -2  -6    0.71    0.33
  12  -2  -6    0.92    0.31
  11  -2  -6    3.31    0.42
  10  -2  -6    0.91    0.27
   9  -2  -6   14.84    0.71
   8  -2  -6    4.20    0.37
   7  -2  -6    9.95    0.46
   7  -2  -6   10.44    0.53
  -7   2   6    9.82    0.55
   6  -2  -6    8.35    0.44
   6  -2  -6    8.56    0.44
  -6   2   6    7.70    0.46
   5  -2  -6    0.74    0.17
   5  -2  -6    0.73    0.16
  -5   2   6    0.64    0.18
   4  -2  -6    2.77    0.23
   4  -2  -6    3.04    0.27
  -4   2   6    2.61    0.24
   3  -2  -6   16.50    0.64
   3  -2  -6   14.94    0.53
   3  -2  -6   15.32    0.53
  -3   2   6   16.10    0.55
   2  -2  -6   26.64    0.75
   2  -2  -6   27.06    0.81
  -2   2   6   27.81    0.77
   1  -2  -6   43.98    1.09
   1  -2  -6   46.38    1.22
  -1   2   6   44.31    1.09
   0  -2  -6   10.88    0.50
   0  -2  -6    9.90    0.35
   0  -2  -6   10.25    0.39
   0   2   6   11.55    0.40
  -1  -2  -6   11.27    0.44
  -1  -2  -6   11.27    0.42
  -1  -2  -6   12.16    0.55
  -1  -2  -6   11.83    0.43
   1   2   6   11.22    0.42
   1   2   6   12.26    0.30
  -2  -2  -6   81.89    1.83
  -2  -2  -6   84.66    1.93
  -2  -2  -6   83.64    1.94
  -2  -2  -6   79.72    2.11
   2   2   6   85.84    1.72
   2   2   6   85.32    1.90
  -3  -2  -6   19.38    0.72
  -3  -2  -6   17.45    0.64
  -3  -2  -6   17.26    0.60
  -3  -2  -6   17.49    0.64
   3   2   6   18.01    0.61
  -4  -2  -6   51.02    1.38
  -4  -2  -6   51.05    1.38
  -4  -2  -6   49.22    1.27
  -4  -2  -6   50.01    1.43
  -5  -2  -6   20.84    0.80
  -5  -2  -6   21.10    0.81
  -5  -2  -6   22.04    0.78
  -5  -2  -6   20.73    0.73
  -6  -2  -6    1.58    0.22
  -6  -2  -6    1.67    0.24
  -6  -2  -6    1.63    0.27
  -6  -2  -6    1.01    0.24
  -7  -2  -6    1.10    0.22
  -7  -2  -6    1.17    0.26
  -7  -2  -6    0.71    0.23
  -8  -2  -6    0.73    0.26
  -8  -2  -6    0.77    0.25
  -8  -2  -6    0.71    0.21
  -9  -2  -6    0.02    0.20
  -9  -2  -6    0.05    0.21
  -9  -2  -6    0.11    0.16
 -10  -2  -6    2.44    0.36
 -10  -2  -6    2.39    0.41
 -10  -2  -6    3.00    0.46
 -11  -2  -6    0.64    0.27
 -11  -2  -6    0.26    0.25
  11   2   6    0.23    0.22
  12  -3  -6    0.89    0.31
  11  -3  -6    1.62    0.33
  10  -3  -6    3.02    0.37
   9  -3  -6    2.99    0.35
   8  -3  -6   10.39    0.56
   7  -3  -6    0.25    0.15
   7  -3  -6    0.13    0.12
   6  -3  -6   10.89    0.51
   6  -3  -6   10.05    0.49
   5  -3  -6    8.99    0.47
   5  -3  -6    8.75    0.33
   5  -3  -6    8.43    0.41
   4  -3  -6   20.38    0.51
   4  -3  -6   19.13    0.63
   4  -3  -6   19.52    0.75
   3  -3  -6   48.65    1.24
   3  -3  -6   52.05    1.47
   3  -3  -6   52.71    1.36
   2  -3  -6   70.92    1.73
   2  -3  -6   68.30    1.55
   2  -3  -6   63.05    1.79
   1  -3  -6    2.54    0.20
   1  -3  -6    2.52    0.27
   1  -3  -6    2.36    0.27
   0  -3  -6   55.71    1.58
   0  -3  -6   57.04    1.28
   0  -3  -6   55.65    1.31
   0  -3  -6   53.79    1.52
  -1  -3  -6   87.05    2.29
  -1  -3  -6   89.36    2.31
  -1  -3  -6   89.87    2.03
  -1  -3  -6   94.46    2.03
  -2  -3  -6    8.40    0.48
  -2  -3  -6    7.39    0.38
  -2  -3  -6    8.08    0.38
  -2  -3  -6    7.60    0.39
  -3  -3  -6   21.80    0.82
  -3  -3  -6   21.94    0.72
  -3  -3  -6   21.07    0.72
  -3  -3  -6   21.90    0.75
  -4  -3  -6   35.36    1.13
  -4  -3  -6   33.28    1.04
  -4  -3  -6   35.16    1.02
  -4  -3  -6   34.78    1.08
  -5  -3  -6    2.67    0.31
  -5  -3  -6    2.55    0.27
  -5  -3  -6    3.43    0.32
  -5  -3  -6    2.63    0.30
  -6  -3  -6    1.56    0.28
  -6  -3  -6    1.79    0.29
  -6  -3  -6    1.34    0.24
  -6  -3  -6    1.57    0.24
  -7  -3  -6    0.25    0.20
  -7  -3  -6    0.24    0.16
  -7  -3  -6    0.14    0.18
  -8  -3  -6    0.48    0.24
  -8  -3  -6    0.63    0.24
  -8  -3  -6    0.39    0.18
  -9  -3  -6    5.68    0.54
  -9  -3  -6    5.81    0.55
  -9  -3  -6    5.48    0.47
 -10  -3  -6    0.50    0.23
 -10  -3  -6   -0.26    0.22
 -10  -3  -6    0.35    0.27
  12  -4  -6    1.53    0.35
  11  -4  -6    7.91    0.59
  10  -4  -6   -0.08    0.17
  10  -4  -6    0.14    0.17
   9  -4  -6   10.27    0.52
   9  -4  -6   10.00    0.59
   8  -4  -6    1.20    0.20
   8  -4  -6    1.79    0.28
   7  -4  -6    0.15    0.13
   7  -4  -6   -0.09    0.12
   7  -4  -6    0.17    0.12
   6  -4  -6   15.83    0.67
   6  -4  -6   14.65    0.60
   5  -4  -6    6.31    0.36
   5  -4  -6    5.89    0.41
   4  -4  -6   21.79    0.68
   4  -4  -6   22.19    0.84
   3  -4  -6   84.90    1.91
   3  -4  -6   84.21    2.23
   3  -4  -6   86.35    2.12
   2  -4  -6   21.10    0.62
   2  -4  -6   21.67    0.84
   2  -4  -6   22.39    0.80
   1  -4  -6    2.16    0.27
   1  -4  -6    2.39    0.19
   1  -4  -6    2.75    0.30
   0  -4  -6   56.96    1.65
   0  -4  -6   58.55    1.34
   0  -4  -6   56.65    1.62
  -1  -4  -6   36.88    1.21
  -1  -4  -6   36.42    0.95
  -1  -4  -6   36.57    1.22
  -1  -4  -6   37.86    1.00
  -2  -4  -6    0.38    0.17
  -2  -4  -6    0.45    0.15
  -2  -4  -6    0.62    0.24
  -2  -4  -6    0.54    0.13
  -3  -4  -6   15.45    0.79
  -3  -4  -6   15.44    0.59
  -3  -4  -6   15.63    0.62
  -3  -4  -6   16.50    0.72
  -3  -4  -6   16.80    0.65
  -4  -4  -6    0.15    0.15
  -4  -4  -6    0.19    0.13
  -4  -4  -6    0.03    0.13
  -4  -4  -6    0.08    0.14
  -5  -4  -6   -0.06    0.13
  -5  -4  -6   -0.03    0.13
  -5  -4  -6    0.11    0.14
  -5  -4  -6    0.05    0.14
  -6  -4  -6    0.10    0.16
  -6  -4  -6   -0.15    0.10
  -6  -4  -6    0.13    0.17
  -6  -4  -6    0.08    0.15
  -7  -4  -6    1.10    0.27
  -7  -4  -6   -0.05    0.17
  -7  -4  -6    0.10    0.16
  -8  -4  -6    2.07    0.33
  -8  -4  -6    1.57    0.34
  -8  -4  -6    1.95    0.35
  -9  -4  -6    0.12    0.22
  -9  -4  -6   -0.10    0.18
  -9  -4  -6   -0.11    0.21
 -10  -4  -6    0.57    0.26
 -10  -4  -6    0.75    0.31
 -10  -4  -6    0.62    0.31
  12  -5  -6    0.40    0.26
  11  -5  -6    0.14    0.21
  10  -5  -6    0.18    0.19
   9  -5  -6    0.59    0.22
   8  -5  -6    0.45    0.19
   7  -5  -6    4.90    0.39
   7  -5  -6    5.76    0.39
   6  -5  -6    7.88    0.43
   6  -5  -6    8.40    0.51
   5  -5  -6    5.20    0.33
   5  -5  -6    4.71    0.39
   4  -5  -6   27.53    0.79
   4  -5  -6   26.52    0.94
   4  -5  -6   28.41    1.03
   3  -5  -6    1.55    0.27
   3  -5  -6    1.66    0.25
   3  -5  -6    1.50    0.16
   2  -5  -6    7.33    0.31
   2  -5  -6    7.51    0.48
   2  -5  -6    9.00    0.53
   1  -5  -6   17.01    0.76
   1  -5  -6   16.74    0.50
   1  -5  -6   16.58    0.73
   0  -5  -6    2.40    0.31
   0  -5  -6    2.77    0.34
   0  -5  -6    2.30    0.18
  -1  -5  -6    1.79    0.31
  -1  -5  -6    2.26    0.18
  -1  -5  -6    1.40    0.27
  -2  -5  -6   14.38    0.70
  -2  -5  -6   13.85    0.49
  -2  -5  -6   14.48    0.76
  -3  -5  -6    4.19    0.29
  -3  -5  -6    4.00    0.45
  -3  -5  -6    5.28    0.43
  -3  -5  -6    4.96    0.37
  -4  -5  -6    1.19    0.24
  -4  -5  -6    1.12    0.33
  -4  -5  -6    1.02    0.25
  -4  -5  -6    1.19    0.21
  -5  -5  -6    0.12    0.16
  -5  -5  -6    0.28    0.26
  -5  -5  -6    0.38    0.17
  -5  -5  -6    0.37    0.17
  -5  -5  -6    0.56    0.20
  -6  -5  -6    2.33    0.32
  -6  -5  -6    2.40    0.45
  -6  -5  -6    2.31    0.30
  -6  -5  -6    2.54    0.33
  -6  -5  -6    2.50    0.36
  -7  -5  -6    8.43    0.75
  -7  -5  -6    8.49    0.56
  -7  -5  -6   10.10    0.66
  -7  -5  -6    9.07    0.57
  -8  -5  -6    0.07    0.22
  -8  -5  -6    0.34    0.30
  -8  -5  -6    0.07    0.17
  -8  -5  -6   -0.05    0.20
  -9  -5  -6    2.44    0.43
  -9  -5  -6    2.24    0.37
  -9  -5  -6    2.14    0.39
  -9  -5  -6    1.36    0.45
  11  -6  -6   -0.07    0.20
  10  -6  -6   -0.16    0.16
   9  -6  -6    0.39    0.21
   8  -6  -6    3.18    0.34
   7  -6  -6    0.09    0.15
   7  -6  -6   -0.11    0.14
   6  -6  -6    7.68    0.42
   6  -6  -6    7.65    0.52
   5  -6  -6    2.23    0.22
   5  -6  -6    1.91    0.30
   4  -6  -6    0.24    0.12
   4  -6  -6    0.11    0.17
   4  -6  -6    0.14    0.17
   3  -6  -6    5.66    0.27
   3  -6  -6    5.12    0.43
   3  -6  -6    5.10    0.43
   2  -6  -6   12.95    0.67
   2  -6  -6   12.51    0.69
   2  -6  -6   14.23    0.42
   1  -6  -6   12.44    0.38
   1  -6  -6   12.41    0.66
   1  -6  -6   13.43    0.71
   0  -6  -6    0.26    0.09
   0  -6  -6    0.16    0.19
   0  -6  -6    0.59    0.25
  -1  -6  -6   25.66    1.04
  -1  -6  -6   23.84    1.03
  -1  -6  -6   24.45    0.65
  -2  -6  -6   18.62    0.86
  -2  -6  -6   18.17    0.56
  -2  -6  -6   17.65    0.88
  -3  -6  -6    0.14    0.21
  -3  -6  -6    0.17    0.16
  -3  -6  -6    0.02    0.11
  -4  -6  -6    1.61    0.30
  -4  -6  -6    1.17    0.34
  -4  -6  -6    1.08    0.19
  -5  -6  -6    2.17    0.34
  -5  -6  -6    1.59    0.40
  -5  -6  -6    1.51    0.24
  -5  -6  -6    1.87    0.32
  -6  -6  -6    0.82    0.23
  -6  -6  -6    1.33    0.31
  -6  -6  -6    1.97    0.44
  -6  -6  -6    1.13    0.29
  -7  -6  -6    0.16    0.19
  -7  -6  -6    0.34    0.31
  -7  -6  -6    0.23    0.21
  -8  -6  -6    0.00    0.21
  -8  -6  -6    0.06    0.21
  -8  -6  -6    0.05    0.30
  11  -7  -6    2.19    0.37
  10  -7  -6    2.66    0.37
   9  -7  -6    0.01    0.16
   8  -7  -6    0.64    0.21
   7  -7  -6    2.00    0.26
   7  -7  -6    1.78    0.31
   6  -7  -6    2.33    0.34
   6  -7  -6    2.99    0.27
   5  -7  -6    3.14    0.25
   5  -7  -6    3.19    0.38
   4  -7  -6    0.37    0.21
   4  -7  -6    0.07    0.09
   3  -7  -6    6.37    0.49
   3  -7  -6    6.75    0.52
   3  -7  -6    7.01    0.28
   2  -7  -6   29.29    1.16
   2  -7  -6   27.00    1.08
   1  -7  -6    2.88    0.38
   1  -7  -6    2.26    0.37
   0  -7  -6   30.89    1.20
   0  -7  -6   33.06    1.26
  -1  -7  -6   20.11    0.93
  -1  -7  -6   17.82    0.92
  -2  -7  -6    3.57    0.47
  -2  -7  -6    4.02    0.43
  -2  -7  -6    4.06    0.22
  -3  -7  -6    4.13    0.26
  -3  -7  -6    3.94    0.51
  -3  -7  -6    4.48    0.45
  -4  -7  -6    0.41    0.22
  -4  -7  -6    0.43    0.15
  -4  -7  -6    0.46    0.30
  -5  -7  -6    0.38    0.17
  -5  -7  -6    0.72    0.27
  -5  -7  -6    0.04    0.25
  -6  -7  -6    1.06    0.31
  -6  -7  -6    0.71    0.37
  -6  -7  -6    0.94    0.22
  -7  -7  -6    0.71    0.24
  -7  -7  -6    0.56    0.36
  -8  -7  -6    0.21    0.21
  -8  -7  -6   -0.12    0.28
  10  -8  -6    0.39    0.24
   9  -8  -6    0.76    0.24
   8  -8  -6    0.15    0.17
   7  -8  -6    3.86    0.33
   7  -8  -6    3.59    0.42
   6  -8  -6    2.65    0.38
   6  -8  -6    3.37    0.28
   5  -8  -6    0.36    0.22
   5  -8  -6    0.08    0.11
   4  -8  -6    9.62    0.65
   3  -8  -6   19.94    0.96
   3  -8  -6   17.63    0.89
   2  -8  -6    2.26    0.37
   2  -8  -6    2.50    0.39
   1  -8  -6   21.65    1.02
   1  -8  -6   19.58    0.96
   0  -8  -6   19.90    0.98
   0  -8  -6   19.82    0.98
  -1  -8  -6    0.46    0.22
  -1  -8  -6    0.13    0.24
  -2  -8  -6    4.77    0.51
  -2  -8  -6    5.40    0.58
  -3  -8  -6    1.25    0.38
  -3  -8  -6    0.96    0.31
  -4  -8  -6    0.59    0.34
  -4  -8  -6    1.11    0.31
  -5  -8  -6    0.19    0.22
  -5  -8  -6    0.23    0.31
  -6  -8  -6    0.32    0.35
  -7  -8  -6    0.53    0.37
   9  -9  -6    0.24    0.20
   8  -9  -6    1.45    0.25
   6  -9  -6    0.29    0.24
   5  -9  -6    4.18    0.48
   4  -9  -6    5.86    0.57
   3  -9  -6    0.28    0.24
   3  -9  -6    0.75    0.30
   2  -9  -6    7.11    0.60
   2  -9  -6    7.83    0.64
   1  -9  -6    7.72    0.64
   1  -9  -6    7.20    0.64
   0  -9  -6    1.48    0.36
   0  -9  -6    1.21    0.35
  -1  -9  -6    2.20    0.42
  -1  -9  -6    2.31    0.42
  -2  -9  -6    0.47    0.31
  -2  -9  -6    0.08    0.23
  -3  -9  -6    0.55    0.28
  -3  -9  -6    1.20    0.38
  -4  -9  -6    0.23    0.25
  -4  -9  -6    0.43    0.32
  -5  -9  -6    0.58    0.30
  -5  -9  -6    0.49    0.39
   6 -10  -6    1.65    0.38
   5 -10  -6    2.10    0.42
   4 -10  -6    0.01    0.20
   3 -10  -6    9.15    0.73
   3 -10  -6    8.32    0.70
   2 -10  -6    7.40    0.68
   2 -10  -6    6.33    0.61
   1 -10  -6    0.15    0.23
   1 -10  -6   -0.23    0.24
   0 -10  -6    1.86    0.40
   0 -10  -6    0.11    0.29
  -1 -10  -6    1.81    0.44
  -1 -10  -6    1.94    0.42
  -2 -10  -6    1.72    0.40
  -2 -10  -6    2.33    0.49
  -3 -10  -6    0.45    0.28
  -3 -10  -6    0.18    0.30
  -4 -10  -6    0.22    0.25
  -4 -10  -6    0.35    0.36
   5 -11  -6    0.28    0.27
   4 -11  -6    0.89    0.35
   3 -11  -6    5.23    0.62
   2 -11  -6    1.86    0.44
   2 -11  -6    0.89    0.36
   1 -11  -6    0.23    0.30
   1 -11  -6    0.00    0.23
   0 -11  -6    0.18    0.26
   0 -11  -6    0.46    0.32
  -1 -11  -6    0.91    0.36
  -2 -11  -6    0.28    0.33
   2 -12  -6    0.30    0.35
  -2 -16   7    5.60    0.69
  -1 -16   7    0.62    0.35
  -1 -16   7    0.69    0.31
   0 -16   7    0.92    0.40
   0 -16   7    1.08    0.35
   1 -16   7   -0.21    0.27
   1 -16   7    0.01    0.25
   2 -16   7   -0.25    0.23
   2 -16   7    0.19    0.24
   3 -16   7    0.88    0.32
   3 -16   7    0.50    0.33
  -5 -15   7    0.53    0.34
  -4 -15   7   -0.29    0.24
  -3 -15   7    2.04    0.46
  -2 -15   7    1.42    0.42
  -2 -15   7    1.51    0.39
  -1 -15   7    0.34    0.32
  -1 -15   7   -0.04    0.21
   0 -15   7   -0.03    0.21
   0 -15   7   -0.12    0.26
   1 -15   7    0.32    0.24
   1 -15   7   -0.19    0.21
   1 -15   7    0.04    0.15
   2 -15   7    4.13    0.33
   2 -15   7    4.35    0.57
   2 -15   7    3.20    0.45
   3 -15   7    2.67    0.49
   3 -15   7    2.07    0.39
   3 -15   7    2.20    0.28
   4 -15   7    1.43    0.41
   4 -15   7    0.96    0.32
   4 -15   7    1.10    0.25
   5 -15   7    1.39    0.27
   5 -15   7    1.66    0.43
   5 -15   7    1.37    0.35
  -6 -14   7    0.42    0.23
  -5 -14   7   -0.07    0.20
  -5 -14   7   -0.06    0.24
  -4 -14   7    0.95    0.26
  -4 -14   7    1.14    0.37
  -3 -14   7    2.25    0.29
  -3 -14   7    1.86    0.43
  -2 -14   7    0.31    0.17
  -2 -14   7    0.05    0.25
  -2 -14   7    0.21    0.27
  -1 -14   7    0.71    0.30
  -1 -14   7    0.35    0.25
  -1 -14   7    0.56    0.19
   0 -14   7    1.22    0.36
   0 -14   7    1.08    0.31
   0 -14   7    1.54    0.23
   1 -14   7    0.26    0.23
   1 -14   7    0.53    0.30
   1 -14   7    0.45    0.18
   2 -14   7    0.78    0.32
   2 -14   7    0.34    0.23
   2 -14   7    0.67    0.19
   3 -14   7    0.04    0.24
   3 -14   7    0.32    0.17
   3 -14   7    0.21    0.21
   4 -14   7    0.60    0.29
   4 -14   7    1.14    0.32
   4 -14   7    1.37    0.25
   5 -14   7    1.80    0.41
   5 -14   7    1.57    0.29
   5 -14   7    1.36    0.35
   6 -14   7    0.13    0.19
   6 -14   7   -0.27    0.22
   6 -14   7    0.06    0.23
   7 -14   7    0.08    0.23
   7 -14   7    0.02    0.26
  -8 -13   7    1.28    0.35
  -7 -13   7    0.65    0.27
  -6 -13   7    0.26    0.23
  -6 -13   7   -0.17    0.24
  -5 -13   7    1.54    0.30
  -5 -13   7    2.29    0.40
  -4 -13   7    4.87    0.53
  -4 -13   7    4.21    0.39
  -3 -13   7   -0.02    0.16
  -3 -13   7    0.18    0.23
  -3 -13   7   -0.34    0.16
  -2 -13   7    3.41    0.43
  -2 -13   7    3.46    0.44
  -2 -13   7    3.77    0.32
  -1 -13   7    1.25    0.33
  -1 -13   7    1.74    0.24
  -1 -13   7    1.35    0.33
   0 -13   7   -0.03    0.13
   0 -13   7    0.03    0.19
   0 -13   7   -0.26    0.16
   1 -13   7    1.56    0.35
   1 -13   7    1.18    0.29
   1 -13   7    1.61    0.23
   2 -13   7    1.58    0.24
   2 -13   7    1.53    0.36
   2 -13   7    1.09    0.28
   3 -13   7    0.44    0.26
   3 -13   7   -0.14    0.13
   3 -13   7    0.11    0.20
   4 -13   7   -0.16    0.16
   4 -13   7    0.27    0.23
   4 -13   7    0.27    0.17
   5 -13   7    2.24    0.37
   5 -13   7    2.19    0.30
   5 -13   7    1.97    0.38
   6 -13   7   -0.18    0.19
   6 -13   7    0.01    0.22
   7 -13   7    7.73    0.64
   7 -13   7    8.23    0.58
   7 -13   7    8.37    0.65
   8 -13   7    2.02    0.40
   8 -13   7    2.51    0.40
  -9 -12   7    1.46    0.38
  -8 -12   7    1.14    0.34
  -7 -12   7    0.42    0.23
  -6 -12   7    3.25    0.43
  -6 -12   7    4.31    0.43
  -5 -12   7   19.45    0.93
  -5 -12   7   19.41    0.84
  -4 -12   7    1.77    0.34
  -4 -12   7    2.09    0.30
  -3 -12   7   20.96    0.96
  -3 -12   7   22.15    0.82
  -3 -12   7   21.87    0.99
  -2 -12   7   11.38    0.70
  -2 -12   7   11.76    0.56
  -2 -12   7   12.96    0.71
  -1 -12   7    1.08    0.28
  -1 -12   7    1.55    0.32
  -1 -12   7    1.12    0.21
   0 -12   7    0.38    0.22
   0 -12   7    0.99    0.27
   0 -12   7    0.66    0.18
   1 -12   7    0.34    0.23
   1 -12   7    0.14    0.19
   1 -12   7    0.39    0.16
   2 -12   7    0.08    0.20
   2 -12   7    0.00    0.13
   2 -12   7    0.05    0.17
   3 -12   7    5.24    0.38
   3 -12   7    4.90    0.48
   3 -12   7    4.39    0.43
   4 -12   7    8.26    0.49
   4 -12   7    7.77    0.56
   4 -12   7    8.08    0.58
   5 -12   7   -0.18    0.17
   5 -12   7    0.09    0.17
   6 -12   7   12.55    0.73
   6 -12   7   12.60    0.75
   6 -12   7   12.13    0.66
   7 -12   7    3.27    0.45
   7 -12   7    4.33    0.48
   7 -12   7    3.71    0.42
   8 -12   7    1.82    0.39
   8 -12   7    1.27    0.35
   8 -12   7    1.42    0.34
   9 -12   7    1.54    0.39
  -9 -11   7    3.39    0.47
  -8 -11   7    1.45    0.34
  -7 -11   7    3.64    0.44
  -6 -11   7   25.43    1.01
  -6 -11   7   24.40    1.01
  -5 -11   7    0.75    0.25
  -5 -11   7    0.16    0.18
  -4 -11   7   18.15    0.77
  -4 -11   7   18.11    0.80
  -4 -11   7   18.85    0.85
  -3 -11   7    1.25    0.30
  -3 -11   7    1.37    0.30
  -3 -11   7    0.97    0.22
  -2 -11   7    4.55    0.43
  -2 -11   7    4.85    0.36
  -2 -11   7    4.65    0.44
  -1 -11   7    1.80    0.30
  -1 -11   7    2.25    0.34
  -1 -11   7    2.12    0.25
   0 -11   7    5.78    0.44
   0 -11   7    5.75    0.46
   0 -11   7    5.88    0.38
   1 -11   7    3.59    0.37
   1 -11   7    2.99    0.29
   1 -11   7    3.86    0.41
   2 -11   7   15.58    0.76
   2 -11   7   15.58    0.63
   2 -11   7   14.73    0.70
   3 -11   7    0.42    0.20
   3 -11   7    0.72    0.19
   3 -11   7    0.45    0.22
   4 -11   7    1.79    0.30
   4 -11   7    1.88    0.33
   5 -11   7    9.85    0.55
   5 -11   7   10.20    0.62
   5 -11   7    9.29    0.58
   6 -11   7    3.83    0.39
   6 -11   7    3.50    0.42
   6 -11   7    3.32    0.40
   7 -11   7    1.35    0.33
   7 -11   7    1.95    0.35
   7 -11   7    1.98    0.33
   8 -11   7    3.48    0.42
   8 -11   7    2.86    0.42
   8 -11   7    3.16    0.45
   9 -11   7    0.03    0.23
   9 -11   7    0.14    0.24
 -10 -10   7    1.45    0.39
  -9 -10   7    0.18    0.24
  -8 -10   7    2.15    0.39
  -7 -10   7   10.13    0.64
  -6 -10   7    0.49    0.23
  -6 -10   7    0.33    0.21
  -5 -10   7   14.43    0.70
  -5 -10   7   13.40    0.67
  -5 -10   7   15.36    0.67
  -4 -10   7    4.53    0.37
  -4 -10   7    3.89    0.38
  -4 -10   7    4.07    0.36
  -3 -10   7    4.27    0.39
  -3 -10   7    4.68    0.36
  -3 -10   7    4.79    0.43
  -2 -10   7    0.90    0.24
  -2 -10   7    1.30    0.27
  -2 -10   7    1.16    0.21
  -1 -10   7    4.03    0.37
  -1 -10   7    4.87    0.34
  -1 -10   7    4.33    0.39
   0 -10   7    3.82    0.38
   0 -10   7    4.05    0.37
   0 -10   7    4.00    0.32
   1 -10   7    7.46    0.50
   1 -10   7    8.16    0.43
   1 -10   7    7.60    0.47
   2 -10   7    1.50    0.22
   2 -10   7    1.24    0.24
   2 -10   7    1.38    0.28
   3 -10   7    2.45    0.33
   3 -10   7    2.45    0.30
   3 -10   7    2.73    0.28
   4 -10   7   18.72    0.82
   4 -10   7   18.49    0.73
   4 -10   7   17.84    0.77
   5 -10   7    4.05    0.41
   5 -10   7    4.29    0.37
   5 -10   7    3.50    0.38
   6 -10   7    1.24    0.27
   6 -10   7    1.98    0.30
   6 -10   7    2.18    0.33
   7 -10   7    2.84    0.37
   7 -10   7    3.35    0.38
   7 -10   7    3.36    0.41
   8 -10   7    3.36    0.42
   8 -10   7    4.00    0.43
   8 -10   7    4.00    0.47
   9 -10   7    0.89    0.31
   9 -10   7    0.16    0.21
  10 -10   7   -0.10    0.23
  10 -10   7    0.08    0.24
 -11  -9   7    0.71    0.34
 -10  -9   7    0.15    0.27
  -9  -9   7    1.31    0.34
  -8  -9   7   10.74    0.70
  -7  -9   7    2.96    0.38
  -6  -9   7   18.13    0.75
  -6  -9   7   17.28    0.79
  -5  -9   7    6.47    0.46
  -5  -9   7    7.92    0.47
  -5  -9   7    8.00    0.45
  -4  -9   7    2.01    0.27
  -4  -9   7    1.86    0.24
  -4  -9   7    1.81    0.26
  -3  -9   7    0.98    0.22
  -3  -9   7    0.85    0.20
  -3  -9   7    0.85    0.23
  -2  -9   7    6.38    0.43
  -2  -9   7    6.35    0.39
  -2  -9   7    6.26    0.43
  -1  -9   7    3.72    0.34
  -1  -9   7    3.67    0.30
  -1  -9   7    4.66    0.38
   0  -9   7    7.23    0.40
   0  -9   7    6.26    0.41
   0  -9   7    6.27    0.44
   1  -9   7    0.73    0.19
   1  -9   7    0.68    0.17
   1  -9   7    0.58    0.19
   2  -9   7    1.15    0.22
   2  -9   7    1.05    0.19
   2  -9   7    1.16    0.24
   3  -9   7    0.88    0.19
   3  -9   7    1.13    0.24
   3  -9   7    0.90    0.21
   4  -9   7    9.85    0.51
   4  -9   7   10.19    0.56
   4  -9   7   10.41    0.55
   5  -9   7    1.94    0.29
   5  -9   7    1.62    0.28
   5  -9   7    1.47    0.25
   6  -9   7    5.86    0.45
   6  -9   7    5.37    0.44
   6  -9   7    5.35    0.42
   7  -9   7    4.71    0.44
   7  -9   7    4.70    0.43
   7  -9   7    5.69    0.45
   8  -9   7    0.66    0.25
   8  -9   7    0.80    0.27
   8  -9   7    0.78    0.26
   9  -9   7    0.22    0.21
   9  -9   7    0.01    0.19
  10  -9   7    2.62    0.44
  10  -9   7    2.16    0.41
 -11  -8   7    0.15    0.28
 -10  -8   7    0.61    0.29
  -9  -8   7    3.23    0.45
  -8  -8   7    0.61    0.26
  -7  -8   7    4.66    0.44
  -6  -8   7    8.70    0.54
  -6  -8   7    9.50    0.49
  -5  -8   7    6.40    0.45
  -5  -8   7    6.25    0.39
  -5  -8   7    7.05    0.38
  -4  -8   7    0.05    0.12
  -4  -8   7    0.18    0.15
  -4  -8   7   -0.03    0.12
   3   8  -7   16.70    0.61
  -3  -8   7   16.29    0.70
  -3  -8   7   16.19    0.65
  -3  -8   7   16.47    0.67
   2   8  -7   20.39    0.68
  -2  -8   7   20.27    0.71
  -2  -8   7   20.05    0.75
  -2  -8   7   19.01    0.75
   1   8  -7    0.21    0.12
  -1  -8   7    0.17    0.12
  -1  -8   7    0.11    0.14
  -1  -8   7    0.04    0.12
   0   8  -7    0.73    0.16
   0  -8   7    0.82    0.20
   0  -8   7    0.54    0.15
   0  -8   7    0.45    0.17
  -1   8  -7    1.47    0.20
   1  -8   7    1.38    0.21
   1  -8   7    1.43    0.20
  -2   8  -7    3.76    0.29
   2  -8   7    3.86    0.32
  -3   8  -7   21.48    0.77
   3  -8   7   20.47    0.75
   3  -8   7   21.66    0.77
  -4   8  -7    3.00    0.31
   4  -8   7    3.06    0.30
   4  -8   7    2.86    0.30
  -5   8  -7    8.55    0.51
   5  -8   7    8.61    0.49
   5  -8   7    8.56    0.50
   6  -8   7   10.55    0.58
   6  -8   7    9.88    0.56
   7  -8   7    1.14    0.25
   7  -8   7    1.52    0.29
   7  -8   7    1.04    0.25
   8  -8   7    0.48    0.23
   8  -8   7    1.11    0.26
   8  -8   7    0.82    0.26
   9  -8   7    0.39    0.25
   9  -8   7    0.63    0.26
 -10   8  -7   -0.02    0.26
  10  -8   7    0.96    0.29
  10  -8   7    0.59    0.29
 -11   8  -7   -0.05    0.23
  11  -8   7   -0.08    0.22
  11  -8   7   -0.01    0.22
 -12  -7   7    0.10    0.30
 -11  -7   7   -0.10    0.26
 -10  -7   7    3.56    0.50
  -9  -7   7   12.59    0.79
  -8  -7   7    1.58    0.34
  -7  -7   7   36.23    1.27
   6   7  -7    6.80    0.43
  -6  -7   7    7.18    0.39
  -6  -7   7    6.22    0.46
   5   7  -7    0.75    0.18
  -5  -7   7    0.78    0.16
  -5  -7   7    0.48    0.18
  -5  -7   7    0.65    0.14
   4   7  -7    6.26    0.37
  -4  -7   7    5.69    0.39
  -4  -7   7    6.26    0.37
   3   7  -7    4.09    0.29
  -3  -7   7    4.30    0.35
  -3  -7   7    4.50    0.33
  -3  -7   7    4.25    0.34
   2   7  -7    1.24    0.18
  -2  -7   7    0.76    0.17
  -2  -7   7    0.82    0.19
   1   7  -7    0.05    0.10
  -1  -7   7    0.05    0.11
  -1  -7   7    0.02    0.10
   0   7  -7   15.63    0.57
   0  -7   7   14.82    0.57
   0  -7   7   16.10    0.60
  -1   7  -7    1.36    0.20
   1  -7   7    1.34    0.19
   1  -7   7    1.75    0.22
  -2   7  -7   39.64    1.11
   2  -7   7   37.77    1.09
   2  -7   7   37.33    1.07
  -3   7  -7    3.27    0.29
   3  -7   7    3.20    0.28
   3  -7   7    4.14    0.31
  -4   7  -7   50.74    1.40
   4  -7   7   48.13    1.34
   4  -7   7   49.26    1.38
  -5   7  -7   18.87    0.77
   5  -7   7   17.17    0.72
   5  -7   7   19.00    0.73
  -6   7  -7    1.56    0.28
   6  -7   7    1.13    0.24
   6  -7   7    1.11    0.24
  -7   7  -7    4.66    0.44
   7  -7   7    4.89    0.43
   7  -7   7    5.16    0.44
  -8   7  -7    4.32    0.47
   8  -7   7    3.72    0.41
   8  -7   7    4.21    0.45
   9  -7   7    2.01    0.37
   9  -7   7    1.54    0.33
 -10   7  -7    0.19    0.25
  10  -7   7    0.32    0.27
  10  -7   7    0.30    0.25
 -11   7  -7   -0.03    0.21
  11  -7   7    0.06    0.24
  11  -7   7    0.00    0.21
 -12  -6   7    0.71    0.35
 -11  -6   7    3.42    0.54
 -10  -6   7   10.99    0.76
  -9  -6   7    2.10    0.40
   8   6  -7   26.34    0.99
  -8  -6   7   27.64    1.13
   7   6  -7    1.22    0.23
  -7  -6   7    1.32    0.29
   6   6  -7    6.30    0.41
  -6  -6   7    6.55    0.35
  -6  -6   7    6.39    0.46
   5   6  -7    5.81    0.37
  -5  -6   7    4.89    0.38
  -5  -6   7    5.37    0.32
   4   6  -7    0.73    0.16
  -4  -6   7    0.38    0.16
  -4  -6   7    0.24    0.13
   3   6  -7    0.24    0.12
  -3  -6   7    0.34    0.14
  -3  -6   7    0.23    0.14
   2   6  -7   13.38    0.52
  -2  -6   7   12.11    0.53
  -2  -6   7   12.34    0.53
   1   6  -7    6.25    0.35
  -1  -6   7    6.49    0.36
  -1  -6   7    5.74    0.34
   0   6  -7    4.43    0.29
   0  -6   7    4.65    0.31
   0  -6   7    4.55    0.31
  -1   6  -7   54.19    1.40
   1  -6   7   55.84    1.41
   1  -6   7   54.47    1.36
  -2   6  -7   11.60    0.50
   2  -6   7   10.47    0.46
   2  -6   7   10.33    0.47
  -3   6  -7   53.43    1.44
   3  -6   7   55.22    1.38
   3  -6   7   51.96    1.41
  -4   6  -7   48.97    1.41
   4  -6   7   51.95    1.35
   4  -6   7   51.02    1.40
  -5   6  -7    5.35    0.40
   5  -6   7    5.68    0.39
   5  -6   7    4.68    0.37
  -6   6  -7    9.78    0.57
   6  -6   7    8.87    0.52
   6  -6   7    8.85    0.50
  -7   6  -7    1.73    0.31
   7  -6   7    2.66    0.32
   7  -6   7    1.76    0.30
  -8   6  -7    3.23    0.43
   8  -6   7    3.50    0.41
   8  -6   7    2.75    0.36
  -9   6  -7    2.18    0.38
  -9   6  -7    3.12    0.45
   9  -6   7    1.88    0.36
   9  -6   7    2.56    0.37
 -10   6  -7    0.44    0.26
  10  -6   7    0.23    0.26
  10  -6   7    0.30    0.25
 -11   6  -7    1.41    0.37
  11  -6   7    1.74    0.38
  11  -6   7    1.49    0.39
 -12  -5   7    2.89    0.53
 -11  -5   7    6.53    0.66
  10   5  -7    2.19    0.37
 -10  -5   7    1.50    0.37
   9   5  -7   21.68    0.91
  -9  -5   7   22.31    1.05
   8   5  -7    5.98    0.45
  -8  -5   7    7.45    0.57
   7   5  -7   21.56    0.81
  -7  -5   7   19.70    0.87
   6   5  -7    9.70    0.51
  -6  -5   7    9.07    0.55
  -6  -5   7    9.43    0.39
   5   5  -7    0.84    0.18
  -5  -5   7    0.37    0.12
  -5  -5   7    0.39    0.17
   4   5  -7   11.21    0.50
  -4  -5   7   11.37    0.54
   3   5  -7   34.92    0.98
  -3  -5   7   34.50    1.02
  -3  -5   7   32.57    0.98
   2   5  -7    7.20    0.37
  -2  -5   7    7.43    0.37
  -2  -5   7    7.20    0.39
   1   5  -7   20.05    0.66
  -1  -5   7   19.91    0.68
  -1  -5   7   20.57    0.66
   0   5  -7   71.58    1.72
   0  -5   7   72.33    1.66
   0  -5   7   71.33    1.73
  -1   5  -7    9.80    0.45
   1  -5   7   11.10    0.44
   1  -5   7    9.84    0.44
  -2   5  -7   16.70    0.62
   2  -5   7   15.58    0.59
   2  -5   7   14.81    0.54
  -3   5  -7   19.25    0.70
   3  -5   7   18.48    0.63
   3  -5   7   19.00    0.69
  -4   5  -7    1.84    0.25
   4  -5   7    1.48    0.20
   4  -5   7    1.40    0.21
  -5   5  -7    4.23    0.37
   5  -5   7    3.30    0.30
   5  -5   7    3.46    0.32
  -6   5  -7    1.74    0.29
   6  -5   7    2.26    0.27
   6  -5   7    2.42    0.30
  -7   5  -7    9.48    0.60
   7  -5   7    9.75    0.55
   7  -5   7    9.20    0.56
  -8   5  -7    3.43    0.40
  -8   5  -7    2.81    0.40
   8  -5   7    2.77    0.37
   8  -5   7    3.20    0.37
  -9   5  -7    0.01    0.21
  -9   5  -7    0.28    0.23
   9  -5   7   -0.08    0.18
   9  -5   7    0.14    0.20
 -10   5  -7    2.36    0.46
 -10   5  -7    2.24    0.40
  10  -5   7    2.53    0.42
  10  -5   7    2.83    0.41
 -11   5  -7    1.08    0.40
 -11   5  -7    0.93    0.32
  11  -5   7    0.53    0.30
  11  -5   7    1.01    0.32
 -12  -4   7    6.99    0.71
  11   4  -7   -0.02    0.20
 -11  -4   7   -0.07    0.24
  10   4  -7   17.65    0.85
 -10  -4   7   16.32    0.92
   9   4  -7    0.32    0.20
  -9  -4   7    0.50    0.29
   8   4  -7   10.89    0.58
  -8  -4   7    9.95    0.64
   7   4  -7    0.53    0.18
  -7  -4   7    0.61    0.22
   6   4  -7    0.97    0.20
  -6  -4   7    0.55    0.21
  -6  -4   7    0.85    0.13
   5   4  -7   12.67    0.55
  -5  -4   7   12.05    0.58
   4   4  -7    0.62    0.15
  -4  -4   7    0.41    0.15
   3   4  -7    9.40    0.42
  -3  -4   7    8.28    0.40
  -3  -4   7    9.66    0.45
   2   4  -7   14.57    0.54
  -2  -4   7   14.26    0.55
  -2  -4   7   14.45    0.52
   1   4  -7    4.39    0.28
  -1  -4   7    4.25    0.26
  -1  -4   7    4.94    0.31
   0   4  -7    6.99    0.36
   0  -4   7    6.51    0.32
   0  -4   7    6.11    0.34
  -1   4  -7    2.21    0.22
   1  -4   7    2.14    0.21
   1  -4   7    2.90    0.22
  -2   4  -7   14.77    0.59
   2  -4   7   15.84    0.54
   2  -4   7   16.02    0.59
  -3   4  -7    2.39    0.26
   3  -4   7    2.15    0.23
   3  -4   7    2.41    0.22
  -4   4  -7    2.67    0.28
   4  -4   7    3.06    0.28
   4  -4   7    2.60    0.24
  -5   4  -7    0.80    0.21
   5  -4   7    1.52    0.24
   5  -4   7    1.28    0.20
   6  -4   7    8.88    0.49
   6  -4   7   10.58    0.56
  -7   4  -7    1.33    0.29
  -7   4  -7    0.54    0.21
   7  -4   7    1.29    0.24
   7  -4   7    0.70    0.22
  -8   4  -7    1.91    0.35
  -8   4  -7    1.37    0.30
   8  -4   7    1.80    0.32
   8  -4   7    2.33    0.33
  -9   4  -7    4.30    0.51
  -9   4  -7    3.86    0.43
   9  -4   7    3.54    0.44
   9  -4   7    3.31    0.41
 -10   4  -7    1.64    0.35
 -10   4  -7    1.69    0.42
  10  -4   7    1.91    0.35
  10  -4   7    1.57    0.37
 -11   4  -7    0.80    0.36
 -11   4  -7    0.60    0.27
  11  -4   7    0.37    0.26
  11  -4   7    0.58    0.30
  13   3  -7    0.90    0.36
 -13  -3   7    1.08    0.43
  12   3  -7    0.14    0.23
 -12  -3   7    0.24    0.29
  11   3  -7    4.90    0.51
 -11  -3   7    4.43    0.56
  10   3  -7    2.25    0.36
 -10  -3   7    2.61    0.44
   9   3  -7    0.04    0.17
  -9  -3   7    0.21    0.23
   8   3  -7    6.01    0.45
  -8  -3   7    6.71    0.53
   7   3  -7    0.52    0.18
  -7  -3   7    0.69    0.22
   6   3  -7   11.37    0.54
  -6  -3   7   11.27    0.58
   5   3  -7    0.73    0.17
  -5  -3   7    0.57    0.19
   4   3  -7   20.00    0.70
  -4  -3   7   21.41    0.75
   3   3  -7   18.10    0.62
  -3  -3   7   17.31    0.64
   2   3  -7    2.69    0.23
  -2  -3   7    3.35    0.26
  -2  -3   7    3.42    0.23
   1   3  -7   29.93    0.86
  -1  -3   7   29.49    0.78
  -1  -3   7   29.23    0.86
   0   3  -7   24.41    0.76
   0  -3   7   23.87    0.66
   0  -3   7   23.70    0.74
  -1   3  -7   27.66    0.84
   1  -3   7   26.64    0.73
  -2   3  -7    0.09    0.11
   2  -3   7    0.30    0.11
   2  -3   7    0.34    0.12
  -3   3  -7    1.00    0.20
   3  -3   7    0.90    0.17
   3  -3   7    0.91    0.15
  -4   3  -7    5.70    0.39
   4  -3   7    5.92    0.37
   4  -3   7    5.40    0.32
  -5   3  -7   14.05    0.67
   5  -3   7   16.61    0.67
   5  -3   7   15.20    0.59
  -6   3  -7   -0.04    0.15
  -6   3  -7    0.09    0.15
   6  -3   7    0.33    0.16
   6  -3   7    0.15    0.14
  -7   3  -7    7.39    0.50
  -7   3  -7    7.63    0.56
   7  -3   7    8.83    0.50
   7  -3   7    7.26    0.50
  -8   3  -7   12.05    0.66
  -8   3  -7   11.08    0.71
   8  -3   7   10.99    0.65
   8  -3   7    9.92    0.58
  -9   3  -7    0.26    0.25
  -9   3  -7    0.71    0.26
   9  -3   7    0.47    0.22
   9  -3   7    0.22    0.23
 -10   3  -7    0.08    0.24
 -10   3  -7    0.20    0.21
  10  -3   7   -0.24    0.21
  10  -3   7    0.03    0.18
 -11   3  -7    0.32    0.29
 -11   3  -7    0.06    0.20
  11  -3   7    0.18    0.24
  13   2  -7    0.92    0.34
 -13  -2   7    0.24    0.35
  12   2  -7    4.75    0.53
 -12  -2   7    4.16    0.59
  11   2  -7    7.05    0.57
  10   2  -7    0.33    0.22
 -10  -2   7   -0.21    0.20
   9   2  -7    0.21    0.18
  -9  -2   7   -0.13    0.18
   8   2  -7    7.03    0.47
  -8  -2   7    7.61    0.56
   7   2  -7   26.17    0.92
  -7  -2   7   27.14    1.02
   6   2  -7    7.05    0.42
  -6  -2   7    7.09    0.47
   5   2  -7   47.08    1.28
  -5  -2   7   46.65    1.33
   4   2  -7    1.74    0.21
  -4  -2   7    1.75    0.23
   3   2  -7    2.19    0.21
  -3  -2   7    1.95    0.22
   2   2  -7   33.78    0.94
  -2  -2   7   33.61    0.95
  -2  -2   7   33.29    0.84
   1   2  -7    0.37    0.07
   1   2  -7    0.36    0.12
  -1  -2   7    0.35    0.09
  -1  -2   7    0.35    0.12
   0   2  -7   81.87    1.94
   0  -2   7   83.03    1.92
   0  -2   7   83.90    1.76
  -1   2  -7   88.44    2.09
   1  -2   7   89.97    1.90
   1  -2   7   89.81    2.06
  -2   2  -7    0.66    0.16
   2  -2   7    0.93    0.16
   2  -2   7    0.87    0.13
  -3   2  -7   50.78    1.39
   3  -2   7   51.90    1.36
   3  -2   7   51.12    1.22
  -4   2  -7   17.83    0.71
   4  -2   7   18.83    0.60
   4  -2   7   16.58    0.66
  -5   2  -7    0.05    0.15
  -5   2  -7    0.61    0.20
   5  -2   7    0.27    0.15
   5  -2   7    0.27    0.13
  -6   2  -7   15.05    0.72
  -6   2  -7   14.08    0.66
   6  -2   7   13.37    0.65
   6  -2   7   14.21    0.59
  -7   2  -7    2.71    0.33
  -7   2  -7    2.06    0.34
   7  -2   7    2.86    0.31
   7  -2   7    2.60    0.33
  -8   2  -7    0.14    0.17
  -8   2  -7    0.22    0.21
   8  -2   7    0.00    0.16
   8  -2   7    0.29    0.18
  -9   2  -7    0.95    0.32
  -9   2  -7    1.15    0.29
   9  -2   7    0.71    0.23
   9  -2   7    1.19    0.31
 -10   2  -7   -0.20    0.16
 -10   2  -7   -0.02    0.26
 -10   2  -7    0.15    0.21
  10  -2   7   -0.04    0.19
 -11   2  -7    3.08    0.52
 -11   2  -7    2.69    0.44
 -11   2  -7    3.14    0.40
  11  -2   7    3.69    0.45
  13   1  -7    0.48    0.30
  12   1  -7    5.78    0.57
  11   1  -7    0.69    0.27
 -11  -1   7    0.50    0.32
  10   1  -7    1.07    0.29
 -10  -1   7    0.39    0.26
   9   1  -7    7.53    0.53
  -9  -1   7    8.73    0.62
   8   1  -7    2.13    0.30
  -8  -1   7    1.38    0.30
   7   1  -7    6.73    0.44
  -7  -1   7    6.08    0.46
   6   1  -7   19.54    0.73
  -6  -1   7   18.84    0.77
   5   1  -7    9.99    0.48
   4   1  -7    0.17    0.12
  -4  -1   7    0.21    0.12
   3   1  -7   58.57    1.47
  -3  -1   7   61.39    1.52
   2   1  -7    0.58    0.10
   2   1  -7    0.26    0.12
  -2  -1   7    0.48    0.14
   1   1  -7  280.16    5.24
   1   1  -7  273.16    5.74
  -1  -1   7  279.30    5.74
  -1  -1   7  279.26    5.43
   0   1  -7   71.04    1.46
   0   1  -7   69.47    1.68
   0  -1   7   70.51    1.67
   0  -1   7   69.99    1.48
  -1   1  -7   36.88    0.87
  -1   1  -7   35.59    1.02
   1  -1   7   35.27    0.99
   1  -1   7   37.00    0.86
  -2   1  -7   28.57    0.82
  -2   1  -7   27.16    0.87
   2  -1   7   29.20    0.73
   2  -1   7   27.45    0.84
  -3   1  -7    1.66    0.21
  -3   1  -7    1.33    0.21
   3  -1   7    2.17    0.18
   3  -1   7    1.83    0.21
  -4   1  -7    8.66    0.46
  -4   1  -7    8.19    0.48
   4  -1   7    8.85    0.45
   4  -1   7    8.62    0.38
  -5   1  -7    0.01    0.14
  -5   1  -7    0.09    0.14
   5  -1   7    0.03    0.10
   5  -1   7    0.00    0.11
  -6   1  -7    8.09    0.49
  -6   1  -7    7.21    0.51
  -6   1  -7    8.45    0.44
   6  -1   7    8.38    0.44
   6  -1   7    8.58    0.51
  -7   1  -7    1.81    0.32
  -7   1  -7    1.83    0.29
   7  -1   7    2.55    0.32
   7  -1   7    1.69    0.25
  -8   1  -7    1.22    0.25
  -8   1  -7    1.52    0.34
  -8   1  -7    1.42    0.29
   8  -1   7    1.31    0.25
  -9   1  -7   -0.04    0.17
  -9   1  -7    0.10    0.17
  -9   1  -7   -0.02    0.21
   9  -1   7    0.05    0.18
 -10   1  -7    8.86    0.57
 -10   1  -7    8.46    0.63
 -10   1  -7    9.75    0.75
  10  -1   7    9.90    0.62
 -11   1  -7    2.62    0.49
 -11   1  -7    2.14    0.41
 -11   1  -7    2.27    0.36
  11  -1   7    3.10    0.42
  13   0  -7    7.30    0.65
  12   0  -7   -0.04    0.24
  11   0  -7    3.80    0.45
  10   0  -7    2.26    0.35
 -10   0   7    2.36    0.42
   9   0  -7    0.46    0.21
  -9   0   7    0.89    0.27
   8   0  -7    0.01    0.14
  -8   0   7    0.15    0.19
   7   0  -7    0.37    0.16
  -7   0   7    0.05    0.15
   6   0  -7    0.70    0.18
  -6   0   7    0.91    0.21
   5   0  -7    4.30    0.32
  -5   0   7    4.25    0.33
   4   0  -7   31.40    0.93
  -4   0   7   31.65    0.96
   3   0  -7    3.39    0.25
   3   0  -7    3.57    0.19
  -3   0   7    2.82    0.25
   2   0  -7   44.08    1.15
   2   0  -7   44.12    1.10
   2   0  -7   45.29    0.93
  -2   0   7   44.96    1.16
   1   0  -7   18.11    0.60
   1   0  -7   17.55    0.59
   1   0  -7   18.49    0.48
   1   0  -7   18.35    0.48
  -1   0   7   18.73    0.61
   0   0  -7    6.11    0.33
   0   0  -7    6.00    0.27
   0   0  -7    5.83    0.25
   0   0   7    5.98    0.21
   0   0   7    6.46    0.32
  -1   0  -7    6.88    0.32
  -1   0  -7    7.10    0.37
  -1   0  -7    6.34    0.29
   1   0   7    7.11    0.25
   1   0   7    7.23    0.35
  -2   0  -7    2.41    0.22
  -2   0  -7    2.80    0.21
  -2   0  -7    2.88    0.27
   2   0   7    2.61    0.23
   2   0   7    2.75    0.17
  -3   0  -7    0.61    0.17
  -3   0  -7    0.63    0.15
  -3   0  -7    0.73    0.15
   3   0   7    0.38    0.14
   3   0   7    0.70    0.12
  -4   0  -7    0.12    0.12
  -4   0  -7    0.11    0.11
  -4   0  -7    0.12    0.14
   4   0   7   -0.03    0.09
   4   0   7    0.19    0.12
  -5   0  -7    5.92    0.41
  -5   0  -7    6.53    0.44
  -5   0  -7    6.06    0.39
  -5   0  -7    5.70    0.35
   5   0   7    7.20    0.37
   5   0   7    6.21    0.40
  -6   0  -7    2.54    0.33
  -6   0  -7    2.95    0.27
  -6   0  -7    2.47    0.26
  -6   0  -7    2.23    0.30
   6   0   7    2.17    0.24
  -7   0  -7    2.45    0.29
  -7   0  -7    1.60    0.31
  -7   0  -7    2.15    0.32
   7   0   7    2.08    0.26
  -8   0  -7    1.62    0.27
  -8   0  -7    1.34    0.30
  -8   0  -7    1.63    0.35
   8   0   7    1.97    0.28
  -9   0  -7   11.61    0.70
  -9   0  -7   10.93    0.62
   9   0   7   12.60    0.66
 -10   0  -7    4.50    0.44
 -10   0  -7    3.94    0.54
 -10   0  -7    3.18    0.45
  10   0   7    4.31    0.45
 -11   0  -7    1.02    0.30
 -11   0  -7    1.51    0.36
 -11   0  -7    0.52    0.33
  11   0   7    1.11    0.31
  13  -1  -7    0.20    0.28
  12  -1  -7    3.39    0.47
  11  -1  -7    0.14    0.21
  10  -1  -7    0.58    0.24
   9  -1  -7    1.03    0.26
   8  -1  -7    1.92    0.29
  -8   1   7    1.72    0.32
   7  -1  -7   -0.09    0.09
   7  -1  -7    0.19    0.14
  -7   1   7    0.12    0.16
   6  -1  -7    0.33    0.15
  -6   1   7    0.47    0.18
   5  -1  -7    7.61    0.41
  -5   1   7    7.18    0.42
   4  -1  -7    2.87    0.25
  -4   1   7    2.69    0.25
   3  -1  -7   35.13    0.99
   3  -1  -7   37.92    0.96
  -3   1   7   36.75    1.02
   2  -1  -7   34.44    0.93
   2  -1  -7   33.66    0.92
  -2   1   7   32.20    0.92
   1  -1  -7   17.45    0.62
   1  -1  -7   18.59    0.47
   1  -1  -7   18.83    0.61
  -1   1   7   18.32    0.60
   0  -1  -7   31.09    0.78
   0  -1  -7   31.64    0.79
   0  -1  -7   30.30    0.87
   0   1   7   30.79    0.86
  -1  -1  -7    2.23    0.19
  -1  -1  -7    2.27    0.22
  -1  -1  -7    2.41    0.20
   1   1   7    2.49    0.22
   1   1   7    2.86    0.14
  -2  -1  -7    7.76    0.36
  -2  -1  -7    8.25    0.39
  -2  -1  -7    8.97    0.43
   2   1   7    8.53    0.29
   2   1   7    8.47    0.40
  -3  -1  -7   -0.02    0.09
  -3  -1  -7    0.16    0.13
  -3  -1  -7    0.44    0.15
  -3  -1  -7    0.12    0.11
   3   1   7   -0.03    0.07
   3   1   7    0.19    0.11
  -4  -1  -7   18.07    0.72
  -4  -1  -7   18.25    0.65
  -4  -1  -7   18.06    0.70
  -4  -1  -7   19.75    0.74
   4   1   7   19.02    0.58
  -5  -1  -7    4.06    0.35
  -5  -1  -7    3.36    0.31
  -5  -1  -7    4.01    0.31
  -5  -1  -7    3.37    0.34
   5   1   7    3.69    0.27
  -6  -1  -7    0.51    0.19
  -6  -1  -7    0.24    0.17
  -6  -1  -7    0.48    0.16
  -6  -1  -7    0.53    0.16
   6   1   7    0.35    0.15
  -7  -1  -7    0.41    0.21
  -7  -1  -7    0.11    0.16
  -7  -1  -7    0.10    0.14
   7   1   7   -0.05    0.13
  -8  -1  -7    9.37    0.61
  -8  -1  -7    9.20    0.63
  -8  -1  -7    8.75    0.53
   8   1   7    9.84    0.54
  -9  -1  -7    2.37    0.34
  -9  -1  -7    2.69    0.43
  -9  -1  -7    1.97    0.36
   9   1   7    2.73    0.34
 -10  -1  -7    1.62    0.32
 -10  -1  -7    1.23    0.34
 -10  -1  -7    1.08    0.35
  10   1   7    1.15    0.30
  12  -2  -7    1.93    0.39
  11  -2  -7    0.11    0.20
  10  -2  -7    0.35    0.22
   9  -2  -7   -0.15    0.13
   8  -2  -7    5.25    0.42
   7  -2  -7    8.84    0.47
   7  -2  -7    8.71    0.49
   6  -2  -7    0.11    0.12
   6  -2  -7    0.20    0.13
   5  -2  -7    5.04    0.36
   5  -2  -7    5.42    0.35
   4  -2  -7   38.28    1.20
   4  -2  -7   39.72    1.07
  -4   2   7   38.14    1.09
   3  -2  -7    3.16    0.31
   3  -2  -7    3.63    0.27
   3  -2  -7    3.64    0.26
  -3   2   7    3.65    0.27
   2  -2  -7   11.57    0.49
   2  -2  -7   12.78    0.47
  -2   2   7   11.84    0.47
   1  -2  -7    4.11    0.26
   1  -2  -7    4.20    0.32
  -1   2   7    4.05    0.26
   0  -2  -7    7.32    0.30
   0  -2  -7    7.51    0.44
   0  -2  -7    6.93    0.35
   0   2   7    6.79    0.33
  -1  -2  -7   57.73    1.37
  -1  -2  -7   56.41    1.62
  -1  -2  -7   57.70    1.34
  -1  -2  -7   56.26    1.42
  -2  -2  -7    0.17    0.11
  -2  -2  -7    0.36    0.15
  -2  -2  -7    0.49    0.14
  -2  -2  -7    0.22    0.14
  -3  -2  -7   29.54    1.01
  -3  -2  -7   29.77    0.93
  -3  -2  -7   28.63    0.86
  -3  -2  -7   29.44    0.92
  -4  -2  -7    9.03    0.51
  -4  -2  -7    8.99    0.48
  -4  -2  -7    9.15    0.45
  -4  -2  -7    9.33    0.50
   4   2   7   10.36    0.39
  -5  -2  -7    0.11    0.15
  -5  -2  -7   -0.07    0.11
  -5  -2  -7   -0.20    0.12
  -5  -2  -7    0.13    0.13
   5   2   7    0.16    0.12
  -6  -2  -7    0.88    0.24
  -6  -2  -7    0.95    0.21
  -6  -2  -7    0.21    0.14
  -6  -2  -7    0.37    0.20
   6   2   7    0.93    0.19
  -7  -2  -7    3.85    0.36
  -7  -2  -7    4.62    0.45
  -7  -2  -7    4.44    0.43
   7   2   7    4.54    0.36
  -8  -2  -7    1.75    0.35
  -8  -2  -7    1.12    0.30
  -8  -2  -7    1.26    0.27
   8   2   7    1.50    0.27
  -9  -2  -7    0.56    0.28
  -9  -2  -7    0.32    0.20
  -9  -2  -7    0.80    0.29
   9   2   7    0.72    0.25
 -10  -2  -7    2.97    0.48
 -10  -2  -7    2.60    0.38
 -10  -2  -7    2.84    0.45
  12  -3  -7    2.59    0.43
  11  -3  -7    5.02    0.51
  10  -3  -7    0.98    0.28
   9  -3  -7    7.26    0.51
   8  -3  -7    0.93    0.23
   7  -3  -7    0.42    0.16
   7  -3  -7    0.44    0.18
   6  -3  -7    0.35    0.15
   6  -3  -7    0.30    0.15
   5  -3  -7    1.58    0.22
   5  -3  -7    1.66    0.24
   4  -3  -7    4.94    0.31
   4  -3  -7    4.35    0.31
   4  -3  -7    4.80    0.38
   3  -3  -7    0.53    0.14
   3  -3  -7    0.58    0.17
   3  -3  -7    0.72    0.20
   2  -3  -7    7.53    0.43
   2  -3  -7    7.52    0.35
   2  -3  -7    8.20    0.49
   1  -3  -7   10.82    0.57
   1  -3  -7   12.62    0.58
   1  -3  -7   12.59    0.46
   0  -3  -7    8.54    0.49
   0  -3  -7    8.18    0.33
   0  -3  -7    7.37    0.35
   0  -3  -7    7.56    0.47
  -1  -3  -7    1.44    0.18
  -1  -3  -7    1.28    0.17
  -1  -3  -7    1.02    0.25
  -1  -3  -7    1.05    0.23
  -2  -3  -7   29.35    1.10
  -2  -3  -7   30.06    0.89
  -2  -3  -7   30.36    0.90
  -2  -3  -7   30.70    0.90
  -2  -3  -7   30.40    1.06
  -3  -3  -7    8.53    0.45
  -3  -3  -7    8.07    0.43
  -3  -3  -7    8.67    0.52
  -3  -3  -7    9.00    0.45
  -4  -3  -7    1.42    0.24
  -4  -3  -7    1.54    0.23
  -4  -3  -7    1.30    0.23
  -4  -3  -7    1.64    0.26
  -5  -3  -7    1.27    0.25
  -5  -3  -7    2.01    0.28
  -5  -3  -7    1.29    0.23
  -5  -3  -7    1.27    0.26
  -6  -3  -7    3.75    0.37
  -6  -3  -7    3.68    0.35
  -6  -3  -7    3.60    0.39
  -6  -3  -7    3.83    0.38
  -7  -3  -7    4.31    0.39
  -7  -3  -7    4.33    0.43
  -7  -3  -7    4.49    0.45
  -8  -3  -7   -0.01    0.21
  -8  -3  -7    0.29    0.21
  -8  -3  -7    0.67    0.27
  -9  -3  -7    4.20    0.49
  -9  -3  -7    3.34    0.46
  -9  -3  -7    4.21    0.44
 -10  -3  -7    1.65    0.40
 -10  -3  -7    1.58    0.34
  12  -4  -7   -0.19    0.21
  11  -4  -7    3.70    0.45
  10  -4  -7    4.12    0.43
   9  -4  -7    0.58    0.23
   8  -4  -7    0.38    0.18
   7  -4  -7    4.62    0.37
   7  -4  -7    4.54    0.38
   6  -4  -7    2.98    0.32
   6  -4  -7    2.70    0.28
   5  -4  -7   46.65    1.43
   5  -4  -7   44.61    1.23
   4  -4  -7    0.25    0.12
   4  -4  -7    0.11    0.14
   4  -4  -7    0.28    0.16
   3  -4  -7   12.99    0.65
   3  -4  -7   12.06    0.58
   3  -4  -7   13.80    0.50
   2  -4  -7    8.22    0.36
   2  -4  -7    8.45    0.49
   2  -4  -7    8.57    0.52
   1  -4  -7   15.86    0.51
   1  -4  -7   15.12    0.68
   1  -4  -7   14.34    0.70
   0  -4  -7    0.30    0.18
   0  -4  -7    0.35    0.12
   0  -4  -7    0.22    0.16
  -1  -4  -7   35.04    1.23
  -1  -4  -7   37.16    1.25
  -1  -4  -7   37.29    0.98
  -2  -4  -7    1.56    0.20
  -2  -4  -7    1.59    0.27
  -2  -4  -7    1.75    0.22
  -2  -4  -7    1.59    0.30
  -3  -4  -7    0.32    0.16
  -3  -4  -7    0.26    0.16
  -3  -4  -7    0.31    0.14
  -3  -4  -7    0.43    0.24
  -4  -4  -7   -0.11    0.12
  -4  -4  -7    0.18    0.15
  -4  -4  -7    0.02    0.21
  -4  -4  -7    0.03    0.14
  -4  -4  -7    0.13    0.13
  -5  -4  -7    2.60    0.30
  -5  -4  -7    1.58    0.27
  -5  -4  -7    2.19    0.31
  -5  -4  -7    2.23    0.32
  -6  -4  -7    8.33    0.54
  -6  -4  -7    8.90    0.57
  -6  -4  -7    8.18    0.52
  -6  -4  -7    7.33    0.50
  -7  -4  -7    0.40    0.22
  -7  -4  -7    0.59    0.25
  -7  -4  -7    0.63    0.23
  -8  -4  -7    6.93    0.58
  -8  -4  -7    4.68    0.46
  -8  -4  -7    4.63    0.48
  -9  -4  -7    4.65    0.47
  -9  -4  -7    4.97    0.52
  -9  -4  -7    5.38    0.56
  11  -5  -7    1.15    0.31
  10  -5  -7    0.61    0.25
   9  -5  -7    0.41    0.22
   8  -5  -7    1.62    0.28
   7  -5  -7    0.07    0.16
   7  -5  -7    0.13    0.15
   6  -5  -7   12.71    0.56
   6  -5  -7   12.32    0.66
   5  -5  -7    1.04    0.19
   5  -5  -7    1.24    0.26
   4  -5  -7    9.32    0.53
   4  -5  -7   10.06    0.43
   4  -5  -7    9.97    0.60
   3  -5  -7   15.07    0.52
   3  -5  -7   13.49    0.70
   3  -5  -7   14.94    0.69
   2  -5  -7    0.27    0.17
   2  -5  -7    0.17    0.11
   2  -5  -7    0.39    0.19
   1  -5  -7    3.25    0.36
   1  -5  -7    3.05    0.35
   1  -5  -7    3.34    0.23
   0  -5  -7    5.40    0.28
   0  -5  -7    5.01    0.43
   0  -5  -7    5.62    0.46
  -1  -5  -7    7.51    0.54
  -1  -5  -7    7.39    0.53
  -1  -5  -7    7.89    0.36
  -2  -5  -7    0.79    0.22
  -2  -5  -7    0.53    0.14
  -2  -5  -7    0.72    0.27
  -3  -5  -7    0.32    0.24
  -3  -5  -7    0.31    0.19
  -3  -5  -7    0.08    0.14
  -3  -5  -7    0.27    0.14
  -4  -5  -7    2.05    0.39
  -4  -5  -7    2.90    0.28
  -4  -5  -7    2.66    0.33
  -4  -5  -7    2.11    0.33
  -5  -5  -7   11.72    0.67
  -5  -5  -7   13.83    0.71
  -5  -5  -7   13.20    0.86
  -5  -5  -7   12.79    0.60
  -6  -5  -7    1.72    0.34
  -6  -5  -7    1.59    0.28
  -6  -5  -7    1.56    0.29
  -6  -5  -7    1.27    0.29
  -6  -5  -7    1.47    0.39
  -7  -5  -7    8.03    0.57
  -7  -5  -7    8.69    0.63
  -7  -5  -7    7.24    0.74
  -7  -5  -7    7.25    0.53
  -8  -5  -7    2.04    0.40
  -8  -5  -7    2.90    0.40
  -8  -5  -7    2.03    0.49
  -8  -5  -7    1.67    0.34
  11  -6  -7    0.53    0.25
  10  -6  -7    0.06    0.20
   9  -6  -7    1.91    0.31
   8  -6  -7    3.18    0.34
   7  -6  -7   10.68    0.55
   7  -6  -7   11.35    0.65
   6  -6  -7    1.39    0.29
   6  -6  -7    1.81    0.24
   5  -6  -7   15.90    0.81
   5  -6  -7   15.87    0.60
   4  -6  -7    0.61    0.14
   4  -6  -7    0.83    0.25
   4  -6  -7    0.38    0.20
   3  -6  -7   -0.11    0.15
   3  -6  -7    0.23    0.19
   3  -6  -7    0.00    0.09
   2  -6  -7    0.03    0.14
   2  -6  -7    0.06    0.09
   2  -6  -7   -0.19    0.15
   1  -6  -7    3.88    0.22
   1  -6  -7    3.52    0.41
   1  -6  -7    3.95    0.42
   0  -6  -7    7.02    0.30
   0  -6  -7    6.78    0.54
   0  -6  -7    6.83    0.53
  -1  -6  -7    1.13    0.15
  -1  -6  -7    1.17    0.32
  -1  -6  -7    1.50    0.31
  -2  -6  -7   -0.17    0.17
  -2  -6  -7    0.20    0.11
  -2  -6  -7    0.05    0.16
  -3  -6  -7    5.42    0.49
  -3  -6  -7    4.59    0.30
  -3  -6  -7    3.99    0.50
  -4  -6  -7    8.11    0.68
  -4  -6  -7    8.38    0.60
  -4  -6  -7    8.71    0.44
  -5  -6  -7    0.40    0.18
  -5  -6  -7    0.05    0.27
  -5  -6  -7    0.06    0.19
  -6  -6  -7    5.96    0.67
  -6  -6  -7    7.24    0.48
  -6  -6  -7    7.22    0.57
  -7  -6  -7    1.54    0.30
  -7  -6  -7    0.98    0.40
  -7  -6  -7    1.53    0.36
  -8  -6  -7    0.41    0.24
  -8  -6  -7    0.84    0.41
  -8  -6  -7    0.41    0.29
  10  -7  -7   -0.21    0.19
   9  -7  -7    7.19    0.51
   8  -7  -7    5.39    0.42
   7  -7  -7    0.78    0.26
   7  -7  -7    0.35    0.18
   6  -7  -7    5.39    0.36
   6  -7  -7    4.81    0.48
   5  -7  -7    0.66    0.16
   5  -7  -7    0.64    0.25
   4  -7  -7    0.43    0.13
   4  -7  -7    0.48    0.25
   4  -7  -7    0.29    0.21
   3  -7  -7    0.79    0.27
   3  -7  -7    0.60    0.25
   3  -7  -7    0.68    0.12
   2  -7  -7    2.69    0.39
   2  -7  -7    2.27    0.37
   1  -7  -7    5.96    0.53
   1  -7  -7    5.39    0.52
   0  -7  -7   -0.20    0.20
   0  -7  -7    0.29    0.21
  -1  -7  -7    1.60    0.34
  -1  -7  -7    1.76    0.38
  -2  -7  -7    0.52    0.25
  -2  -7  -7    0.61    0.30
  -3  -7  -7    5.48    0.60
  -3  -7  -7    4.54    0.49
  -3  -7  -7    5.29    0.30
  -4  -7  -7    0.22    0.23
  -4  -7  -7    0.38    0.30
  -4  -7  -7    0.21    0.14
  -5  -7  -7    9.73    0.50
  -5  -7  -7   10.66    0.71
  -5  -7  -7   11.10    0.85
  -6  -7  -7    4.24    0.36
  -6  -7  -7    5.07    0.65
  -7  -7  -7    0.50    0.22
  -7  -7  -7   -0.03    0.33
   9  -8  -7    0.98    0.26
   8  -8  -7    0.99    0.23
   7  -8  -7    2.57    0.28
   7  -8  -7    2.29    0.38
   6  -8  -7    1.32    0.21
   6  -8  -7    1.39    0.32
   5  -8  -7    0.47    0.26
   4  -8  -7    0.73    0.27
   3  -8  -7    3.20    0.44
   3  -8  -7    2.75    0.41
   2  -8  -7   13.06    0.81
   2  -8  -7   12.40    0.76
   1  -8  -7    1.91    0.38
   1  -8  -7    1.73    0.37
   0  -8  -7    4.44    0.52
   0  -8  -7    4.34    0.51
  -1  -8  -7    5.43    0.58
  -1  -8  -7    5.15    0.54
  -2  -8  -7    4.23    0.53
  -2  -8  -7    4.76    0.53
  -3  -8  -7    0.34    0.29
  -3  -8  -7    0.19    0.23
  -4  -8  -7    5.36    0.56
  -4  -8  -7    5.34    0.66
  -5  -8  -7    3.36    0.59
  -5  -8  -7    3.88    0.50
  -6  -8  -7    0.34    0.34
   6  -9  -7    1.58    0.37
   5  -9  -7    2.94    0.46
   4  -9  -7    2.65    0.45
   3  -9  -7   13.39    0.81
   3  -9  -7   12.75    0.85
   2  -9  -7    0.14    0.23
   2  -9  -7   -0.27    0.22
   1  -9  -7    4.02    0.53
   1  -9  -7    2.17    0.44
   0  -9  -7    0.76    0.35
   0  -9  -7    0.46    0.28
  -1  -9  -7    2.01    0.42
  -1  -9  -7    1.96    0.45
  -2  -9  -7    1.11    0.35
  -2  -9  -7    1.35    0.39
  -3  -9  -7    1.74    0.41
  -3  -9  -7    1.54    0.43
  -4  -9  -7    3.50    0.59
  -4  -9  -7    3.43    0.50
   6 -10  -7    0.18    0.27
   5 -10  -7    0.54    0.30
   4 -10  -7    1.04    0.36
   3 -10  -7    0.06    0.25
   3 -10  -7   -0.06    0.26
   2 -10  -7    0.71    0.32
   2 -10  -7    0.41    0.28
   1 -10  -7    0.23    0.29
   1 -10  -7   -0.35    0.16
   0 -10  -7    1.13    0.38
   0 -10  -7    0.89    0.38
  -1 -10  -7    2.52    0.48
  -1 -10  -7    2.74    0.51
  -2 -10  -7    1.07    0.43
  -3 -10  -7    3.67    0.61
   2 -11  -7   -0.36    0.26
   1 -11  -7    0.67    0.37
   0 -11  -7    0.33    0.32
  -2 -16   8    0.56    0.38
  -2 -16   8    0.85    0.35
  -1 -16   8    3.02    0.54
  -1 -16   8    1.60    0.40
   0 -16   8    0.31    0.33
   0 -16   8    0.41    0.30
   1 -16   8   -0.21    0.23
   1 -16   8    0.05    0.27
   2 -16   8    0.04    0.26
   2 -16   8    0.04    0.24
   3 -16   8    0.85    0.34
   3 -16   8    1.02    0.39
  -5 -15   8    2.10    0.35
  -5 -15   8    2.39    0.48
  -4 -15   8    3.89    0.55
  -4 -15   8    5.01    0.44
  -3 -15   8    0.50    0.22
  -3 -15   8    0.40    0.33
  -2 -15   8    5.83    0.65
  -2 -15   8    4.40    0.55
  -2 -15   8    5.71    0.43
  -1 -15   8    0.12    0.18
  -1 -15   8   -0.05    0.22
  -1 -15   8   -0.25    0.20
   0 -15   8    0.33    0.27
   0 -15   8    0.05    0.17
   0 -15   8    0.14    0.25
   1 -15   8    4.75    0.58
   1 -15   8    5.02    0.39
   1 -15   8    4.03    0.49
   2 -15   8   -0.03    0.15
   2 -15   8    0.27    0.28
   2 -15   8    0.37    0.24
   3 -15   8   11.51    0.83
   3 -15   8   12.22    0.62
   3 -15   8   10.39    0.72
   4 -15   8    3.15    0.36
   4 -15   8    2.78    0.44
   4 -15   8    2.96    0.50
   5 -15   8    1.14    0.37
   5 -15   8    0.91    0.26
   5 -15   8    1.28    0.36
  -6 -14   8    1.80    0.35
  -5 -14   8    2.47    0.36
  -5 -14   8    1.90    0.40
  -4 -14   8   -0.10    0.16
  -4 -14   8   -0.01    0.26
  -3 -14   8    1.00    0.24
  -3 -14   8    0.89    0.32
  -3 -14   8    1.05    0.34
  -2 -14   8    0.55    0.27
  -2 -14   8    0.44    0.20
  -2 -14   8    0.10    0.23
  -1 -14   8    1.44    0.33
  -1 -14   8    1.89    0.40
  -1 -14   8    1.92    0.27
   0 -14   8    0.80    0.31
   0 -14   8    1.61    0.25
   0 -14   8    1.16    0.31
   1 -14   8    1.63    0.26
   1 -14   8    1.29    0.35
   1 -14   8    1.31    0.32
   2 -14   8    4.48    0.49
   2 -14   8    5.13    0.40
   2 -14   8    4.75    0.54
   3 -14   8    0.46    0.20
   3 -14   8    0.12    0.24
   3 -14   8    0.22    0.22
   4 -14   8    2.87    0.47
   4 -14   8    2.88    0.34
   4 -14   8    2.38    0.40
   5 -14   8    1.08    0.31
   5 -14   8    1.18    0.27
   5 -14   8    1.06    0.35
   6 -14   8    0.04    0.18
   6 -14   8   -0.17    0.23
   6 -14   8    0.19    0.24
  -8 -13   8    0.56    0.29
  -7 -13   8    1.21    0.34
  -6 -13   8    2.65    0.42
  -6 -13   8    2.45    0.37
  -5 -13   8    0.84    0.25
  -5 -13   8    0.43    0.27
  -4 -13   8    2.18    0.32
  -4 -13   8    2.02    0.38
  -3 -13   8    2.73    0.32
  -3 -13   8    1.98    0.37
  -3 -13   8    1.96    0.38
  -2 -13   8    1.14    0.24
  -2 -13   8    0.54    0.26
  -2 -13   8    0.79    0.28
  -1 -13   8    0.22    0.23
  -1 -13   8   -0.02    0.21
  -1 -13   8    0.45    0.19
   0 -13   8    2.18    0.37
   0 -13   8    2.69    0.30
   0 -13   8    2.45    0.41
   1 -13   8    8.67    0.50
   1 -13   8    8.70    0.63
   1 -13   8    8.68    0.59
   2 -13   8    0.09    0.16
   2 -13   8    0.17    0.19
   2 -13   8    0.29    0.23
   3 -13   8    5.87    0.51
   3 -13   8    5.27    0.54
   3 -13   8    5.97    0.42
   4 -13   8    0.62    0.22
   4 -13   8    0.63    0.28
   4 -13   8    0.81    0.27
   5 -13   8    0.10    0.24
   5 -13   8    0.14    0.18
   5 -13   8    0.04    0.20
   6 -13   8    0.40    0.24
   6 -13   8    0.32    0.26
   7 -13   8    0.22    0.23
   7 -13   8    0.78    0.30
   7 -13   8    0.23    0.24
  -8 -12   8    0.65    0.28
  -7 -12   8    2.02    0.37
  -6 -12   8    0.82    0.28
  -6 -12   8    1.18    0.32
  -5 -12   8    3.36    0.42
  -5 -12   8    2.22    0.33
  -4 -12   8    5.44    0.44
  -4 -12   8    5.35    0.49
  -3 -12   8    2.29    0.37
  -3 -12   8    2.23    0.38
  -3 -12   8    2.52    0.31
  -2 -12   8    0.25    0.22
  -2 -12   8    0.25    0.17
  -2 -12   8   -0.15    0.19
  -1 -12   8    9.17    0.62
  -1 -12   8    9.26    0.51
  -1 -12   8   10.07    0.62
   0 -12   8   11.10    0.55
   0 -12   8   10.85    0.64
   0 -12   8   10.67    0.67
   1 -12   8   -0.07    0.16
   1 -12   8    0.04    0.19
   1 -12   8    0.02    0.15
   2 -12   8    4.08    0.42
   2 -12   8    3.57    0.33
   2 -12   8    3.65    0.43
   3 -12   8    1.12    0.27
   3 -12   8    1.51    0.25
   3 -12   8    1.62    0.32
   4 -12   8    1.42    0.32
   4 -12   8    1.27    0.30
   4 -12   8    0.69    0.22
   5 -12   8    0.29    0.22
   5 -12   8    0.57    0.26
   6 -12   8    0.85    0.29
   6 -12   8    0.48    0.28
   6 -12   8    0.28    0.19
   7 -12   8    4.38    0.46
   7 -12   8    5.46    0.54
   7 -12   8    4.40    0.50
   8 -12   8    1.43    0.37
   8 -12   8    0.49    0.26
   8 -12   8    1.29    0.34
  -9 -11   8   -0.31    0.21
  -8 -11   8    5.10    0.54
  -7 -11   8    0.98    0.30
  -6 -11   8    7.92    0.56
  -6 -11   8    7.03    0.55
  -5 -11   8   15.39    0.76
  -5 -11   8   15.79    0.76
  -4 -11   8    2.21    0.30
  -4 -11   8    2.01    0.32
  -3 -11   8    2.03    0.34
  -3 -11   8    2.39    0.30
  -3 -11   8    1.57    0.30
  -2 -11   8    6.85    0.44
  -2 -11   8    6.58    0.50
  -2 -11   8    7.53    0.54
  -1 -11   8    9.01    0.59
  -1 -11   8   10.10    0.52
  -1 -11   8    9.05    0.57
   0 -11   8    6.15    0.48
   0 -11   8    5.60    0.39
   0 -11   8    6.27    0.46
   1 -11   8    0.68    0.22
   1 -11   8    1.19    0.27
   1 -11   8    0.91    0.20
   2 -11   8    1.69    0.25
   2 -11   8    2.10    0.33
   2 -11   8    2.02    0.30
   3 -11   8    6.48    0.43
   3 -11   8    6.01    0.49
   3 -11   8    5.65    0.46
   4 -11   8    9.44    0.60
   4 -11   8    8.11    0.54
   5 -11   8    0.93    0.26
   5 -11   8    0.75    0.25
   5 -11   8    0.77    0.23
   6 -11   8    9.04    0.58
   6 -11   8   11.12    0.67
   6 -11   8    8.26    0.59
   7 -11   8    0.11    0.20
   7 -11   8    0.29    0.23
   7 -11   8   -0.02    0.18
   8 -11   8    0.19    0.22
   8 -11   8   -0.04    0.20
   8 -11   8   -0.10    0.20
   9 -11   8    0.05    0.23
   9 -11   8   -0.21    0.18
 -10 -10   8    0.30    0.27
  -9 -10   8    4.51    0.52
  -8 -10   8    3.14    0.44
  -7 -10   8    7.60    0.58
  -6 -10   8   13.38    0.67
  -6 -10   8   12.51    0.68
  -5 -10   8    1.11    0.25
  -5 -10   8    0.26    0.20
  -4 -10   8    0.02    0.14
  -4 -10   8   -0.05    0.16
  -3 -10   8    3.77    0.35
  -3 -10   8    2.82    0.36
  -3 -10   8    4.23    0.39
  -2 -10   8    8.42    0.48
  -2 -10   8    9.05    0.56
  -2 -10   8    6.75    0.49
  -1 -10   8   13.71    0.67
  -1 -10   8   14.44    0.62
  -1 -10   8   14.50    0.70
   0 -10   8    0.19    0.17
   0 -10   8    0.07    0.16
   0 -10   8    0.12    0.14
   1 -10   8    4.23    0.40
   1 -10   8    3.53    0.35
   1 -10   8    4.30    0.34
   2 -10   8    4.35    0.35
   2 -10   8    3.58    0.35
   2 -10   8    3.72    0.38
   3 -10   8    0.05    0.13
   3 -10   8   -0.03    0.12
   3 -10   8    0.00    0.16
   4 -10   8    7.65    0.50
   4 -10   8    8.26    0.49
   4 -10   8    7.34    0.51
   5 -10   8    2.50    0.33
   5 -10   8    2.40    0.30
   5 -10   8    2.16    0.34
   6 -10   8    0.10    0.18
   6 -10   8    0.27    0.20
   6 -10   8    0.08    0.17
   7 -10   8    0.10    0.19
   7 -10   8    0.00    0.19
   7 -10   8    0.23    0.21
   8 -10   8   -0.27    0.17
   8 -10   8   -0.11    0.20
[truncated: 207,177 more chars]
