# Supplementary material for: Crystal structure of bis­(piperazin-1-ium-κN 4)bis­(thio­sulfato-κS)zinc(II) dihydrate
Source: Acta Crystallogr E Crystallogr Commun. 2018 Jan 19;74(Pt 2):176–9. doi: 10.1107/S2056989018000555 (PMC5956331; doi:10.1107/S2056989018000555)
Supplement: Supplementary file 2 [file e-74-00176-Isup2.hkl]

#
# h,k,l, Fc-squared, Fo-squared, sigma(Fo-squared), status flag
#
data_I
_shelx_title ' I         P -1         R   0.02'
_shelx_refln_list_code          4
_shelx_F_calc_maximum      202.35
_exptl_crystal_F_000       520.00
_reflns_d_resolution_high  0.6397

loop_
 _space_group_symop_operation_xyz
 'x, y, z'
 '-x, -y, -z'

_cell_length_a     8.7631
_cell_length_b    10.5623
_cell_length_c    11.6072
_cell_angle_alpha 113.736
_cell_angle_beta   98.761
_cell_angle_gamma  91.472

_shelx_F_squared_multiplier     1.000

loop_
 _refln_index_h
 _refln_index_k
 _refln_index_l
 _refln_F_squared_calc
 _refln_F_squared_meas
 _refln_F_squared_sigma
 _refln_observed_status
   1   0   0       5022.72       5120.87        85.68 o
   2   0   0      22419.15      20772.93       327.74 o
   3   0   0       1165.70       1095.81        19.61 o
   4   0   0        165.19        190.31         7.50 o
   5   0   0       1169.99       1231.38        35.62 o
   6   0   0          0.78          1.76         2.43 o
   7   0   0         16.44         19.83         3.88 o
   8   0   0        164.71        168.14        12.49 o
   9   0   0        186.51        200.85         9.69 o
  10   0   0          0.63         -1.85         3.46 o
  11   0   0        234.65        219.93        12.23 o
  12   0   0         99.75        108.06         8.09 o
  13   0   0         50.03         55.77         8.48 o
 -13   1   0         92.88         98.53         8.85 o
 -12   1   0        403.97        408.59        28.67 o
 -11   1   0          0.91          1.21         4.42 o
 -10   1   0        195.69        211.21        13.45 o
  -9   1   0          3.84         -3.57         4.49 o
  -8   1   0         37.36         39.64         5.33 o
  -7   1   0        996.75        912.10        24.97 o
  -6   1   0        346.20        352.04         7.58 o
  -5   1   0         18.41         26.46         2.05 o
  -4   1   0       5259.11       5252.00       123.64 o
  -3   1   0       9846.65      10016.78       120.94 o
  -2   1   0       2428.02       2524.00        31.25 o
  -1   1   0      11680.17      11584.01       108.08 o
   0   1   0       1072.88       1075.38        15.21 o
   1   1   0        891.87       1130.06        10.37 o
   2   1   0        654.27        667.23         6.47 o
   3   1   0         17.11         17.77         2.06 o
   4   1   0        175.13        187.72         8.19 o
   5   1   0          8.99         12.42         2.55 o
   6   1   0       1236.55       1228.97        21.69 o
   7   1   0        125.55        125.99         6.99 o
   8   1   0         45.75         39.01         5.14 o
   9   1   0        108.02        118.76        10.24 o
  10   1   0        349.09        329.38        12.33 o
  11   1   0        176.93        189.38         9.13 o
  12   1   0         73.88         95.43        12.69 o
  13   1   0         85.53         82.63        13.67 o
 -13   2   0        107.02        110.43         9.68 o
 -12   2   0          4.14          2.91         4.89 o
 -11   2   0         62.31         64.04         7.35 o
 -10   2   0          1.11          5.42         4.07 o
  -9   2   0        177.16        161.47         8.85 o
  -8   2   0        558.92        533.09        14.34 o
  -7   2   0         26.94         26.05         4.64 o
  -6   2   0        522.73        501.84        11.27 o
  -5   2   0          4.83         10.71         1.91 o
  -4   2   0       1588.39       1650.02        19.70 o
  -3   2   0          4.42          5.78         1.25 o
  -2   2   0       6965.60       7161.57        66.22 o
  -1   2   0       1794.20       1740.29        15.60 o
   0   2   0      11523.49      11440.25       186.28 o
   1   2   0        571.46        576.42         7.65 o
   2   2   0       2528.00       2643.66        24.57 o
   3   2   0        257.26        273.03         4.46 o
   4   2   0        333.14        338.53         6.98 o
   5   2   0       1134.60       1103.74        15.99 o
   6   2   0        134.00        143.03         7.95 o
   7   2   0          4.13          5.44         2.48 o
   8   2   0         79.30         70.48         5.01 o
   9   2   0        249.81        249.34        11.95 o
  10   2   0        232.33        248.61        12.07 o
  11   2   0          0.88          3.56         4.29 o
  12   2   0         60.41         47.29         7.22 o
  13   2   0         21.51          7.96         7.55 o
 -13   3   0          1.70          5.88         5.18 o
 -12   3   0         70.11         78.09        10.75 o
 -11   3   0          5.80          3.59         4.59 o
 -10   3   0         39.06         38.85         7.20 o
  -9   3   0        169.24        152.39        14.33 o
  -8   3   0         13.83         18.89         4.17 o
  -7   3   0        392.78        403.53        11.55 o
  -6   3   0        608.33        593.28        12.16 o
  -5   3   0       1166.95       1223.43        21.98 o
  -4   3   0       2164.11       2412.28        27.87 o
  -3   3   0      10027.24      10346.32        94.33 o
  -2   3   0         38.06         26.90         2.20 o
  -1   3   0       2893.33       2964.19        23.97 o
   0   3   0       2200.99       2346.08        22.54 o
   1   3   0       3982.02       4314.56        34.30 o
   2   3   0       1804.59       1946.40        17.07 o
   3   3   0       1191.08       1086.84        11.78 o
   4   3   0       1908.61       1844.21        20.34 o
   5   3   0         42.03         48.35         3.78 o
   6   3   0        357.18        344.21         8.60 o
   7   3   0        263.90        274.13         8.22 o
   8   3   0         33.02         33.59         4.12 o
   9   3   0        349.24        362.20        12.53 o
  10   3   0          8.45          6.54         4.31 o
  11   3   0        160.06        166.04        14.76 o
  12   3   0         17.05         15.73         6.60 o
 -13   4   0          0.66         -3.96         6.15 o
 -12   4   0         17.13         28.36         6.14 o
 -11   4   0         72.08         65.52         7.21 o
 -10   4   0        134.46        125.78         8.19 o
  -9   4   0        201.78        193.73        11.21 o
  -8   4   0        262.63        264.83        10.55 o
  -7   4   0         36.89         39.62         4.65 o
  -6   4   0         19.20         20.27         2.88 o
  -5   4   0          3.76          8.09         2.09 o
  -4   4   0       1984.55       1922.18        23.47 o
  -3   4   0        935.18        853.24        10.71 o
  -2   4   0         38.72         29.82         1.69 o
  -1   4   0      12173.68      12457.93       104.01 o
   0   4   0      10246.47      10897.73       176.91 o
   1   4   0        361.37        351.00         4.98 o
   2   4   0       3367.55       3434.40        34.36 o
   3   4   0       5072.69       4891.65        40.10 o
   4   4   0        297.88        295.04         6.23 o
   5   4   0        748.38        746.68        11.76 o
   6   4   0        119.59        105.83         6.13 o
   7   4   0         13.30         12.31         3.05 o
   8   4   0        590.31        539.86        14.74 o
   9   4   0         14.20         13.81         5.15 o
  10   4   0        232.82        224.23        11.27 o
  11   4   0         50.82         48.40         8.02 o
  12   4   0          2.73          6.99         5.23 o
 -13   5   0         70.12         67.48        11.07 o
 -12   5   0        269.54        235.15        53.10 o
 -11   5   0         25.80         25.57         5.65 o
 -10   5   0        427.71        443.84        14.39 o
  -9   5   0        174.88        179.74         9.04 o
  -8   5   0         26.64         18.06         5.30 o
  -7   5   0        947.85        892.31        18.79 o
  -6   5   0        906.26        905.07        15.02 o
  -5   5   0       2058.67       2037.71        25.85 o
  -4   5   0       8877.96       8773.46        90.66 o
  -3   5   0        172.02        169.70         4.24 o
  -2   5   0       3195.37       3140.53        28.17 o
  -1   5   0       1067.75       1008.48        10.85 o
   0   5   0        180.63        175.25         5.35 o
   1   5   0        434.53        417.84         5.85 o
   2   5   0       2916.89       2916.62        30.28 o
   3   5   0         36.41         32.20         2.45 o
   4   5   0        520.71        525.93         9.31 o
   5   5   0         31.62         32.18         3.26 o
   6   5   0          3.86          3.91         2.91 o
   7   5   0        777.63        752.21        17.57 o
   8   5   0          7.36          7.71         4.03 o
   9   5   0        455.91        462.40        15.09 o
  10   5   0        220.02        221.13        11.57 o
  11   5   0          4.74          0.86         4.70 o
  12   5   0         36.78         53.59         9.83 o
 -12   6   0          4.86         13.47         7.14 o
 -11   6   0          3.95          7.97         4.79 o
 -10   6   0          6.90          4.10         4.27 o
  -9   6   0          8.59          8.93         3.96 o
  -8   6   0        276.41        262.41        12.60 o
  -7   6   0        223.14        231.99        14.14 o
  -6   6   0        415.05        406.03        10.90 o
  -5   6   0       2898.37       2926.51        40.38 o
  -4   6   0          2.91          3.07         2.03 o
  -3   6   0       4072.32       3978.46        43.39 o
  -2   6   0       1671.44       1613.42        17.39 o
  -1   6   0       1792.92       1954.05        19.17 o
   0   6   0        711.69        732.91        13.21 o
   1   6   0        833.10        819.59        11.38 o
   2   6   0        633.33        637.00         9.54 o
   3   6   0         45.87         40.82         3.46 o
   4   6   0          4.15          6.44         3.11 o
   5   6   0         87.64         84.74         8.95 o
   6   6   0       1845.26       1726.17        38.37 o
   7   6   0         87.80         82.11         6.86 o
   8   6   0        830.84        837.77        18.24 o
   9   6   0        126.33        119.73         8.08 o
  10   6   0          6.85          3.79         4.00 o
  11   6   0          0.96         -3.34         4.98 o
 -12   7   0         38.69         49.14         9.36 o
 -11   7   0          2.88         -1.48         5.74 o
 -10   7   0         17.71         24.98         5.71 o
  -9   7   0         68.00         60.10        11.49 o
  -8   7   0          3.76          2.35         4.34 o
  -7   7   0        653.94        668.48        18.51 o
  -6   7   0       1457.35       1495.72        25.38 o
  -5   7   0         78.54         69.68         4.91 o
  -4   7   0       4401.76       4325.66        56.07 o
  -3   7   0        918.66        941.44        17.27 o
  -2   7   0          3.69          4.91         1.32 o
  -1   7   0         42.29         30.25         3.40 o
   0   7   0       1961.61       1907.72        27.97 o
   1   7   0       1319.46       1396.60        21.14 o
   2   7   0          3.12          4.86         1.79 o
   3   7   0          5.55          2.29         3.76 o
   4   7   0        272.39        281.59         9.94 o
   5   7   0        403.77        385.43        15.94 o
   6   7   0         20.92         19.40         5.01 o
   7   7   0         12.42          8.77         5.99 o
   8   7   0         11.84         10.70         6.57 o
   9   7   0          4.98         -0.20         6.16 o
  10   7   0          0.20          0.14         6.95 o
  11   7   0          0.68         -4.37         7.71 o
 -12   8   0         17.17         -0.40         9.11 o
 -11   8   0        173.75        188.08        14.00 o
 -10   8   0         41.09         32.67         7.55 o
  -9   8   0          4.23          0.82         7.73 o
  -8   8   0        390.96        404.29        15.96 o
  -7   8   0        737.96        780.21        17.67 o
  -6   8   0          4.17          6.23         3.32 o
  -5   8   0        395.75        423.59        11.25 o
  -4   8   0         65.93         80.95         8.10 o
  -3   8   0        399.81        397.10         9.54 o
  -2   8   0         17.70         18.93         1.64 o
  -1   8   0       1285.04       1276.27        23.26 o
   0   8   0        478.78        494.06        11.64 o
   1   8   0        951.46        963.66        27.44 o
   2   8   0        496.79        502.04        11.13 o
   3   8   0         15.25         19.96         3.58 o
   4   8   0         32.30         32.15         4.64 o
   5   8   0          3.88          5.53         4.95 o
   6   8   0        451.44        431.73        33.86 o
   7   8   0         94.48         87.70        10.90 o
   8   8   0         39.75         28.79         8.28 o
   9   8   0          0.34          1.98         6.45 o
  10   8   0          7.47          7.13         7.90 o
 -11   9   0          0.51          2.22         6.15 o
 -10   9   0         55.35         61.65         9.38 o
  -9   9   0        139.98        133.46        11.07 o
  -8   9   0        200.56        200.90        11.77 o
  -7   9   0          0.82         -1.03         3.33 o
  -6   9   0        291.37        280.78        10.04 o
  -5   9   0        385.73        411.55        26.76 o
  -4   9   0        273.41        277.29         8.62 o
  -3   9   0          7.65         13.54         2.82 o
  -2   9   0       1647.19       1563.04        37.39 o
  -1   9   0       1040.31       1003.95        20.76 o
   0   9   0        230.21        202.15         9.27 o
   1   9   0        696.59        742.21        18.01 o
   2   9   0        134.15        143.10        11.33 o
   3   9   0         94.99         89.94         8.03 o
   4   9   0          0.29          7.79         3.65 o
   5   9   0        106.67         94.28         9.72 o
   6   9   0        209.58        211.30        10.96 o
   7   9   0         26.78         21.10         9.11 o
   8   9   0          0.23         -2.88        10.30 o
   9   9   0         10.23          6.74         7.48 o
  10   9   0         66.18         88.77        15.85 o
 -10  10   0          1.77          6.85         6.15 o
  -9  10   0         84.58         89.71         9.80 o
  -8  10   0         32.98         34.36         6.43 o
  -7  10   0         35.98         35.14         5.42 o
  -6  10   0        265.15        282.24        13.62 o
  -5  10   0        411.87        415.14        11.99 o
  -4  10   0          0.22         -2.91         2.91 o
  -3  10   0       1777.58       1683.41        36.25 o
  -2  10   0        894.47        811.44        22.56 o
  -1  10   0        384.11        411.09        13.41 o
   0  10   0        760.43        744.81        21.34 o
   1  10   0          3.02          3.47         6.02 o
   2  10   0          1.27         -2.44         8.32 o
   3  10   0        250.19        250.14        25.36 o
   4  10   0          2.24          4.59         3.52 o
   5  10   0        395.07        389.65        13.23 o
   6  10   0         78.34         67.85         9.92 o
   7  10   0          5.46          5.67         6.17 o
   8  10   0         40.39         34.55         8.51 o
   9  10   0         69.21         66.94        21.20 o
 -10  11   0         25.55         34.48        11.49 o
  -9  11   0        131.88        137.50        11.35 o
  -8  11   0         40.87         48.43         7.39 o
  -7  11   0        420.81        422.66        14.44 o
  -6  11   0        229.13        245.04         9.78 o
  -5  11   0        151.33        159.77         7.38 o
  -4  11   0        920.49        903.11        53.30 o
  -3  11   0        175.03        189.69        11.87 o
  -2  11   0        134.65        118.13        12.48 o
  -1  11   0         85.10         79.26         7.57 o
   0  11   0          4.33          9.26         4.77 o
   1  11   0         73.37         69.43        10.32 o
   2  11   0        229.10        235.64        15.97 o
   3  11   0         44.52         56.56        10.36 o
   4  11   0        371.95        411.88        46.76 o
   5  11   0          9.50         11.68        14.86 o
   6  11   0         17.48         10.01         9.31 o
   7  11   0          0.90         -1.19        10.70 o
   8  11   0         38.43         33.68        16.64 o
  -9  12   0         45.88         56.67        10.70 o
  -8  12   0        324.47        332.88        19.42 o
  -7  12   0        147.41        158.12        19.81 o
  -6  12   0         54.50         44.38        14.27 o
  -5  12   0         79.76         67.76        15.06 o
  -4  12   0         28.11          7.53        10.70 o
  -3  12   0         26.17         19.02        10.70 o
  -2  12   0          2.18          9.51         9.91 o
  -1  12   0         18.19          9.19         7.14 o
   0  12   0          5.80          0.03         7.33 o
   1  12   0          7.23         15.00         7.83 o
   2  12   0         38.48         48.44        10.51 o
   3  12   0        109.39         96.42        13.16 o
   4  12   0          4.69          2.12         7.83 o
   5  12   0         62.73         74.31        13.03 o
   6  12   0          9.59          6.74        12.68 o
   7  12   0          5.32         18.23        14.66 o
  -7  13   0         31.76         48.74        15.06 o
  -6  13   0        110.41         80.05        17.44 o
  -5  13   0         39.66         26.15        13.47 o
  -4  13   0         45.98         20.21        13.08 o
  -3  13   0        146.15        148.21        21.00 o
  -2  13   0         62.52         67.76        17.44 o
  -1  13   0         47.14         34.08        14.66 o
   0  13   0          2.37          1.38         9.71 o
   1  13   0        221.17        211.65        33.68 o
   2  13   0        341.56        349.92        21.84 o
   3  13   0          1.51          1.00         8.35 o
   4  13   0         46.63         40.74        11.63 o
   5  13   0          0.64         -0.95         8.35 o
  -6  14   0         72.13        109.37        20.21 o
  -5  14   0        111.99        110.56        20.61 o
  -4  14   0         56.57         43.99        15.45 o
  -3  14   0        360.64        315.44        30.12 o
  -2  14   0         62.31         55.08        17.83 o
  -1  14   0          0.32          3.57        11.89 o
   0  14   0         35.23         24.66        10.72 o
   1  14   0         72.03         66.47        13.01 o
   2  14   0          2.38         -5.03         9.71 o
   3  14   0          0.64          1.30         8.64 o
  -2  15   0          2.79          3.96        12.68 o
  -1  15   0          4.40          5.55        12.68 o
   0  15   0         15.43         13.47        15.85 o
  -2 -15   1          9.48          2.77        14.27 o
  -1 -15   1          6.37         10.65         9.38 o
   0 -15   1          8.67         -4.76        11.89 o
   1 -15   1          1.68         15.45        13.47 o
   2 -15   1          6.07          3.96        12.28 o
   3 -15   1         46.62         59.44        17.04 o
   4 -15   1          0.52         -7.13        10.70 o
  -4 -14   1         20.74         20.29        10.27 o
  -3 -14   1         23.15         36.79        11.07 o
  -2 -14   1          5.95          7.76         8.82 o
  -1 -14   1         26.02         21.13         9.76 o
   0 -14   1         20.57         36.85        15.06 o
   1 -14   1         32.39         14.66        12.68 o
   2 -14   1        332.16        325.74        30.12 o
   3 -14   1         17.16         26.15        13.87 o
   4 -14   1        434.12        423.23        32.10 o
   5 -14   1         35.29         77.67        17.83 o
   6 -14   1         73.58        107.39        19.42 o
  -6 -13   1         65.24         69.89        13.85 o
  -5 -13   1         13.83         10.86         9.08 o
  -4 -13   1          1.04         -4.56         7.57 o
  -3 -13   1          4.44          4.57         7.89 o
  -2 -13   1          3.15          8.31         8.07 o
  -1 -13   1         15.18         22.80         9.23 o
   0 -13   1         69.38         69.72        18.63 o
   1 -13   1        147.01        118.88        19.81 o
   2 -13   1          3.13          9.51        10.70 o
   3 -13   1        443.44        487.03        33.29 o
   4 -13   1        111.14         95.90        17.83 o
   5 -13   1         79.01         75.69        16.64 o
   6 -13   1         27.96         67.37        16.25 o
   7 -13   1         18.52         47.55        14.27 o
  -7 -12   1         40.44         23.38        13.47 o
  -6 -12   1          2.47          5.59        11.29 o
  -5 -12   1         32.73         47.13        10.48 o
  -4 -12   1          6.68          1.19         7.11 o
  -3 -12   1        148.69        137.32        24.97 o
  -2 -12   1          9.03         11.04         7.70 o
  -1 -12   1         18.57         25.96         8.39 o
   0 -12   1         92.65        104.32        14.87 o
   1 -12   1          5.81         14.84         6.34 o
   2 -12   1        298.78        250.27        13.89 o
   3 -12   1         17.24         21.23         6.66 o
   4 -12   1          1.71         -4.44         4.44 o
   5 -12   1         10.50         12.65         6.16 o
   6 -12   1        240.99        272.05        10.52 o
   7 -12   1        118.78        119.82         8.13 o
   8 -12   1          9.89         16.54         5.99 o
   9 -12   1         69.68         76.71         9.59 o
  -8 -11   1         45.02         38.90         8.87 o
  -7 -11   1         49.24         61.78         9.06 o
  -6 -11   1         87.39         91.42         8.08 o
  -5 -11   1         11.04         15.86         4.90 o
  -4 -11   1        203.74        195.18        15.27 o
  -3 -11   1        104.73        130.55        12.75 o
  -2 -11   1          1.70         -3.63         5.74 o
  -1 -11   1         25.83         25.31         5.57 o
   0 -11   1          0.74          0.87         4.50 o
   1 -11   1        198.32        175.64         9.73 o
   2 -11   1        110.53        121.23        15.85 o
   3 -11   1          7.61          6.00         4.76 o
   4 -11   1         23.91         29.75         6.37 o
   5 -11   1        154.45        149.12         7.47 o
   6 -11   1        119.28        117.81         7.37 o
   7 -11   1         55.80         67.64         6.80 o
   8 -11   1        290.17        326.26        21.99 o
   9 -11   1         10.57         16.20         6.54 o
  10 -11   1         50.13         58.38         9.66 o
  -9 -10   1          5.76         14.52        14.46 o
  -8 -10   1         23.72         20.79         9.71 o
  -7 -10   1        152.85        130.86        11.65 o
  -6 -10   1         16.45         11.86         5.39 o
  -5 -10   1        358.97        382.34        14.21 o
  -4 -10   1        123.69        128.01        11.39 o
  -3 -10   1         43.59         48.83         4.68 o
  -2 -10   1         41.59         35.52         7.98 o
  -1 -10   1         25.28         28.05         5.28 o
   0 -10   1        338.56        321.31        12.03 o
   1 -10   1        568.83        513.64        14.87 o
   2 -10   1         37.88         45.22         8.92 o
   3 -10   1        187.06        177.17         6.63 o
   4 -10   1        854.40        861.39        17.23 o
   5 -10   1        180.68        180.05        12.02 o
   6 -10   1        246.88        282.38        10.47 o
   7 -10   1        438.12        482.96        14.40 o
   8 -10   1          1.40          2.60         4.95 o
   9 -10   1         18.39         14.46         6.44 o
  10 -10   1          0.94         -0.24         5.58 o
  11 -10   1          4.65          7.93         9.91 o
 -10  -9   1         14.67         18.51         8.56 o
  -9  -9   1         80.33         90.76        11.89 o
  -8  -9   1        151.36        170.58        13.71 o
  -7  -9   1          2.81          1.35         5.94 o
  -6  -9   1        566.12        579.78        17.19 o
  -5  -9   1         64.80         61.90         6.39 o
  -4  -9   1        364.43        370.16        11.97 o
  -3  -9   1         95.82        103.47         6.38 o
  -2  -9   1        379.66        367.74        16.54 o
  -1  -9   1        521.71        496.99        14.14 o
   0  -9   1       1693.44       1693.82        29.54 o
   1  -9   1         69.18         73.48         6.05 o
   2  -9   1        846.07        834.79        14.97 o
   3  -9   1       1693.81       1656.02        25.90 o
   4  -9   1        185.60        160.27         6.83 o
   5  -9   1        287.98        293.60         9.73 o
   6  -9   1        565.81        585.64        14.80 o
   7  -9   1        123.02        133.04        11.09 o
   8  -9   1          0.08          1.84         4.62 o
   9  -9   1          3.14          7.97         5.52 o
  10  -9   1         42.93         42.35         8.54 o
  11  -9   1        229.12        250.23        16.25 o
 -10  -8   1        110.02        112.55        13.25 o
  -9  -8   1         77.42         65.19        10.72 o
  -8  -8   1          6.69          3.23         5.99 o
  -7  -8   1        204.90        214.09        11.04 o
  -6  -8   1         39.78         45.89         6.22 o
  -5  -8   1         83.55         87.40         6.92 o
  -4  -8   1         38.37         41.69         4.90 o
  -3  -8   1        478.73        495.04        14.66 o
  -2  -8   1        105.19        107.29         5.73 o
  -1  -8   1       2362.44       2393.42        30.52 o
   0  -8   1        275.41        314.54         9.35 o
   1  -8   1       1968.48       1918.59        21.23 o
   2  -8   1        213.18        233.18         7.24 o
   3  -8   1          4.82          5.32         2.31 o
   4  -8   1         40.57         30.80         3.77 o
   5  -8   1        277.43        270.42         9.77 o
   6  -8   1        263.90        257.07         9.36 o
   7  -8   1          0.17          2.22         3.34 o
   8  -8   1         45.15         52.30         8.12 o
   9  -8   1        251.11        228.97        13.44 o
  10  -8   1        382.85        383.21        14.49 o
  11  -8   1          4.12         18.70         6.99 o
  12  -8   1        150.34        123.64        18.23 o
 -11  -7   1         53.18         23.38        12.68 o
 -10  -7   1         41.83         43.09         9.94 o
  -9  -7   1          0.81          7.15         6.66 o
  -8  -7   1        141.48        142.60        12.24 o
  -7  -7   1         60.35         69.18         8.85 o
  -6  -7   1         14.83         11.57         4.45 o
  -5  -7   1          6.82          2.06         3.37 o
  -4  -7   1         40.03         44.18         6.12 o
  -3  -7   1        624.29        612.38        13.93 o
  -2  -7   1       1323.12       1339.58        20.15 o
  -1  -7   1         65.89         60.79         2.73 o
   0  -7   1       1041.88       1052.65        12.79 o
   1  -7   1        293.65        302.59         5.57 o
   2  -7   1        265.27        282.06         8.78 o
   3  -7   1         39.18         38.77         3.43 o
   4  -7   1         55.62         48.09         4.04 o
   5  -7   1        291.19        301.83        11.83 o
   6  -7   1        227.40        213.43        12.65 o
   7  -7   1         81.68         90.89         7.51 o
   8  -7   1        294.65        276.87        13.28 o
   9  -7   1         76.86         75.51        10.50 o
  10  -7   1         20.98         16.66         5.09 o
  11  -7   1        160.07        155.41        10.34 o
  12  -7   1         52.56         68.51        10.48 o
 -11  -6   1         17.17         19.34         6.39 o
 -10  -6   1         21.53         17.39         5.77 o
  -9  -6   1         42.17         46.16         6.69 o
  -8  -6   1        330.59        324.02        13.48 o
  -7  -6   1         13.41         13.43         4.17 o
  -6  -6   1         36.72         38.49         5.18 o
  -5  -6   1         18.80         16.49         6.50 o
  -4  -6   1        140.04        141.54         6.95 o
  -3  -6   1        992.84       1054.42        15.59 o
  -2  -6   1         41.67         46.16         2.62 o
  -1  -6   1       1787.58       1897.34        20.53 o
   0  -6   1        833.49        847.78        10.53 o
   1  -6   1        372.49        386.03         8.16 o
   2  -6   1        730.92        754.79        13.90 o
   3  -6   1       5061.67       4990.05        53.44 o
   4  -6   1       2896.81       2850.34        33.42 o
   5  -6   1        297.86        309.29         7.87 o
   6  -6   1        324.75        348.45         8.89 o
   7  -6   1         71.86         66.18         7.19 o
   8  -6   1        529.32        486.96        17.22 o
   9  -6   1          2.21         -2.39         3.38 o
  10  -6   1         55.33         50.17         7.44 o
  11  -6   1         26.51         34.76         6.38 o
  12  -6   1         59.44         63.73         8.09 o
 -12  -5   1         74.49         58.58        11.20 o
 -11  -5   1         58.88         55.91         7.51 o
 -10  -5   1         24.76         37.93         6.34 o
  -9  -5   1        418.31        410.13        13.78 o
  -8  -5   1        100.26        111.45        10.48 o
  -7  -5   1         49.44         54.76         5.42 o
  -6  -5   1          1.29          1.94         2.01 o
  -5  -5   1          5.82          5.73         2.03 o
  -4  -5   1       1064.77       1031.84        15.76 o
  -3  -5   1         49.05         50.28         2.69 o
  -2  -5   1        657.53        658.86         9.24 o
  -1  -5   1          5.52          5.80         1.25 o
   0  -5   1       2542.10       2669.90        32.24 o
   1  -5   1        725.41        800.33         9.86 o
   2  -5   1       6490.49       6396.14        66.12 o
   3  -5   1       4777.22       4609.56        49.41 o
   4  -5   1         51.99         61.72         3.41 o
   5  -5   1        935.50        888.58        14.26 o
   6  -5   1        540.28        522.83        10.76 o
   7  -5   1         47.36         60.08         4.36 o
   8  -5   1         33.64         37.22         5.12 o
   9  -5   1        116.49        123.55         8.08 o
  10  -5   1        386.94        394.21        18.51 o
  11  -5   1         20.18         15.73         5.36 o
  12  -5   1         38.82         46.63         7.23 o
  13  -5   1         27.14         27.26         8.95 o
 -12  -4   1         57.78         65.46         8.14 o
 -11  -4   1         31.31         33.09         9.85 o
 -10  -4   1        551.19        595.08        17.18 o
  -9  -4   1        169.39        167.13         9.03 o
  -8  -4   1        244.10        235.59         8.33 o
  -7  -4   1          5.13          5.59         2.61 o
  -6  -4   1          3.41          2.73         2.23 o
  -5  -4   1        714.72        713.04        10.86 o
  -4  -4   1        294.04        306.12        10.01 o
  -3  -4   1        336.22        321.89         6.79 o
  -2  -4   1          8.67         14.92         1.70 o
  -1  -4   1       7638.08       7822.96        65.18 o
   0  -4   1       3711.27       4342.60        40.37 o
   1  -4   1       6448.18       6554.30        60.35 o
   2  -4   1      11720.54      11789.96       105.70 o
   3  -4   1        621.11        607.75        15.79 o
   4  -4   1        437.04        408.20         7.86 o
   5  -4   1          5.30          5.12         1.97 o
   6  -4   1         47.11         56.95         3.81 o
   7  -4   1        592.26        626.78        12.15 o
   8  -4   1        160.37        148.17         6.95 o
   9  -4   1        735.53        714.36        15.60 o
  10  -4   1        153.75        167.53         8.48 o
  11  -4   1         86.80         89.07        13.85 o
  12  -4   1        325.15        311.30        22.00 o
  13  -4   1        126.01        149.48        10.92 o
 -13  -3   1         17.70         32.34         9.31 o
 -12  -3   1         13.53         18.20         5.92 o
 -11  -3   1        351.10        361.82        17.84 o
 -10  -3   1         16.90         23.90         5.10 o
  -9  -3   1        668.76        633.93        19.10 o
  -8  -3   1         41.26         40.85         4.87 o
  -7  -3   1        503.72        489.88        10.86 o
  -6  -3   1        546.22        561.96        11.09 o
  -5  -3   1       1142.41       1101.89        15.68 o
  -4  -3   1        508.10        496.13         7.71 o
  -3  -3   1       1770.53       1702.52        18.03 o
  -2  -3   1       1823.95       1858.56        21.54 o
  -1  -3   1        980.07        961.70        10.63 o
   0  -3   1      11767.84      12116.49       109.22 o
   1  -3   1       2716.27       2858.76        30.20 o
   2  -3   1        580.02        593.50         8.41 o
   3  -3   1        428.30        450.93         7.53 o
   4  -3   1        231.57        249.40         5.79 o
   5  -3   1       1504.60       1611.57        24.16 o
   6  -3   1       2523.07       2571.54        30.51 o
   7  -3   1         49.12         81.28         5.92 o
   8  -3   1       1867.00       1763.97        30.43 o
   9  -3   1        148.31        116.52         7.98 o
  10  -3   1        108.88        109.23         8.27 o
  11  -3   1        173.90        190.46         9.43 o
  12  -3   1         41.86         51.05         6.34 o
  13  -3   1          0.05         -4.59         4.59 o
 -13  -2   1        108.32        107.90        12.95 o
 -12  -2   1        190.90        210.91        11.50 o
 -11  -2   1          1.14          2.29         3.88 o
 -10  -2   1        110.27        113.97         6.91 o
  -9  -2   1         47.50         53.44         4.98 o
  -8  -2   1          4.95          8.26         2.81 o
  -7  -2   1        703.96        685.15        12.94 o
  -6  -2   1        342.10        333.09         8.00 o
  -5  -2   1        230.52        222.06         8.12 o
  -4  -2   1       1223.19       1165.79        13.46 o
  -3  -2   1         81.08         94.04         4.46 o
  -2  -2   1          4.60          3.87         1.13 o
  -1  -2   1       7880.18       8020.93        72.54 o
   0  -2   1         55.06         52.05         1.59 o
   1  -2   1         31.37         40.04         2.98 o
   2  -2   1        696.26        721.53        11.05 o
   3  -2   1       2047.81       2310.94        36.56 o
   4  -2   1       3666.01       3736.92        47.71 o
   5  -2   1        302.58        276.80        10.70 o
   6  -2   1        652.39        650.42        17.09 o
   7  -2   1       2824.96       2759.66        49.73 o
   8  -2   1          5.92          7.59         3.53 o
   9  -2   1        257.23        239.32        16.52 o
  10  -2   1         14.89          5.16         4.03 o
  11  -2   1         52.96         61.99         7.51 o
  12  -2   1         28.78         27.22         6.54 o
  13  -2   1         24.70         22.63         5.71 o
 -13  -1   1        146.27        132.75        34.08 o
 -12  -1   1        177.53        190.42         9.49 o
 -11  -1   1         91.78         99.20         7.93 o
 -10  -1   1         65.88         68.47         7.64 o
  -9  -1   1         30.39         21.49         4.79 o
  -8  -1   1       1200.21       1130.02        22.50 o
  -7  -1   1         84.21         79.45         5.74 o
  -6  -1   1        236.86        221.21        14.87 o
  -5  -1   1        457.88        414.85        10.01 o
  -4  -1   1       2892.47       3039.11        34.00 o
  -3  -1   1        491.19        530.41         9.57 o
  -2  -1   1       2976.55       3009.70        36.75 o
  -1  -1   1       1463.43       1512.54        22.09 o
   0  -1   1         37.23         29.67         2.97 o
   1  -1   1        776.26        765.76        10.36 o
   2  -1   1       1393.33       1428.94        23.67 o
   3  -1   1       2214.95       2233.30        36.55 o
   4  -1   1       3080.29       3092.57        70.14 o
   5  -1   1       3022.77       3103.90        42.15 o
   6  -1   1       2343.44       2454.68        36.19 o
   7  -1   1         89.27         80.30         5.92 o
   8  -1   1        158.46        153.82         8.77 o
   9  -1   1         39.58         46.73         5.84 o
  10  -1   1        195.67        172.10         9.94 o
  11  -1   1         18.30         14.96         5.12 o
  12  -1   1         75.73         69.08         8.60 o
  13  -1   1         41.02         41.12         6.40 o
 -13   0   1          9.02         17.76         6.25 o
 -12   0   1          0.09         -2.13         3.88 o
 -11   0   1          3.46          0.97         4.99 o
 -10   0   1        118.71        109.15         8.12 o
  -9   0   1         93.02         92.74         7.04 o
  -8   0   1         60.37         60.21         5.58 o
  -7   0   1        555.43        527.91        14.00 o
  -6   0   1       1405.06       1402.51        23.20 o
  -5   0   1        223.47        222.78         7.04 o
  -4   0   1        475.35        513.52        12.04 o
  -3   0   1         53.58         62.87         5.35 o
  -2   0   1       9101.27       8934.08       103.48 o
  -1   0   1       1246.07       1295.93        19.13 o
   0   0   1       2664.34       2831.85        40.43 o
   1   0   1       5299.22       5221.98        61.08 o
   2   0   1       1391.16       1466.50        21.89 o
   3   0   1       3073.81       3420.04        37.30 o
   4   0   1       1015.20       1034.55        13.94 o
   5   0   1       4251.35       4266.23        55.42 o
   6   0   1        586.37        558.61        13.60 o
   7   0   1        248.81        252.54         9.36 o
   8   0   1         81.84         78.06         6.45 o
   9   0   1        293.21        278.03        11.38 o
  10   0   1        154.52        154.16         9.56 o
  11   0   1        305.58        314.89        11.90 o
  12   0   1        329.21        363.80        12.69 o
  13   0   1          3.84         -3.67         4.87 o
 -13   1   1          1.27          7.46         5.57 o
 -12   1   1         83.30         91.23         8.95 o
 -11   1   1         28.96         25.11         5.85 o
 -10   1   1         25.76         21.52         4.89 o
  -9   1   1          0.10          0.48         3.18 o
  -8   1   1        154.37        179.98         8.33 o
  -7   1   1         13.54         13.30         3.42 o
  -6   1   1        375.93        382.63        10.14 o
  -5   1   1       1577.46       1702.10        25.41 o
  -4   1   1         11.86         10.67         1.26 o
  -3   1   1       5660.65       5522.72        57.78 o
  -2   1   1       4190.56       4428.55        46.34 o
  -1   1   1       6606.08       6754.42        62.26 o
   0   1   1       8480.99       8472.49       136.96 o
   1   1   1         71.72         72.82         1.87 o
   2   1   1        108.46         96.12         2.53 o
   3   1   1        718.52        784.19        10.95 o
   4   1   1       5593.90       5599.85        60.08 o
   5   1   1        837.94        867.43        13.06 o
   6   1   1        292.41        295.10         9.34 o
   7   1   1        207.24        232.48         9.19 o
   8   1   1       1517.68       1442.11        34.83 o
   9   1   1        284.66        262.14         9.44 o
  10   1   1        195.14        178.16         8.41 o
  11   1   1        123.48        111.38         8.74 o
  12   1   1         11.07         11.92         5.53 o
  13   1   1         15.45         12.45         5.76 o
 -13   2   1        186.07        184.77        15.26 o
 -12   2   1         23.97         24.88         6.36 o
 -11   2   1         29.69         34.94         6.05 o
 -10   2   1         10.48          8.70         5.05 o
  -9   2   1         27.34         31.82         8.75 o
  -8   2   1        455.86        403.44        14.10 o
  -7   2   1        579.32        582.58        13.79 o
  -6   2   1        274.30        279.71         6.29 o
  -5   2   1          5.06          7.99         1.63 o
  -4   2   1       3238.09       3227.12        35.98 o
  -3   2   1       6867.65       7526.45        78.13 o
  -2   2   1       5907.08       5987.76        50.20 o
  -1   2   1       1150.61       1212.92        10.49 o
   0   2   1       1329.78       1404.67        14.34 o
   1   2   1         17.52         17.71         1.31 o
   2   2   1        219.51        228.67         4.41 o
   3   2   1       2360.01       2423.34        30.64 o
   4   2   1       1356.79       1320.32        15.52 o
   5   2   1         61.56         60.94         3.00 o
   6   2   1        903.72        853.64        14.53 o
   7   2   1       1064.98       1070.08        19.90 o
   8   2   1         99.68        108.74         6.10 o
   9   2   1        385.64        399.18        11.40 o
  10   2   1        313.62        317.35        15.80 o
  11   2   1         63.99         64.80         7.43 o
  12   2   1         52.15         62.35         7.86 o
 -13   3   1         33.69         21.90         8.26 o
 -12   3   1          7.04          2.59         5.37 o
 -11   3   1          0.11         -0.47         4.57 o
 -10   3   1          1.11          0.67         3.60 o
  -9   3   1        484.38        462.61        13.86 o
  -8   3   1        432.38        368.82        11.51 o
  -7   3   1         33.56         20.59         3.78 o
  -6   3   1        954.13        979.25        17.19 o
  -5   3   1       3376.02       3485.87        39.45 o
  -4   3   1        287.42        306.57         6.29 o
  -3   3   1       2282.99       2320.94        23.61 o
  -2   3   1         99.91        116.95         4.05 o
  -1   3   1        339.87        333.03         4.34 o
   0   3   1       4989.33       5267.96        76.18 o
   1   3   1          8.94          6.77         1.00 o
   2   3   1       3761.01       3921.01        34.30 o
   3   3   1       3411.08       3364.16        30.52 o
   4   3   1        171.46        166.38         4.43 o
   5   3   1       1913.16       1965.39        22.46 o
   6   3   1       1274.16       1234.42        18.88 o
   7   3   1          1.79          3.72         2.65 o
   8   3   1        363.25        375.82        12.29 o
   9   3   1        276.07        266.49        11.05 o
  10   3   1         29.13         38.55         6.24 o
  11   3   1         44.09         43.40         6.72 o
  12   3   1         12.14         12.61         5.66 o
 -13   4   1          2.85         -5.93         6.47 o
 -12   4   1        123.61        129.07        12.29 o
 -11   4   1          8.39          7.74         4.47 o
 -10   4   1        183.42        173.87         9.27 o
  -9   4   1        204.42        202.31         8.11 o
  -8   4   1         12.37         12.23         3.09 o
  -7   4   1        486.68        502.84        17.55 o
  -6   4   1       1769.72       1793.56        26.94 o
  -5   4   1         77.56         82.34         3.45 o
  -4   4   1       1235.77       1327.42        15.76 o
  -3   4   1        299.09        306.88         5.51 o
  -2   4   1        272.82        308.91         4.29 o
  -1   4   1       1537.93       1620.20        15.59 o
   0   4   1       1072.36       1270.29        19.29 o
   1   4   1       6069.66       6211.35        59.16 o
   2   4   1       2084.14       2099.59        24.46 o
   3   4   1       1286.34       1322.58        12.57 o
   4   4   1       1940.90       1993.69        20.60 o
   5   4   1        829.29        840.42        13.35 o
   6   4   1        273.65        255.43        11.90 o
   7   4   1        104.80        117.32         7.17 o
   8   4   1        664.15        672.35        17.23 o
   9   4   1         24.55         18.34         5.00 o
  10   4   1         38.87         39.04        10.79 o
  11   4   1          0.33          7.55         4.41 o
  12   4   1          7.70          3.77         5.18 o
 -13   5   1          5.67          5.04         7.73 o
 -12   5   1          3.32         -1.19         5.46 o
 -11   5   1        238.75        248.35        19.02 o
 -10   5   1        162.05        171.93        13.72 o
  -9   5   1         69.29         81.27         6.54 o
  -8   5   1         78.17         78.28         7.80 o
  -7   5   1        425.88        421.25        22.70 o
  -6   5   1       1377.00       1289.49        19.10 o
  -5   5   1        221.44        245.98         5.95 o
  -4   5   1        836.32        856.36        11.73 o
  -3   5   1        213.69        210.36         4.71 o
  -2   5   1       1807.98       1856.00        23.22 o
  -1   5   1        112.31        101.91         4.25 o
   0   5   1       6049.38       6210.40        83.80 o
   1   5   1        970.92       1009.05        12.16 o
   2   5   1        551.61        572.41        11.36 o
   3   5   1       1945.10       2000.65        22.98 o
   4   5   1        529.69        533.19         9.02 o
   5   5   1        358.95        351.96         8.89 o
   6   5   1         58.60         45.79         5.06 o
   7   5   1       1137.34       1092.21        22.42 o
   8   5   1        242.91        248.22        11.52 o
   9   5   1        101.27         93.91         8.97 o
  10   5   1          1.02          1.05         4.05 o
  11   5   1          6.83          9.19         5.33 o
 -12   6   1        139.75        147.23        12.97 o
 -11   6   1          1.91          7.38         9.91 o
 -10   6   1          7.33          7.58         5.18 o
  -9   6   1          5.16          6.32         3.72 o
  -8   6   1        195.81        192.18        10.92 o
  -7   6   1        170.35        176.49         8.65 o
  -6   6   1          0.89         -1.09         2.62 o
  -5   6   1         31.30         37.80         3.88 o
  -4   6   1       2571.30       2526.99        30.83 o
  -3   6   1        783.10        813.62        11.05 o
  -2   6   1        301.19        286.36         4.83 o
  -1   6   1       1006.66        963.89        17.32 o
   0   6   1       1484.27       1500.81        21.24 o
   1   6   1         23.14         29.05         4.52 o
   2   6   1       1097.25       1091.64        14.06 o
   3   6   1        167.50        169.70        10.41 o
   4   6   1        375.46        378.50         9.83 o
   5   6   1         12.27         12.61         4.52 o
   6   6   1       1113.62       1059.80        23.02 o
   7   6   1        257.17        248.27         9.43 o
   8   6   1        115.55        112.10         9.60 o
   9   6   1         53.52         62.99         6.73 o
  10   6   1          3.22          1.23         4.27 o
  11   6   1          2.21          0.81         5.42 o
 -12   7   1          1.79         -0.09         6.15 o
 -11   7   1         14.30         13.48         6.54 o
 -10   7   1          1.42          0.79         5.04 o
  -9   7   1          2.35         -3.78         3.78 o
  -8   7   1        197.37        162.83        10.22 o
  -7   7   1          1.84          0.26         2.97 o
  -6   7   1       1727.66       1678.08        27.47 o
  -5   7   1        558.48        543.02        13.52 o
  -4   7   1        282.16        281.67         8.03 o
  -3   7   1        589.01        588.09        10.52 o
  -2   7   1        228.83        225.52         4.86 o
  -1   7   1        230.34        228.39         7.49 o
   0   7   1          1.45          1.93         2.49 o
   1   7   1          5.35         11.24         3.96 o
   2   7   1        699.92        739.60        13.24 o
   3   7   1       1381.43       1335.99        20.69 o
   4   7   1         38.15         41.61         4.80 o
   5   7   1       2286.26       2218.31        37.10 o
   6   7   1        306.50        265.07        13.69 o
   7   7   1        358.05        330.49        16.19 o
   8   7   1        146.80        151.89        26.35 o
   9   7   1          3.25         -1.62         6.45 o
  10   7   1          8.44          1.30         7.61 o
 -11   8   1          0.62         -1.35         6.34 o
 -10   8   1        288.26        324.57        25.96 o
  -9   8   1        268.17        242.04        44.19 o
  -8   8   1         53.75         55.82         7.14 o
  -7   8   1        715.09        726.42        17.04 o
  -6   8   1        253.86        229.91         8.86 o
  -5   8   1        108.33        119.09         6.17 o
  -4   8   1        337.64        321.46         8.89 o
  -3   8   1          4.70          0.60         2.23 o
  -2   8   1        246.42        289.93         8.67 o
  -1   8   1        271.60        290.73         8.82 o
   0   8   1        396.96        416.17        13.73 o
   1   8   1       1249.24       1199.25        41.12 o
   2   8   1        436.78        452.79        16.29 o
   3   8   1        165.71        159.98         7.09 o
   4   8   1       1909.97       1913.90        32.47 o
   5   8   1        290.53        303.45        11.68 o
   6   8   1        343.70        339.65        15.25 o
   7   8   1         88.34         90.04        20.01 o
   8   8   1         10.82          0.50         8.72 o
   9   8   1          6.77          6.66         7.25 o
  10   8   1         31.69         27.12         9.51 o
 -11   9   1        145.87        157.05        14.66 o
 -10   9   1         59.21         64.31        17.63 o
  -9   9   1         25.28         13.69         6.02 o
  -8   9   1        306.98        293.85        13.73 o
  -7   9   1        257.61        266.48        10.30 o
  -6   9   1          8.97          2.64         3.34 o
  -5   9   1          2.33         -2.49         2.63 o
  -4   9   1        120.05        112.53         5.63 o
  -3   9   1        975.14       1004.15        25.36 o
  -2   9   1        202.86        202.05         7.90 o
  -1   9   1        547.73        574.20        13.35 o
   0   9   1        793.42        833.65        16.78 o
   1   9   1        447.14        439.30        17.52 o
   2   9   1        130.00        130.67         9.13 o
   3   9   1       1169.54       1139.35        20.63 o
   4   9   1        156.79        162.99        21.04 o
   5   9   1        255.13        253.52        10.91 o
   6   9   1        134.34        124.14        10.32 o
   7   9   1          1.11         -3.19         5.40 o
   8   9   1          1.36          8.99         6.72 o
   9   9   1          6.15          8.73         7.81 o
 -10  10   1          8.81         13.08         9.51 o
  -9  10   1        147.11        163.76        43.39 o
  -8  10   1         18.55         20.62         6.02 o
  -7  10   1         57.66         66.74         6.25 o
  -6  10   1         35.69         41.25         4.90 o
  -5  10   1          6.47          4.96         3.12 o
  -4  10   1        899.36        905.93        24.46 o
  -3  10   1        211.38        198.07        11.14 o
  -2  10   1        523.07        510.20        15.13 o
  -1  10   1        838.45        806.41        19.35 o
   0  10   1        278.11        297.75        11.97 o
   1  10   1         42.56         48.45         8.95 o
   2  10   1        676.98        630.50        24.52 o
   3  10   1        322.12        301.55        42.40 o
   4  10   1         29.17         10.71        13.28 o
   5  10   1        165.29        165.60        15.13 o
   6  10   1         24.25         18.72         6.12 o
   7  10   1         13.15         11.66         6.17 o
   8  10   1          9.14         10.27         6.93 o
  -9  11   1          4.54          3.57         7.13 o
  -8  11   1          3.77         -1.98         5.94 o
  -7  11   1          0.38         -3.66         7.33 o
  -6  11   1         39.59         34.99         5.55 o
  -5  11   1        252.60        228.26        22.19 o
  -4  11   1         19.42         47.95        12.68 o
  -3  11   1        328.77        248.07        22.98 o
  -2  11   1        327.22        301.17        24.97 o
  -1  11   1          1.94         -5.52         5.52 o
   0  11   1          0.14          6.40         8.32 o
   1  11   1         77.22         71.68        13.47 o
   2  11   1        405.15        385.32        49.14 o
   3  11   1         19.92         30.33         9.10 o
   4  11   1        210.50        191.15        16.25 o
   5  11   1         67.58         68.49        12.57 o
   6  11   1          4.77          8.32        12.28 o
   7  11   1          1.00         12.28        13.08 o
  -7  12   1        139.88        134.74        20.21 o
  -6  12   1        151.63        167.23        21.00 o
  -5  12   1         13.51          9.51        10.30 o
  -4  12   1        103.78        108.58        18.63 o
  -3  12   1         12.93          6.34        10.70 o
  -2  12   1         48.73         48.35        14.66 o
  -1  12   1         12.25          7.31         7.61 o
   0  12   1        157.81        190.09        23.78 o
   1  12   1        247.40        250.89        35.07 o
   2  12   1          4.65         -0.23         7.11 o
   3  12   1        163.81        128.57        15.12 o
   4  12   1        129.15        140.17        26.55 o
   5  12   1          0.51          5.15        11.49 o
   6  12   1          5.59         -3.96        11.49 o
  -7  13   1         14.34          9.51        12.28 o
  -6  13   1          5.30         -6.74        10.30 o
  -5  13   1         26.80         56.27        16.25 o
  -4  13   1         67.27         59.84        16.25 o
  -3  13   1         68.95        100.26        19.81 o
  -2  13   1          8.44         13.47        12.68 o
  -1  13   1         97.58        114.86        16.45 o
   0  13   1        549.25        546.98        52.11 o
   1  13   1         20.31         12.61        14.66 o
   2  13   1        407.84        423.36        24.30 o
   3  13   1         76.61         72.07        13.87 o
   4  13   1         26.58         13.79        10.36 o
  -5  14   1         20.51          8.32        13.08 o
  -4  14   1        137.32        138.70        22.59 o
  -3  14   1         28.62         39.63        16.25 o
  -2  14   1        194.73        172.78        25.36 o
  -1  14   1        360.62        353.88        33.68 o
   0  14   1          0.84         12.25        10.08 o
   1  14   1        227.04        251.66        31.70 o
   2  14   1        100.26        106.94        32.89 o
  -3 -15   2         31.02         26.54        11.48 o
  -2 -15   2        152.42        165.47        17.63 o
  -1 -15   2         27.89         38.84        17.04 o
   0 -15   2          0.35          7.53        12.28 o
   1 -15   2         19.05          0.79        11.89 o
   2 -15   2        136.08        133.55        22.59 o
   3 -15   2         92.69         79.26        19.81 o
   4 -15   2          1.06         -0.40        12.28 o
   5 -15   2         16.02         14.27        11.89 o
  -5 -14   2         85.54         95.25        14.84 o
  -4 -14   2          0.28         -4.43         8.23 o
  -3 -14   2        169.34        157.06        16.47 o
  -2 -14   2        125.03        134.92        15.45 o
  -1 -14   2         12.05          7.93         8.13 o
   0 -14   2          4.63         11.10        12.28 o
   1 -14   2          4.25         -0.79        10.30 o
   2 -14   2        102.04         97.09        19.02 o
   3 -14   2        112.53         95.90        19.02 o
   4 -14   2          3.94          3.57         9.91 o
   5 -14   2         41.18         37.25        14.66 o
   6 -14   2          5.41         -1.98         9.91 o
   7 -14   2          0.67          1.59        10.30 o
  -6 -13   2         52.52         41.91        11.61 o
  -5 -13   2          3.25          0.36         8.11 o
  -4 -13   2         48.56         44.77        11.07 o
  -3 -13   2          5.18          6.12         7.98 o
  -2 -13   2          0.65          3.87         7.42 o
  -1 -13   2         11.85         15.18         6.01 o
   0 -13   2         10.62          4.70         5.79 o
   1 -13   2        201.82        169.32        13.14 o
   2 -13   2          3.85          3.23         5.71 o
   3 -13   2        278.80        286.88        15.71 o
   4 -13   2         72.22         71.16         9.62 o
   5 -13   2          5.72          7.74         6.37 o
   6 -13   2          3.78          8.62         6.45 o
   7 -13   2          3.38          8.90         4.57 o
   8 -13   2         15.74         16.62         6.37 o
  -8 -12   2          8.27         12.51         7.73 o
  -7 -12   2          5.48         32.89        15.06 o
  -6 -12   2          0.62          0.49         7.50 o
  -5 -12   2         25.17         31.28         9.23 o
  -4 -12   2        118.87        137.69        29.52 o
  -3 -12   2         10.00          9.91         7.57 o
  -2 -12   2         39.47         49.13         9.66 o
  -1 -12   2        200.41        200.20        22.31 o
   0 -12   2        475.33        497.55        20.96 o
   1 -12   2          2.07         -4.76         4.76 o
   2 -12   2        562.85        528.64        19.61 o
   3 -12   2        192.22        193.20        12.56 o
   4 -12   2          9.90         14.87         3.88 o
   5 -12   2         25.18         29.22         7.14 o
   6 -12   2         18.14         23.75         5.13 o
   7 -12   2         51.10         53.73         6.53 o
   8 -12   2        121.01        139.42        10.94 o
   9 -12   2         51.27         31.67         9.31 o
  -9 -11   2         19.72         19.41        10.50 o
  -8 -11   2          3.41         -0.16        12.68 o
  -7 -11   2         17.94         20.74         7.40 o
  -6 -11   2         44.42         50.77         7.03 o
  -5 -11   2        344.04        390.44        13.74 o
  -4 -11   2         56.11         60.24        11.58 o
  -3 -11   2         76.54         83.20         5.73 o
  -2 -11   2        249.59        247.84        15.38 o
  -1 -11   2        403.50        408.01        14.17 o
   0 -11   2          0.61          0.93         3.84 o
   1 -11   2        482.13        453.51        17.13 o
   2 -11   2         55.12         59.69         4.07 o
   3 -11   2         75.70         83.00         8.18 o
   4 -11   2          4.99         11.28         5.13 o
   5 -11   2         36.43         31.44         7.41 o
   6 -11   2         52.69         50.31         5.81 o
   7 -11   2        171.35        182.32         9.58 o
   8 -11   2          0.03         -0.50         5.02 o
   9 -11   2        237.57        274.20        15.66 o
  10 -11   2        106.43        106.99        13.67 o
  -9 -10   2         26.36         19.73         8.35 o
  -8 -10   2         35.81         31.72         8.56 o
  -7 -10   2         80.49         86.31        10.17 o
  -6 -10   2        555.55        597.59        17.61 o
  -5 -10   2        135.35        147.72         8.94 o
  -4 -10   2         88.64         98.14         7.05 o
  -3 -10   2        509.94        546.92        14.21 o
  -2 -10   2        605.59        620.41        19.16 o
  -1 -10   2          4.33          6.02         2.26 o
   0 -10   2        656.32        700.51        19.22 o
   1 -10   2          9.43         12.91         2.64 o
   2 -10   2          2.08          5.48         2.41 o
   3 -10   2        549.22        489.20        17.03 o
   4 -10   2         32.94         38.00         4.57 o
   5 -10   2        770.35        749.81        17.18 o
   6 -10   2        198.05        198.74        11.25 o
   7 -10   2         28.88         35.69         5.57 o
   8 -10   2        123.63        130.05        10.51 o
   9 -10   2         33.10         33.69         7.57 o
  10 -10   2          7.72          3.53         5.74 o
  11 -10   2          8.00          9.51         9.91 o
 -10  -9   2         10.90         14.27        11.10 o
  -9  -9   2        129.58        117.89        12.85 o
  -8  -9   2          3.17          8.73         6.95 o
  -7  -9   2        642.58        625.11        38.04 o
  -6  -9   2         21.08         31.01         5.81 o
  -5  -9   2         69.94         70.24         6.63 o
  -4  -9   2          4.98          4.37         3.55 o
  -3  -9   2        298.78        315.67        10.61 o
  -2  -9   2         83.87         80.32         5.74 o
  -1  -9   2        781.55        810.52        14.00 o
   0  -9   2        210.83        216.55         8.00 o
   1  -9   2          3.17         11.00         2.92 o
   2  -9   2          7.87          8.17         2.51 o
   3  -9   2        104.29        105.95         6.95 o
   4  -9   2        473.50        461.23        11.85 o
   5  -9   2        235.61        220.90        10.31 o
   6  -9   2         10.27         11.14         5.33 o
   7  -9   2         66.42         68.74         6.35 o
   8  -9   2        129.57        124.41        10.22 o
   9  -9   2        276.56        270.00        14.99 o
  10  -9   2          2.23          2.17         5.74 o
  11  -9   2        226.35        249.25        23.18 o
 -11  -8   2          9.46          3.17        11.10 o
 -10  -8   2          4.59          3.10         7.27 o
  -9  -8   2         99.21        111.83        12.17 o
  -8  -8   2        127.69        121.07        11.51 o
  -7  -8   2         13.26         20.28         6.37 o
  -6  -8   2         82.72         96.43         7.40 o
  -5  -8   2         31.91         25.96         4.78 o
  -4  -8   2        226.58        237.06         9.33 o
  -3  -8   2         50.64         54.45         4.90 o
  -2  -8   2        487.97        514.91        12.22 o
  -1  -8   2       1718.49       1739.83        20.27 o
   0  -8   2         26.98         35.36         2.53 o
   1  -8   2         34.20         31.90         2.49 o
   2  -8   2         80.65         85.50         4.73 o
   3  -8   2        677.44        608.77        21.93 o
   4  -8   2        870.84        793.64        15.91 o
   5  -8   2          2.77         -0.17         2.67 o
   6  -8   2         34.20         25.27         4.24 o
   7  -8   2        120.92        119.13        10.03 o
   8  -8   2        343.90        343.09        29.52 o
   9  -8   2        139.62        142.28        11.69 o
  10  -8   2        172.95        178.77        13.01 o
  11  -8   2        290.62        311.66        14.18 o
  12  -8   2          0.57          3.17         9.11 o
 -11  -7   2          9.02          8.32         9.91 o
 -10  -7   2         97.44         80.16        11.89 o
  -9  -7   2        454.93        494.96        21.49 o
  -8  -7   2         11.80         13.11         6.54 o
  -7  -7   2        230.96        242.79        13.77 o
  -6  -7   2         14.67         12.65         4.19 o
  -5  -7   2        710.00        677.00        26.66 o
  -4  -7   2       1187.68       1177.46        21.99 o
  -3  -7   2        231.39        224.12        10.89 o
  -2  -7   2       1284.35       1249.25        15.81 o
  -1  -7   2        500.50        560.01        10.27 o
   0  -7   2         73.77        101.39         3.96 o
   1  -7   2        300.32        340.84        10.64 o
   2  -7   2         12.86         13.46         1.96 o
   3  -7   2        173.29        164.26         5.18 o
   4  -7   2        139.12        136.53         6.26 o
   5  -7   2        515.07        500.26        12.18 o
   6  -7   2          3.82         -0.22         2.73 o
   7  -7   2        847.85        804.11        17.60 o
   8  -7   2          0.62          2.13         4.06 o
   9  -7   2        995.05       1029.85        28.72 o
  10  -7   2         77.05         81.82         8.08 o
  11  -7   2        248.87        276.22        25.41 o
  12  -7   2         64.10         76.08         8.67 o
 -12  -6   2          0.77         -9.91         9.91 o
 -11  -6   2         19.65         18.63        11.49 o
 -10  -6   2         94.33         77.73         8.25 o
  -9  -6   2         46.89         28.67        11.15 o
  -8  -6   2         44.12         42.56         8.26 o
  -7  -6   2         88.05         91.15         9.08 o
  -6  -6   2        921.66        927.45        44.40 o
  -5  -6   2        457.82        478.66        12.72 o
  -4  -6   2        665.89        673.23        12.12 o
  -3  -6   2       2189.39       2317.77        30.69 o
  -2  -6   2        237.84        253.41         9.49 o
  -1  -6   2       6153.72       6274.99        53.80 o
   0  -6   2       1166.17       1216.39        12.77 o
   1  -6   2        227.54        240.56         9.72 o
   2  -6   2         46.81         40.92         2.54 o
   3  -6   2        255.03        230.48         8.51 o
   4  -6   2        394.08        381.44         8.22 o
   5  -6   2       1494.15       1481.98        20.85 o
   6  -6   2       2390.71       2295.66        30.00 o
   7  -6   2         36.67         37.73         4.08 o
   8  -6   2       1723.31       1670.90        36.85 o
   9  -6   2        427.99        417.58        17.23 o
  10  -6   2         65.54         65.70         7.29 o
  11  -6   2         75.06         85.37         8.50 o
  12  -6   2          4.56          1.42         4.76 o
 -12  -5   2          2.58         -1.19        10.70 o
 -11  -5   2         35.53         35.65         6.47 o
 -10  -5   2        118.04        112.69         8.55 o
  -9  -5   2         23.61         25.47         5.07 o
  -8  -5   2        175.95        182.47         8.86 o
  -7  -5   2        953.42        976.58        17.01 o
  -6  -5   2        476.96        480.04         8.59 o
  -5  -5   2        677.07        655.53        29.69 o
  -4  -5   2       1746.70       1776.81        23.18 o
  -3  -5   2         17.02         18.84         2.46 o
  -2  -5   2        297.99        291.94         4.94 o
  -1  -5   2        118.04        115.21         3.23 o
   0  -5   2       1768.17       1887.46        19.78 o
   1  -5   2       1351.36       1333.25        16.41 o
   2  -5   2        165.44        190.02         4.73 o
   3  -5   2        288.21        283.67         6.33 o
   4  -5   2       1405.00       1341.31        18.23 o
   5  -5   2       2258.62       2155.21        27.38 o
   6  -5   2         89.85         83.29         5.15 o
   7  -5   2       1581.11       1586.34        23.24 o
   8  -5   2        518.39        487.18        14.37 o
   9  -5   2          1.22          4.19         3.42 o
  10  -5   2         43.45         46.54         6.53 o
  11  -5   2         17.55         16.13         5.36 o
  12  -5   2         35.83         39.55         7.04 o
 -12  -4   2         26.15         18.01         8.23 o
 -11  -4   2         63.83         66.95         7.41 o
 -10  -4   2         39.32         38.36         7.45 o
  -9  -4   2        196.10        183.62        12.74 o
  -8  -4   2        253.41        267.90         8.66 o
  -7  -4   2        244.22        242.30        12.64 o
  -6  -4   2          4.17          7.90         2.11 o
  -5  -4   2       2891.40       2869.55        32.33 o
  -4  -4   2        871.37        907.15        11.94 o
  -3  -4   2        149.01        144.14         4.69 o
  -2  -4   2         82.75         79.20         2.77 o
  -1  -4   2        858.48        921.34        12.00 o
   0  -4   2       2036.24       2093.27        21.17 o
   1  -4   2        282.04        308.62         6.09 o
   2  -4   2        134.41        128.15         3.80 o
   3  -4   2        950.05        872.51        12.38 o
   4  -4   2        926.92        910.03        13.45 o
   5  -4   2        111.19         99.86         4.39 o
   6  -4   2       1265.88       1271.54        18.76 o
   7  -4   2        720.05        754.81        15.85 o
   8  -4   2          3.05          1.05         3.03 o
   9  -4   2        118.30        115.50         6.99 o
  10  -4   2        137.59        131.17        10.41 o
  11  -4   2        131.15        129.92         9.27 o
  12  -4   2          1.00         -2.91         4.50 o
  13  -4   2        119.13        112.35        10.32 o
 -13  -3   2         33.44         55.17        10.94 o
 -12  -3   2         47.07         56.97         9.98 o
 -11  -3   2         48.61         40.05         6.94 o
 -10  -3   2        332.25        325.09        13.96 o
  -9  -3   2        245.87        256.62         8.87 o
  -8  -3   2         14.50         19.15         4.88 o
  -7  -3   2        134.85        137.49         5.86 o
  -6  -3   2       2335.62       2278.21        29.17 o
  -5  -3   2       1250.13       1352.73        27.44 o
  -4  -3   2        761.38        809.79        10.42 o
  -3  -3   2          2.11          2.24         1.16 o
  -2  -3   2       1000.84       1159.79        13.00 o
  -1  -3   2       4931.73       5119.02        47.43 o
   0  -3   2       2805.04       3093.63        29.34 o
   1  -3   2       2246.24       2268.17        34.89 o
   2  -3   2          5.29          6.20         1.49 o
   3  -3   2        854.29        832.04        13.71 o
   4  -3   2        952.47       1014.71        16.99 o
   5  -3   2        110.12         97.45         5.17 o
   6  -3   2       2318.27       2264.89        34.12 o
   7  -3   2        435.95        424.43        12.31 o
   8  -3   2        170.74        183.24         9.05 o
   9  -3   2        570.22        561.83        13.88 o
  10  -3   2          5.78          9.54         3.84 o
  11  -3   2         15.02         15.70         4.62 o
  12  -3   2         47.41         45.11         6.31 o
  13  -3   2         14.46         11.09         6.01 o
 -13  -2   2         71.05         76.68        16.45 o
 -12  -2   2          7.04          0.10         6.14 o
 -11  -2   2        158.98        161.33        13.74 o
 -10  -2   2          2.60          2.16         3.07 o
  -9  -2   2         74.14         77.06         5.41 o
  -8  -2   2        200.11        188.53         8.04 o
  -7  -2   2        658.17        641.78        12.30 o
  -6  -2   2       1757.20       1717.84        22.58 o
  -5  -2   2        240.25        234.57         5.83 o
  -4  -2   2        177.62        162.24         4.49 o
  -3  -2   2       2082.10       1984.90        21.83 o
  -2  -2   2       2829.52       2905.79        34.03 o
  -1  -2   2      13532.66      13036.17       131.21 o
   0  -2   2         14.93         23.28         3.96 o
   1  -2   2       3284.56       3438.88        41.24 o
   2  -2   2        239.34        239.73         5.48 o
   3  -2   2        564.32        706.02        12.02 o
   4  -2   2       1313.26       1390.01        26.45 o
   5  -2   2       5388.34       5186.74       161.09 o
   6  -2   2       1262.72       1231.46        23.59 o
   7  -2   2       1157.43       1172.18        22.51 o
   8  -2   2       1411.06       1398.00        26.39 o
   9  -2   2        198.67        192.97        10.74 o
  10  -2   2          0.20         -0.09         3.88 o
  11  -2   2        157.79        160.42        10.42 o
  12  -2   2         13.06         11.27         4.79 o
  13  -2   2          8.73          9.31         5.05 o
 -13  -1   2         20.60         19.24         8.07 o
 -12  -1   2         20.44         18.45         6.41 o
 -11  -1   2         27.82         34.52         4.97 o
 -10  -1   2         86.00         89.27         6.11 o
  -9  -1   2        106.08        108.09         9.51 o
  -8  -1   2       1345.96       1332.74        34.55 o
  -7  -1   2       3366.12       3416.36        82.66 o
  -6  -1   2         98.74         90.50         7.35 o
  -5  -1   2       6086.64       5747.26        71.43 o
  -4  -1   2       2880.95       2903.56        37.95 o
  -3  -1   2         55.23         91.02         7.13 o
  -2  -1   2         79.74         79.86         2.33 o
  -1  -1   2       2002.73       1828.60        27.72 o
   0  -1   2        528.61        437.79         7.59 o
   1  -1   2        129.57        154.15         5.94 o
   2  -1   2      10334.26       9920.95       141.93 o
   3  -1   2       1675.19       1711.93        41.21 o
   4  -1   2       9873.03       9501.63       113.39 o
   5  -1   2       1077.85       1040.65        16.45 o
   6  -1   2       1863.50       1887.92        29.92 o
   7  -1   2        922.07        894.72        18.79 o
   8  -1   2        115.95        104.44        12.00 o
   9  -1   2         52.60         45.29         5.97 o
  10  -1   2         30.45         35.19         6.17 o
  11  -1   2          5.97          3.23         4.72 o
  12  -1   2          4.33         10.12         4.55 o
  13  -1   2          3.84         -3.88         3.88 o
 -13   0   2          2.20          0.45         5.40 o
 -12   0   2         23.19         24.79        10.23 o
 -11   0   2         86.41         81.46        10.78 o
 -10   0   2         39.69         38.24         5.76 o
  -9   0   2       1281.11       1267.19        24.97 o
  -8   0   2       1447.15       1485.84        26.52 o
  -7   0   2         34.23         30.45         4.07 o
  -6   0   2       1112.91       1091.54        19.27 o
  -5   0   2       1609.64       1710.70        25.40 o
  -4   0   2       4194.28       4484.26        55.63 o
  -3   0   2        122.70        115.57         4.67 o
  -2   0   2       4666.00       4808.90        56.87 o
  -1   0   2       1383.99       1461.66        16.25 o
   0   0   2      13039.57      12808.80       176.33 o
   1   0   2       9554.24       9724.26       138.14 o
   2   0   2        705.41        732.42        11.74 o
   3   0   2       5404.60       5179.41        63.37 o
   4   0   2        562.26        545.28         9.17 o
   5   0   2       5235.85       5263.70        57.83 o
   6   0   2       1039.28       1104.03        17.85 o
   7   0   2        164.45        172.29         8.19 o
   8   0   2          3.56         -1.38         3.22 o
   9   0   2         64.73         64.30         6.74 o
  10   0   2        322.37        312.40        13.17 o
  11   0   2          4.80          7.08         4.26 o
  12   0   2         12.21         12.98         5.22 o
  13   0   2         31.91         29.49         6.74 o
 -13   1   2          4.43          9.93         7.83 o
 -12   1   2        111.08        123.59         9.83 o
 -11   1   2        124.91        134.15         9.32 o
 -10   1   2        384.95        350.80        12.75 o
  -9   1   2        606.66        601.20        15.88 o
  -8   1   2        197.90        195.32         8.39 o
  -7   1   2       1026.17        983.11        18.91 o
  -6   1   2        126.08        124.82         7.10 o
  -5   1   2        683.56        690.81        11.58 o
  -4   1   2         42.37         48.18         2.38 o
  -3   1   2         11.69         17.95         1.86 o
  -2   1   2        153.75        150.91         4.24 o
  -1   1   2        121.46        120.35         4.40 o
   0   1   2         77.50         81.86         2.18 o
   1   1   2         37.04         34.87         1.92 o
   2   1   2      12805.26      12763.35       127.52 o
   3   1   2        547.21        573.83         8.13 o
   4   1   2       1685.64       1757.49        22.15 o
   5   1   2       2114.81       2134.52        26.82 o
   6   1   2       1486.16       1439.67        23.05 o
   7   1   2        553.74        489.26        13.54 o
   8   1   2        701.18        667.87        14.26 o
   9   1   2        594.82        567.10        13.77 o
  10   1   2         41.22         43.93         8.23 o
  11   1   2          0.26         -1.62         3.92 o
  12   1   2          0.66         -2.65         4.55 o
 -13   2   2         58.55         59.05        14.66 o
 -12   2   2          0.51          6.63         5.50 o
 -11   2   2        185.45        183.92        10.42 o
 -10   2   2        410.43        406.09        22.25 o
  -9   2   2         31.83         31.68         4.82 o
  -8   2   2        495.91        470.57        12.79 o
  -7   2   2        356.39        370.71        10.97 o
  -6   2   2         21.81         16.12         2.14 o
  -5   2   2        107.98        110.91         5.58 o
  -4   2   2        215.95        211.37         5.04 o
  -3   2   2        884.73        899.79        12.23 o
  -2   2   2        321.77        352.64         4.43 o
  -1   2   2         25.82         30.00         1.22 o
   0   2   2       1701.52       1834.26        16.66 o
   1   2   2       1067.68       1068.50        14.14 o
   2   2   2       2306.31       2343.63        23.55 o
   3   2   2        256.49        259.96         5.19 o
   4   2   2       1718.26       1664.78        19.03 o
   5   2   2        513.74        477.24         8.43 o
   6   2   2         84.69         77.58         4.73 o
   7   2   2        285.60        271.20         8.43 o
   8   2   2        758.04        751.69        15.51 o
   9   2   2         36.17         46.05         7.31 o
  10   2   2         58.80         49.23         8.24 o
  11   2   2         10.48          4.20         4.42 o
  12   2   2          2.85         -1.18         4.71 o
 -13   3   2         17.90         26.56         8.23 o
 -12   3   2         30.59         34.08        11.49 o
 -11   3   2         56.76         53.95         7.89 o
 -10   3   2          6.34          6.77         4.02 o
  -9   3   2        341.45        294.78        14.49 o
  -8   3   2        600.71        604.09        14.78 o
  -7   3   2        117.11        132.20         7.06 o
  -6   3   2         73.58         74.58         3.26 o
  -5   3   2        804.05        781.49        12.19 o
  -4   3   2       3784.02       3855.66        43.03 o
  -3   3   2        692.47        802.20        10.15 o
  -2   3   2        120.17        126.25         3.57 o
  -1   3   2       1648.19       1782.81        16.77 o
   0   3   2        460.73        467.93         6.93 o
   1   3   2       1490.04       1495.14        13.64 o
   2   3   2         37.81         38.73         1.93 o
   3   3   2        204.35        188.25         4.51 o
   4   3   2       1876.60       1810.31        20.66 o
   5   3   2        134.86        136.59         7.07 o
   6   3   2        995.15        982.34        14.38 o
   7   3   2       1291.90       1258.05        23.68 o
   8   3   2         18.24         21.73         6.71 o
   9   3   2        217.29        209.24        10.37 o
  10   3   2          4.76          7.40         4.49 o
  11   3   2          1.06         -2.51         4.64 o
  12   3   2         49.29         59.80         8.20 o
 -13   4   2         10.88         10.12         6.86 o
 -12   4   2        157.70        162.29        13.17 o
 -11   4   2        118.28        112.36        17.04 o
 -10   4   2        104.60        113.17         7.62 o
  -9   4   2        527.50        510.50        13.81 o
  -8   4   2        396.56        346.82        15.39 o
  -7   4   2         31.86         35.58         3.63 o
  -6   4   2        736.14        751.02        11.38 o
  -5   4   2       1833.78       1898.33        24.63 o
  -4   4   2         85.10         91.76         3.43 o
  -3   4   2         47.81         52.94         2.46 o
  -2   4   2       1260.27       1376.94        14.07 o
  -1   4   2        643.56        650.50         7.68 o
   0   4   2       7784.67       8033.40       109.41 o
   1   4   2        169.08        181.65         5.41 o
   2   4   2       2379.31       2373.54        21.62 o
   3   4   2       3603.87       3563.24        33.03 o
   4   4   2          0.56          1.70         1.63 o
   5   4   2       2784.36       2629.76        32.99 o
   6   4   2        822.21        825.81        14.94 o
   7   4   2         99.92         86.76         6.58 o
   8   4   2        188.40        187.73         9.50 o
   9   4   2          4.82          2.86         3.88 o
  10   4   2          4.54          1.20         7.38 o
  11   4   2         75.33         56.00         7.75 o
  12   4   2          4.54          4.33         6.37 o
 -13   5   2         64.98         78.07        15.85 o
 -12   5   2        369.91        375.74        18.59 o
 -11   5   2          2.17          5.58         5.46 o
 -10   5   2        525.50        530.07        19.61 o
  -9   5   2         29.62         33.64         4.87 o
  -8   5   2         23.26         20.56         4.00 o
  -7   5   2        203.47        203.95         9.81 o
  -6   5   2          5.36          6.60         2.37 o
  -5   5   2        901.70        946.83        13.36 o
  -4   5   2          0.20          0.17         1.47 o
  -3   5   2       1244.21       1252.42        14.87 o
  -2   5   2       1037.40       1070.19        11.74 o
  -1   5   2       2047.62       2000.32        28.86 o
   0   5   2         88.00        109.77         5.61 o
   1   5   2       6535.55       6671.49       107.13 o
   2   5   2       1831.22       1852.09        21.25 o
   3   5   2        187.65        187.90         5.71 o
   4   5   2        878.04        889.23        13.81 o
   5   5   2       1034.05       1003.03        16.86 o
   6   5   2        587.24        587.46        12.58 o
   7   5   2        200.75        191.04        12.06 o
   8   5   2        163.41        143.44         8.85 o
   9   5   2         28.27         34.04         6.06 o
  10   5   2        209.49        219.71        17.89 o
  11   5   2          7.76          1.59         5.12 o
 -12   6   2        139.72        130.79        12.57 o
 -11   6   2        176.18        199.21        13.54 o
 -10   6   2          5.64          5.15         5.30 o
  -9   6   2         41.80         32.28         6.30 o
  -8   6   2        476.46        477.73        16.39 o
  -7   6   2        280.08        276.03        10.60 o
  -6   6   2          6.02          4.21         2.46 o
  -5   6   2         51.89         49.92         3.74 o
  -4   6   2          3.15          4.02         2.92 o
  -3   6   2       1052.64       1098.73        13.81 o
  -2   6   2       3266.64       3329.67        30.93 o
  -1   6   2        174.34        162.42         5.73 o
   0   6   2       1856.61       1912.01        27.63 o
   1   6   2       1792.74       1775.32        30.58 o
   2   6   2        321.90        344.34         6.68 o
   3   6   2         27.24         30.59         3.40 o
   4   6   2        336.02        318.71         9.20 o
   5   6   2        162.20        153.33         6.96 o
   6   6   2          1.11          1.91         3.20 o
   7   6   2         31.45         38.11         4.83 o
   8   6   2         47.28         55.28         6.21 o
   9   6   2         45.67         54.04         6.46 o
  10   6   2          0.90          3.71         4.68 o
  11   6   2         86.20        106.09        15.44 o
 -12   7   2        153.62        157.42        13.45 o
 -11   7   2          0.80         -2.30         5.18 o
 -10   7   2         27.80         23.84         7.93 o
  -9   7   2         10.88          8.94         5.02 o
  -8   7   2        199.07        208.58        16.64 o
  -7   7   2          4.69          4.58         3.29 o
  -6   7   2          4.96          5.15         2.64 o
  -5   7   2         30.25         33.60         4.12 o
  -4   7   2        158.20        161.14         5.62 o
  -3   7   2       1411.20       1440.48        20.08 o
  -2   7   2         12.59          7.81         2.68 o
  -1   7   2       1318.91       1312.15        20.32 o
   0   7   2        639.65        662.17        13.36 o
   1   7   2        218.35        198.09         9.50 o
   2   7   2          5.41          7.85         2.04 o
   3   7   2        113.08        126.41         5.91 o
   4   7   2        506.49        501.02        12.04 o
   5   7   2        150.90        141.42         7.96 o
   6   7   2        584.19        561.46        20.14 o
   7   7   2          1.79          9.59         5.79 o
   8   7   2         13.99         18.24         7.32 o
   9   7   2          0.47          0.22         6.57 o
  10   7   2        153.26        164.46        22.59 o
 -11   8   2          5.07          3.94         5.98 o
 -10   8   2          7.11          4.63         7.13 o
  -9   8   2         82.32         80.43         8.82 o
  -8   8   2         29.66         32.34        12.88 o
  -7   8   2          0.23         -0.72         3.38 o
  -6   8   2        192.65        189.23         8.08 o
  -5   8   2        109.09        109.26         6.44 o
  -4   8   2          8.21          9.27         2.33 o
  -3   8   2         52.52         47.15         2.87 o
  -2   8   2        207.69        210.27         7.57 o
  -1   8   2        433.12        440.18        10.96 o
   0   8   2        165.40        167.11         7.15 o
   1   8   2        103.08         89.58         7.44 o
   2   8   2       1678.34       1582.36        31.10 o
   3   8   2       1018.74       1024.43        26.83 o
   4   8   2        222.66        231.56        10.81 o
   5   8   2        678.27        679.54        20.37 o
   6   8   2         65.42         57.54         7.80 o
   7   8   2          0.85          2.83        10.11 o
   8   8   2          0.46          4.51         6.28 o
   9   8   2         26.53         35.26         9.51 o
 -11   9   2         25.20         19.42        11.10 o
 -10   9   2        253.41        287.70        21.40 o
  -9   9   2         98.76        118.09        14.27 o
  -8   9   2         99.81        109.94         8.82 o
  -7   9   2        151.82        157.73         8.35 o
  -6   9   2          1.80         -0.17         3.07 o
  -5   9   2          2.48          0.12         6.34 o
  -4   9   2        195.46        199.90         7.80 o
  -3   9   2         61.49         55.06         8.11 o
  -2   9   2        632.97        607.62        24.59 o
  -1   9   2        370.47        370.48        13.85 o
   0   9   2         10.39         10.07         5.66 o
   1   9   2       1051.80       1035.70        24.78 o
   2   9   2       1002.73        967.27        23.89 o
   3   9   2        184.60        187.66        11.13 o
   4   9   2        620.42        625.95        15.35 o
   5   9   2         11.32          8.73         4.70 o
   6   9   2          1.18          1.95        11.29 o
   7   9   2          0.07         -3.22         7.73 o
   8   9   2         64.32         61.11         9.72 o
   9   9   2         39.04         36.43         9.51 o
 -10  10   2          3.68         -0.79         7.93 o
  -9  10   2        148.55        168.82        15.85 o
  -8  10   2         73.41         95.50        11.89 o
  -7  10   2          2.02         10.44         9.11 o
  -6  10   2         60.72         61.78         6.66 o
  -5  10   2         81.73         96.69        15.85 o
  -4  10   2        230.35        231.43        21.80 o
  -3  10   2        766.06        777.38        26.04 o
  -2  10   2        262.06        257.30        16.69 o
  -1  10   2         16.22         24.40         5.88 o
   0  10   2        842.81        847.65        23.02 o
   1  10   2        693.07        677.37        24.44 o
   2  10   2         52.32         70.41        11.65 o
   3  10   2        327.58        305.09        18.63 o
   4  10   2          4.36         10.09         7.50 o
   5  10   2          2.92          2.77        10.30 o
   6  10   2         48.08         62.22        17.83 o
   7  10   2         24.59         11.89        13.47 o
  -9  11   2          3.68          7.13         7.53 o
  -8  11   2          2.99          5.15         6.34 o
  -7  11   2         24.88         30.51        13.47 o
  -6  11   2        254.83        256.00        23.78 o
  -5  11   2          1.66          4.76         9.91 o
  -4  11   2        582.09        554.40        34.08 o
  -3  11   2         89.15         70.93        15.85 o
  -2  11   2         87.30         73.88        11.21 o
  -1  11   2        164.86        159.07        14.26 o
   0  11   2         44.93         52.42        10.09 o
   1  11   2         22.50         17.31        24.17 o
   2  11   2         88.41         85.25        12.53 o
   3  11   2         22.36         19.19         8.93 o
   4  11   2         10.41         17.92         9.10 o
   5  11   2          0.31         -5.55        11.10 o
   6  11   2         57.95         60.23        17.44 o
   7  11   2         85.93         63.80        20.21 o
  -7  12   2         53.47         48.35        15.45 o
  -6  12   2        123.73         98.67        19.02 o
  -5  12   2         95.30         91.14        18.63 o
  -4  12   2         42.43         36.46        14.27 o
  -3  12   2         77.49         82.82        17.83 o
  -2  12   2         87.46         70.14        17.04 o
  -1  12   2         96.81        107.18        13.42 o
   0  12   2          2.57          2.29         7.27 o
   1  12   2        212.93        239.51        22.39 o
   2  12   2        228.96        233.62        24.57 o
   3  12   2         23.45         14.54         9.70 o
   4  12   2          5.05          6.74        12.28 o
   5  12   2         69.09        104.62        21.80 o
  -6  13   2        136.19        154.95        22.59 o
  -5  13   2         18.08         43.99        15.06 o
  -4  13   2         46.15         35.67        15.85 o
  -3  13   2         77.84         63.40        17.83 o
  -2  13   2        130.87        141.47        22.98 o
  -1  13   2         89.81         92.93        13.94 o
   0  13   2         26.57         28.19        20.80 o
   1  13   2        183.25        189.95        23.38 o
   2  13   2         33.85         51.57        23.97 o
   3  13   2          1.74         -8.17         8.95 o
  -3  14   2        114.06        160.10        24.97 o
  -2  14   2         40.59         29.72        15.85 o
  -1  14   2         85.94         91.54        21.40 o
   0  14   2        182.45        156.37        17.83 o
  -3 -15   3        317.22        328.05        22.28 o
  -2 -15   3          7.14         11.10        13.47 o
  -1 -15   3        180.52        208.05        26.55 o
   0 -15   3        145.02        166.44        24.57 o
   1 -15   3         21.50         28.53        14.27 o
   2 -15   3        110.00        148.61        22.98 o
   3 -15   3         80.19         85.60        19.02 o
   4 -15   3          2.25          0.79        10.70 o
   5 -15   3          5.96         16.64        12.68 o
  -5 -14   3        144.35        157.78        16.67 o
  -4 -14   3        284.12        299.85        27.74 o
  -3 -14   3         11.71          9.98         8.72 o
  -2 -14   3        126.95        135.12        14.94 o
  -1 -14   3        223.92        229.30        16.19 o
   0 -14   3         10.67          9.04         6.82 o
   1 -14   3         25.49         21.74         7.61 o
   2 -14   3         31.54         36.96        10.11 o
   3 -14   3         33.69         23.32         8.07 o
   4 -14   3         17.21         15.51         7.39 o
   5 -14   3          0.38          2.41         6.28 o
   6 -14   3         47.82         30.01         8.95 o
   7 -14   3        190.00        164.85        21.40 o
  -7 -13   3         42.10         51.52        17.04 o
  -6 -13   3        142.57        143.55        17.83 o
  -5 -13   3        258.01        248.19        18.35 o
  -4 -13   3         24.44         29.99         9.51 o
  -3 -13   3        104.90        112.07        13.42 o
  -2 -13   3         29.94         11.67         7.70 o
  -1 -13   3        114.75        113.22         9.83 o
   0 -13   3          0.42          2.21         5.62 o
   1 -13   3        267.62        271.17        16.45 o
   2 -13   3        100.23        104.00        10.66 o
   3 -13   3          8.42         17.20         8.92 o
   4 -13   3          3.74         12.74         9.91 o
   5 -13   3         72.12         65.47         6.32 o
   6 -13   3        106.16        105.20        11.33 o
   7 -13   3          0.57         -1.79         4.31 o
   8 -13   3          2.72          1.43         5.42 o
  -8 -12   3          3.77         -1.98         8.32 o
  -7 -12   3         98.22        102.45        10.98 o
  -6 -12   3        210.84        213.55        11.83 o
  -5 -12   3          5.55          4.24         4.66 o
  -4 -12   3        124.08        143.95         8.56 o
  -3 -12   3        273.57        288.97        17.37 o
  -2 -12   3        168.65        176.40        10.76 o
  -1 -12   3         16.94         12.11         5.13 o
   0 -12   3        434.38        458.23        24.77 o
   1 -12   3        335.30        364.75        16.66 o
   2 -12   3         29.96         30.64         3.81 o
   3 -12   3         86.80        102.98         6.37 o
   4 -12   3          1.59          3.74         3.35 o
   5 -12   3         28.01         21.89         5.63 o
   6 -12   3         81.55         93.21         8.76 o
   7 -12   3          9.33         12.64         4.99 o
   8 -12   3         25.97         43.84         7.71 o
   9 -12   3         32.18         39.13         8.41 o
  -9 -11   3         23.61         32.89        12.28 o
  -8 -11   3         11.93         16.28         7.71 o
  -7 -11   3        264.01        266.96        15.52 o
  -6 -11   3        124.41        113.00        13.81 o
  -5 -11   3         63.13         70.43         7.16 o
  -4 -11   3        430.65        403.56        13.79 o
  -3 -11   3        304.49        318.30        11.17 o
  -2 -11   3         14.32         20.66         3.63 o
  -1 -11   3        706.85        757.09        14.58 o
   0 -11   3        416.77        426.95        10.41 o
   1 -11   3        135.00        139.28         6.68 o
   2 -11   3        410.83        408.76        11.91 o
   3 -11   3         43.39         50.32         5.60 o
   4 -11   3          9.64         11.59         3.76 o
   5 -11   3          0.84         -3.10         3.10 o
   6 -11   3         11.80          4.12         3.84 o
   7 -11   3         62.10         69.39         6.95 o
   8 -11   3        224.44        228.79        13.70 o
   9 -11   3         18.80         23.39         8.32 o
  10 -11   3        167.14        180.28        14.33 o
 -10 -10   3          7.81          6.34         9.91 o
  -9 -10   3          0.60         -0.79         8.32 o
  -8 -10   3        191.41        197.20        14.37 o
  -7 -10   3        215.43        206.93        26.35 o
  -6 -10   3         55.41         64.30         8.52 o
  -5 -10   3        844.24        872.86        28.43 o
  -4 -10   3        736.64        734.97        34.87 o
  -3 -10   3          0.00         -0.16         3.21 o
  -2 -10   3       1778.38       1806.37        26.41 o
  -1 -10   3        884.89        921.53        16.21 o
   0 -10   3        182.47        187.93         6.71 o
   1 -10   3        201.09        245.33         8.13 o
   2 -10   3          1.96          5.90         2.81 o
   3 -10   3        264.11        265.44        12.57 o
   4 -10   3        231.23        234.57         8.94 o
   5 -10   3          1.94         -1.52         3.03 o
   6 -10   3        347.06        323.51        11.46 o
   7 -10   3        369.76        371.19        12.94 o
   8 -10   3          0.08          2.42         5.18 o
   9 -10   3        184.34        196.68        14.07 o
  10 -10   3         65.13         83.18        10.92 o
  11 -10   3          2.70         -7.93         8.72 o
 -10  -9   3         26.99         13.87        10.70 o
  -9  -9   3        295.91        294.04        23.38 o
  -8  -9   3        448.62        430.66        20.80 o
  -7  -9   3        110.36        113.69        31.90 o
  -6  -9   3        985.97        951.32        28.64 o
  -5  -9   3        355.54        386.68        24.08 o
  -4  -9   3         55.02         53.99         5.65 o
  -3  -9   3        777.09        797.41        19.92 o
  -2  -9   3        313.63        315.33         9.06 o
  -1  -9   3         59.61         69.31         4.39 o
   0  -9   3         23.28         32.60         3.32 o
   1  -9   3         34.48         42.41         6.73 o
   2  -9   3        469.64        461.08        14.15 o
   3  -9   3       1285.15       1215.46        21.41 o
   4  -9   3         91.78         78.82         5.45 o
   5  -9   3        986.72        915.94        18.93 o
   6  -9   3        223.77        219.02         9.27 o
   7  -9   3          2.00          1.94         4.57 o
   8  -9   3         47.66         44.33         7.55 o
   9  -9   3         80.99         94.07        16.64 o
  10  -9   3          2.28          4.11         5.86 o
  11  -9   3          0.19         -0.88         4.95 o
 -11  -8   3          4.23         -0.79        10.30 o
 -10  -8   3        196.31        200.52        21.40 o
  -9  -8   3        138.09        130.25        14.46 o
  -8  -8   3        204.41        219.18        14.22 o
  -7  -8   3        426.43        399.18        25.56 o
  -6  -8   3         79.83         95.61         7.12 o
  -5  -8   3          2.62         -0.98         3.37 o
  -4  -8   3        480.10        505.35        13.45 o
  -3  -8   3       1465.56       1437.30        24.77 o
  -2  -8   3        209.13        215.29         6.92 o
  -1  -8   3        408.27        415.55        10.31 o
   0  -8   3          9.27          7.32         1.94 o
   1  -8   3        157.94        153.40         5.99 o
   2  -8   3         71.75         66.72         4.39 o
   3  -8   3        276.35        264.23         8.31 o
   4  -8   3        340.05        333.68         9.95 o
   5  -8   3        415.07        382.91        11.04 o
   6  -8   3         27.19         25.70         6.43 o
   7  -8   3        124.23        113.81         7.24 o
   8  -8   3         57.55         48.07         7.42 o
   9  -8   3        188.07        197.82        13.01 o
  10  -8   3         10.49         12.62         5.98 o
  11  -8   3        117.00        132.85        10.44 o
 -11  -7   3        111.23        101.05        18.23 o
 -10  -7   3        167.41        167.23        19.42 o
  -9  -7   3        267.30        270.95        15.94 o
  -8  -7   3        522.41        526.07        20.43 o
  -7  -7   3        135.45        136.59        10.76 o
  -6  -7   3         77.75         83.18         6.55 o
  -5  -7   3        585.38        597.66        14.78 o
  -4  -7   3       2762.04       2723.38        39.99 o
  -3  -7   3        166.37        167.50         5.69 o
  -2  -7   3        855.75        844.49        11.94 o
  -1  -7   3        240.58        256.00         7.45 o
   0  -7   3          7.51          9.54         1.73 o
   1  -7   3         62.14         59.39         5.89 o
   2  -7   3         19.72         17.46         2.97 o
   3  -7   3       1212.66       1124.45        16.30 o
   4  -7   3          3.57          2.21         2.52 o
   5  -7   3         62.41         49.07         4.90 o
   6  -7   3         11.71         12.97         3.55 o
   7  -7   3        358.17        348.86        11.17 o
   8  -7   3        424.14        421.83        16.67 o
   9  -7   3         58.85         52.92         8.26 o
  10  -7   3         28.93         28.85         6.09 o
  11  -7   3         40.57         39.93        12.21 o
  12  -7   3         33.14         38.90         7.23 o
 -12  -6   3         90.93         89.16        18.63 o
 -11  -6   3         58.01         88.77        17.04 o
 -10  -6   3         76.75         88.77        15.85 o
  -9  -6   3        188.74        210.90        14.15 o
  -8  -6   3         44.19         41.75        16.05 o
  -7  -6   3         76.16         72.63         8.26 o
  -6  -6   3        367.26        369.19        21.80 o
  -5  -6   3       2501.39       2530.25        32.11 o
  -4  -6   3        876.92        903.98        14.61 o
  -3  -6   3       1296.06       1316.65        18.22 o
  -2  -6   3       2299.58       2409.38        25.81 o
  -1  -6   3       1129.36       1204.99        13.12 o
   0  -6   3        159.67        148.20         3.98 o
   1  -6   3        167.03        171.03         5.64 o
   2  -6   3        624.05        573.95         9.69 o
   3  -6   3        754.72        752.39        12.10 o
   4  -6   3        224.43        251.88         8.29 o
   5  -6   3        191.60        201.26         7.94 o
   6  -6   3        518.75        557.07        13.84 o
   7  -6   3        486.46        490.11        11.43 o
   8  -6   3         14.81         11.66         5.19 o
   9  -6   3        249.00        266.87        14.15 o
  10  -6   3          1.52          2.36         4.37 o
  11  -6   3         27.99         25.46         6.24 o
  12  -6   3          1.86          0.16         4.93 o
 -12  -5   3         55.48         55.48        15.45 o
 -11  -5   3          0.24          0.00         9.11 o
 -10  -5   3         45.15         41.34         7.18 o
  -9  -5   3        246.83        260.37        12.74 o
  -8  -5   3        472.45        493.91        16.57 o
  -7  -5   3        417.68        417.13        11.51 o
  -6  -5   3       3847.77       3842.58        39.86 o
  -5  -5   3        408.16        413.33         9.13 o
  -4  -5   3       1852.93       1896.16        24.25 o
  -3  -5   3       1797.48       1752.90        22.07 o
  -2  -5   3         13.19         11.83         1.69 o
  -1  -5   3         40.74         42.26         2.18 o
   0  -5   3          1.30          0.69         1.26 o
   1  -5   3         97.41         92.97         3.39 o
   2  -5   3        529.09        511.27         8.70 o
   3  -5   3        138.97        146.17         4.70 o
   4  -5   3          2.82          1.85         1.77 o
   5  -5   3       3659.70       3480.86        40.75 o
   6  -5   3       1576.37       1537.02        22.13 o
   7  -5   3        657.32        597.49        12.59 o
   8  -5   3        952.14        954.68        21.46 o
   9  -5   3          1.76          2.35         3.56 o
  10  -5   3         32.18         27.55         5.05 o
  11  -5   3          5.04         11.13         5.05 o
  12  -5   3         27.32         34.50         6.78 o
 -13  -4   3         95.03         84.01        19.42 o
 -12  -4   3         32.52         42.95        11.29 o
 -11  -4   3         47.01         56.10         9.36 o
 -10  -4   3        253.44        288.77        20.30 o
  -9  -4   3        206.23        195.57         7.99 o
  -8  -4   3        256.15        274.89        13.50 o
  -7  -4   3       2534.78       2539.56        42.84 o
  -6  -4   3         68.68         76.83         3.62 o
  -5  -4   3       1395.71       1400.82        18.50 o
  -4  -4   3       1451.31       1453.43        19.13 o
  -3  -4   3        155.51        147.09         4.44 o
  -2  -4   3        212.21        199.15         4.38 o
  -1  -4   3       1023.41       1019.91        11.90 o
   0  -4   3         13.34         17.82         1.95 o
   1  -4   3       1461.18       1383.72        19.37 o
   2  -4   3          0.58          3.79         3.32 o
   3  -4   3         10.80         11.72         9.39 o
   4  -4   3       2215.49       2127.79        30.41 o
   5  -4   3        839.70        862.97        21.17 o
   6  -4   3        887.91        898.18        18.12 o
   7  -4   3        692.53        625.29        18.62 o
   8  -4   3          2.23         -1.08         2.67 o
   9  -4   3        114.01        116.51         7.90 o
  10  -4   3        111.38        117.05         7.71 o
  11  -4   3         59.61         65.92         6.89 o
  12  -4   3        237.86        241.05        13.04 o
 -13  -3   3          0.39          5.14         7.14 o
 -12  -3   3         25.72         13.55         7.03 o
 -11  -3   3        175.08        151.14        21.80 o
 -10  -3   3         17.64         17.16         3.87 o
  -9  -3   3        496.10        502.03        12.16 o
  -8  -3   3       1099.68       1100.06        18.29 o
  -7  -3   3        122.62        138.06         5.66 o
  -6  -3   3       1969.08       1960.49        21.75 o
  -5  -3   3       2966.25       2979.76        39.44 o
  -4  -3   3         38.68         40.52         2.27 o
  -3  -3   3        506.04        529.04         8.37 o
  -2  -3   3       1823.22       1942.91        22.43 o
  -1  -3   3       8318.39       8835.06        89.56 o
   0  -3   3       4182.87       4410.97        52.84 o
   1  -3   3          1.18         -0.79         1.14 o
   2  -3   3        705.07        627.96        10.82 o
   3  -3   3         86.79         64.39         3.58 o
   4  -3   3        134.82        111.28        10.70 o
   5  -3   3         73.04         71.79         8.70 o
   6  -3   3          2.95          3.80         3.31 o
   7  -3   3        114.72        115.77         5.98 o
   8  -3   3        113.96        113.76         6.53 o
   9  -3   3        198.34        195.16         8.72 o
  10  -3   3         37.16         35.00         5.07 o
  11  -3   3        278.91        280.11        15.06 o
  12  -3   3         22.32         28.15         6.01 o
  13  -3   3         45.86         48.35        14.66 o
 -13  -2   3        242.27        282.94        22.59 o
 -12  -2   3        192.14        200.94        12.01 o
 -11  -2   3         11.24         12.66         5.20 o
 -10  -2   3         33.03         37.21         4.59 o
  -9  -2   3        540.85        534.17        12.34 o
  -8  -2   3        370.23        360.79        11.10 o
  -7  -2   3        981.57        968.67        15.60 o
  -6  -2   3        863.43        862.95        13.61 o
  -5  -2   3         69.65         78.07         4.00 o
  -4  -2   3         51.25         60.01         3.07 o
  -3  -2   3          3.34          3.36         2.47 o
  -2  -2   3       3316.82       3510.60        43.54 o
  -1  -2   3       1815.37       1977.41        25.31 o
   0  -2   3         36.73         32.29         1.97 o
   1  -2   3       1334.15       1414.28        19.04 o
   2  -2   3        526.81        582.65        12.17 o
   3  -2   3        906.99        905.56        14.76 o
   4  -2   3        299.25        327.54        11.63 o
   5  -2   3        785.88        816.69        29.52 o
   6  -2   3        109.14        103.92         6.23 o
   7  -2   3        114.13        104.63         6.81 o
   8  -2   3          8.15          7.13         3.65 o
   9  -2   3        212.90        221.17        10.58 o
  10  -2   3        110.06        106.83         9.02 o
  11  -2   3          1.26          1.00         3.97 o
  12  -2   3          2.36          2.09         4.59 o
 -13  -1   3         91.47         96.92        13.25 o
 -12  -1   3         20.29         24.75         6.30 o
 -11  -1   3         30.45         28.72         6.21 o
 -10  -1   3        148.39        144.93         7.10 o
  -9  -1   3        518.95        526.18        14.92 o
  -8  -1   3          0.05          0.59         3.06 o
  -7  -1   3       2704.69       2645.82        38.96 o
  -6  -1   3        231.07        267.78         9.76 o
  -5  -1   3        426.48        432.99        13.02 o
  -4  -1   3          9.25          9.89         2.10 o
  -3  -1   3       1206.30       1175.19        17.00 o
  -2  -1   3       7954.98       8307.94       165.84 o
  -1  -1   3        240.09        250.15         5.81 o
   0  -1   3        429.93        487.32         7.96 o
   1  -1   3       1720.38       1690.52        21.99 o
   2  -1   3         47.00         61.84         3.05 o
   3  -1   3          3.33          3.51         2.09 o
   4  -1   3        580.24        542.11        12.98 o
   5  -1   3       1174.24       1109.70        19.73 o
   6  -1   3        105.11        102.69         4.13 o
   7  -1   3        563.71        521.51        19.99 o
   8  -1   3        260.26        255.16        10.55 o
   9  -1   3        605.03        625.11        17.98 o
  10  -1   3         20.90         25.64         5.71 o
  11  -1   3        147.52        160.59        10.91 o
  12  -1   3         21.63         12.29         8.64 o
 -13   0   3          0.23          4.47         7.42 o
 -12   0   3         20.75         31.30         6.46 o
 -11   0   3        157.83        154.53        20.36 o
 -10   0   3        819.99        830.10        20.20 o
  -9   0   3         12.20         14.20         3.97 o
  -8   0   3       1365.69       1363.58        24.88 o
  -7   0   3        323.59        350.61        14.36 o
  -6   0   3        549.51        603.05        12.13 o
  -5   0   3       1098.01       1048.99        17.39 o
  -4   0   3       5373.38       5590.82        67.89 o
  -3   0   3        950.63       1004.00        14.62 o
  -2   0   3        455.17        480.21        10.51 o
  -1   0   3        567.89        633.14         9.68 o
   0   0   3         97.30        101.07         2.43 o
   1   0   3       2244.29       2291.73        32.72 o
   2   0   3       4061.64       4104.65        50.64 o
   3   0   3        540.36        450.55         9.59 o
   4   0   3       2756.24       2716.28        37.28 o
   5   0   3         25.64         30.35         2.67 o
   6   0   3         98.87         94.22         4.36 o
   7   0   3        165.69        152.49         8.04 o
   8   0   3        309.20        306.96        12.20 o
   9   0   3         71.46         69.76         7.10 o
  10   0   3          0.41          3.57         3.53 o
  11   0   3         56.26         57.48         7.39 o
  12   0   3        160.99        178.94        11.50 o
 -13   1   3         13.60          2.38         8.72 o
 -12   1   3         58.09         49.52         9.90 o
 -11   1   3        532.14        535.15        19.84 o
 -10   1   3          1.35         -1.27         3.90 o
  -9   1   3       1101.15       1045.62        21.74 o
  -8   1   3        191.73        216.60         8.65 o
  -7   1   3        670.31        667.14        19.57 o
  -6   1   3        205.01        241.82         6.72 o
  -5   1   3        366.10        358.46        10.65 o
  -4   1   3        218.63        200.58         6.52 o
  -3   1   3          8.74          6.03         1.23 o
  -2   1   3        725.29        811.05        12.27 o
  -1   1   3        692.99        706.38         9.35 o
   0   1   3      10398.31      10419.03        93.64 o
   1   1   3       1818.97       2007.49        22.21 o
   2   1   3       3688.09       3482.54        33.81 o
   3   1   3       4039.69       4011.12        39.13 o
   4   1   3        877.33        877.46        13.54 o
   5   1   3         11.33         14.48         2.09 o
   6   1   3        430.43        439.39         8.54 o
   7   1   3        139.96        135.39         6.36 o
   8   1   3        629.45        642.57        19.16 o
   9   1   3         10.10         10.94         3.60 o
  10   1   3         77.55         76.78         7.60 o
  11   1   3        171.79        149.07        12.56 o
  12   1   3         48.68         43.05         7.33 o
 -13   2   3        236.61        223.11        22.98 o
 -12   2   3        467.04        491.78        30.12 o
 -11   2   3         74.03         70.54        13.47 o
 -10   2   3        869.43        858.75        20.28 o
  -9   2   3         50.15         37.73         8.11 o
  -8   2   3        184.75        177.24         9.50 o
  -7   2   3        143.51        141.86         7.04 o
  -6   2   3         36.31         40.11         2.85 o
  -5   2   3        678.65        648.03        10.50 o
  -4   2   3        118.64        116.96         4.29 o
  -3   2   3       1490.51       1495.92        18.89 o
  -2   2   3        271.23        230.72         3.52 o
  -1   2   3        391.11        389.98         6.03 o
   0   2   3        231.19        291.38         4.76 o
   1   2   3       1066.31       1031.85        11.77 o
   2   2   3       1710.19       1714.87        18.52 o
   3   2   3        542.05        551.99         9.49 o
   4   2   3        262.54        297.42         6.28 o
   5   2   3        193.68        190.68         5.47 o
   6   2   3        295.34        265.99         6.81 o
   7   2   3        400.85        395.96        10.36 o
   8   2   3         50.26         55.30         6.07 o
   9   2   3        363.79        365.67        18.57 o
  10   2   3        183.84        209.37        19.74 o
  11   2   3         13.33         13.27         5.43 o
  12   2   3         52.97         50.50         7.68 o
 -13   3   3        155.59        151.31        13.70 o
 -12   3   3         17.58         26.55        11.10 o
 -11   3   3        457.20        468.01        28.14 o
 -10   3   3         61.81         59.84        11.49 o
  -9   3   3          1.97          0.74         4.12 o
  -8   3   3         50.19         54.43         5.17 o
  -7   3   3        344.73        339.93         7.95 o
  -6   3   3        542.84        572.62         9.23 o
  -5   3   3          1.78          2.01         1.74 o
  -4   3   3        534.40        512.42         9.30 o
  -3   3   3       1782.90       1775.01        19.18 o
  -2   3   3         21.69         17.85         1.37 o
  -1   3   3        286.97        302.91         4.36 o
   0   3   3       1116.93       1088.38        18.69 o
   1   3   3       2255.12       2249.84        19.92 o
   2   3   3         61.21         67.36         3.72 o
   3   3   3        123.01        120.17         3.83 o
   4   3   3        216.27        222.46         5.66 o
   5   3   3        895.71        885.05        16.35 o
   6   3   3        355.33        339.06        12.53 o
   7   3   3        222.37        211.11        11.61 o
   8   3   3        324.37        307.66        11.60 o
   9   3   3         93.07         91.29         7.74 o
  10   3   3          8.29          6.68         6.18 o
  11   3   3         85.44        107.98         9.38 o
  12   3   3         63.37         81.70        11.00 o
 -13   4   3          5.73          8.52         7.01 o
 -12   4   3        123.32        143.16        12.60 o
 -11   4   3         97.28        102.50        16.84 o
 -10   4   3          0.80          4.13         4.95 o
  -9   4   3         32.23         39.62         6.71 o
  -8   4   3         17.76         24.41         3.90 o
  -7   4   3       1339.50       1322.12        25.26 o
  -6   4   3        358.03        381.93         8.33 o
  -5   4   3       2223.80       2156.11        24.23 o
  -4   4   3       2129.61       2189.12        23.85 o
  -3   4   3        165.33        176.46         4.08 o
  -2   4   3        104.05        114.68         2.95 o
  -1   4   3       2641.12       2727.85        25.23 o
   0   4   3       2095.36       2219.44        23.73 o
   1   4   3          2.14          1.99         1.30 o
   2   4   3        249.99        261.86         5.30 o
   3   4   3          4.02          3.89         1.59 o
   4   4   3       1359.29       1252.29        32.12 o
   5   4   3        614.96        574.42        12.58 o
   6   4   3         86.08         83.12         5.18 o
   7   4   3        282.90        288.53        10.92 o
   8   4   3        104.32        115.04         8.09 o
   9   4   3         14.92         15.12         7.18 o
  10   4   3         12.37         13.48         5.98 o
  11   4   3        177.35        183.49        11.81 o
 -12   5   3         52.25         59.90         9.31 o
 -11   5   3        117.15        134.54        18.23 o
 -10   5   3         77.03         58.75         7.98 o
  -9   5   3        252.82        239.60        12.32 o
  -8   5   3        341.32        380.07        23.18 o
  -7   5   3          3.32          3.06         2.74 o
  -6   5   3        165.58        172.76         6.11 o
  -5   5   3          4.23          2.57         2.40 o
  -4   5   3         65.35         69.95         3.76 o
  -3   5   3         11.35          9.26         1.59 o
  -2   5   3         34.33         33.90         1.91 o
  -1   5   3       1639.38       1632.11        17.40 o
   0   5   3        369.65        398.29         6.25 o
   1   5   3         58.03         62.12         2.76 o
   2   5   3        289.96        307.26         8.44 o
   3   5   3        556.31        518.01        10.93 o
   4   5   3        463.26        438.75         9.39 o
   5   5   3         85.65         89.55         6.12 o
   6   5   3        155.55        156.94         6.86 o
   7   5   3         59.14         53.24        10.49 o
   8   5   3         63.75         44.74         6.40 o
   9   5   3          1.91          2.40         4.37 o
  10   5   3        208.46        219.88        12.32 o
  11   5   3         87.57         95.60         9.89 o
 -12   6   3         13.87         16.85        13.47 o
 -11   6   3        142.43        140.90        11.76 o
 -10   6   3        181.43        195.45        12.32 o
  -9   6   3         50.55         54.97         7.42 o
  -8   6   3          0.29          1.19         3.92 o
  -7   6   3        383.59        389.96         9.79 o
  -6   6   3          2.66         -0.51         2.80 o
  -5   6   3         16.47         21.69         3.00 o
  -4   6   3       1208.90       1177.74        20.19 o
  -3   6   3          8.33          6.97         2.00 o
  -2   6   3       2454.99       2438.99        26.70 o
  -1   6   3         76.81         82.57         4.50 o
   0   6   3        136.51        154.60         8.39 o
   1   6   3         42.52         42.70         2.76 o
   2   6   3        285.59        286.04         9.34 o
   3   6   3         20.45         18.24         3.21 o
   4   6   3         12.09         13.17         3.67 o
   5   6   3         51.36         51.48         4.89 o
   6   6   3         95.39         95.60         6.40 o
   7   6   3        118.57        109.44         7.32 o
   8   6   3          0.83          2.25         4.23 o
   9   6   3        364.35        328.12        12.59 o
  10   6   3        186.67        195.36        10.97 o
 -12   7   3         76.87         70.84        10.48 o
 -11   7   3         67.15         69.39         9.48 o
 -10   7   3         81.61         78.77         9.25 o
  -9   7   3         10.39          0.12         4.74 o
  -8   7   3        172.51        178.93        10.36 o
  -7   7   3         61.15         77.98         6.29 o
  -6   7   3         30.54         38.05         4.80 o
  -5   7   3        185.72        190.59         6.63 o
  -4   7   3        164.76        180.39         6.00 o
  -3   7   3       1217.42       1218.87        16.32 o
  -2   7   3        299.31        264.35        14.13 o
  -1   7   3        999.97       1004.42        17.08 o
   0   7   3        437.74        424.01        13.62 o
   1   7   3        118.62        113.23         8.29 o
   2   7   3         56.10         56.90         3.63 o
   3   7   3        413.35        412.11        10.35 o
   4   7   3        175.69        154.28         7.78 o
   5   7   3        436.61        433.27        21.61 o
   6   7   3        147.58        164.76        14.36 o
   7   7   3          0.62          5.29         6.34 o
   8   7   3        305.26        296.07        18.63 o
   9   7   3        141.17        145.73        13.60 o
  10   7   3         68.44         77.35        12.16 o
 -11   8   3          9.46         15.45        10.30 o
 -10   8   3          7.46         19.02         9.51 o
  -9   8   3          0.74          1.19         7.13 o
  -8   8   3         64.35         71.73        11.10 o
  -7   8   3        180.56        191.30        15.45 o
  -6   8   3         74.41         83.53         7.87 o
  -5   8   3        407.86        412.33        11.94 o
  -4   8   3       1240.56       1245.82        26.32 o
  -3   8   3          3.32          5.55         3.99 o
  -2   8   3        744.09        692.88        18.67 o
  -1   8   3        177.95        158.35         9.42 o
   0   8   3          6.45         -2.52         3.60 o
   1   8   3        162.14        162.04         9.95 o
   2   8   3         82.97         88.77         8.17 o
   3   8   3        197.65        193.78         6.89 o
   4   8   3        357.88        331.48        10.86 o
   5   8   3         48.87         57.10         8.42 o
   6   8   3          7.46          9.20         5.70 o
   7   8   3        236.07        246.10        14.64 o
   8   8   3         97.00         91.81        14.86 o
   9   8   3         64.47         67.38        11.29 o
 -10   9   3          0.20         -7.13         7.13 o
  -9   9   3        113.78        124.04        14.27 o
  -8   9   3        171.05        174.76        15.06 o
  -7   9   3         42.20         61.55        10.70 o
  -6   9   3         39.15         39.68         6.17 o
  -5   9   3        397.53        433.33        22.84 o
  -4   9   3         60.72         65.24        18.63 o
  -3   9   3         82.58         79.96         7.98 o
  -2   9   3         59.00         48.17         6.83 o
  -1   9   3          1.98          0.85         4.02 o
   0   9   3        172.09        192.29        11.28 o
   1   9   3         39.99         28.34         6.09 o
   2   9   3        332.12        291.66        20.83 o
   3   9   3        260.09        240.92        12.98 o
   4   9   3          2.71         -0.83         5.13 o
   5   9   3          6.45          5.86         5.15 o
   6   9   3        212.34        226.49        15.65 o
   7   9   3        192.52        190.24        42.01 o
   8   9   3         25.53         36.42         8.76 o
 -10  10   3         47.79         57.46        12.68 o
  -9  10   3         24.58         25.36         9.11 o
  -8  10   3          1.77          5.15         6.34 o
  -7  10   3        103.10        119.65         9.48 o
  -6  10   3        115.49        156.13        19.81 o
  -5  10   3         16.61         28.53        12.68 o
  -4  10   3         25.88         22.27        15.06 o
  -3  10   3         12.85         12.28         6.66 o
  -2  10   3          2.96         -0.81         4.47 o
  -1  10   3        317.29        300.94        13.83 o
   0  10   3        168.06        189.65        12.09 o
   1  10   3        469.07        471.42        17.68 o
   2  10   3        290.84        271.46        14.67 o
   3  10   3          3.10          1.90         8.14 o
   4  10   3          0.44         -3.17         9.51 o
   5  10   3         63.51         72.92        17.44 o
   6  10   3        211.63        210.42        26.95 o
   7  10   3          0.10        -11.10        11.10 o
  -7  11   3         22.15         24.97        12.68 o
  -6  11   3         36.36         27.74        13.47 o
  -5  11   3          6.61          3.17        11.10 o
  -4  11   3         16.73         10.70        12.28 o
  -3  11   3         45.82         52.39         9.98 o
  -2  11   3        114.88        113.11        10.31 o
  -1  11   3         17.49         15.23         5.94 o
   0  11   3        213.30        198.70        12.92 o
   1  11   3          3.92         -0.47         5.26 o
   2  11   3          1.37          8.78         8.57 o
   3  11   3         42.07         18.23        12.68 o
   4  11   3         34.22         31.70        14.27 o
   5  11   3        248.97        209.24        26.15 o
   6  11   3         25.66         11.89        13.47 o
  -6  12   3          1.30          6.74        11.89 o
  -5  12   3        256.22        258.37        27.34 o
  -4  12   3         32.88         11.89        12.68 o
  -3  12   3         21.75         19.81        13.47 o
  -2  12   3         10.26          8.94         8.54 o
  -1  12   3         35.14         43.03        10.48 o
   0  12   3         14.62          8.13         8.32 o
   1  12   3          0.29          2.85         8.76 o
   2  12   3         30.98         20.10        10.20 o
   3  12   3          9.68          6.34        13.08 o
   4  12   3        233.28        222.71        27.74 o
  -5  13   3         53.80         68.56        19.02 o
  -4  13   3          8.90          7.53        13.87 o
  -3  13   3         10.70          7.53        13.47 o
  -2  13   3         28.92         20.61        15.45 o
  -1  13   3          6.27          3.70         8.91 o
   0  13   3         21.05         49.31        12.24 o
   1  13   3          5.04         15.53        13.47 o
   2  13   3         71.70         71.73        19.02 o
  -1 -16   4         65.85         89.16        21.40 o
   0 -16   4         71.02         84.80        19.81 o
   1 -16   4         18.63         17.44        13.87 o
   2 -16   4        311.65        294.44        30.91 o
  -4 -15   4         15.66         16.96        10.22 o
  -3 -15   4        110.92        104.34        14.54 o
  -2 -15   4        176.42        202.10        25.76 o
  -1 -15   4         87.55         97.20        12.74 o
   0 -15   4          1.84         -1.35         6.95 o
   1 -15   4        120.70        122.61        13.14 o
   2 -15   4         87.30         86.47        11.61 o
   3 -15   4         10.53          6.43         7.14 o
   4 -15   4          5.84          4.08         6.66 o
   5 -15   4         43.25         54.04        15.45 o
  -6 -14   4        158.39        166.24        16.67 o
  -5 -14   4         16.89         15.89         9.23 o
  -4 -14   4         37.02         35.07        10.65 o
  -3 -14   4         68.49         90.08        17.83 o
  -2 -14   4         24.75         29.72        13.87 o
  -1 -14   4          9.92         -6.24         6.93 o
   0 -14   4         90.46        111.06        12.09 o
   1 -14   4         12.37         14.89         7.11 o
   2 -14   4          5.97          3.22         5.99 o
   3 -14   4         18.95         28.30        12.28 o
   4 -14   4        104.33         95.47        11.22 o
   5 -14   4        111.05        106.32        11.89 o
   6 -14   4          5.89         12.08         5.14 o
   7 -14   4        147.69        158.49        14.13 o
  -7 -13   4        178.13        165.25        16.25 o
  -6 -13   4          0.01          4.69         5.57 o
  -5 -13   4        290.41        319.60        19.33 o
  -4 -13   4         63.97         60.34        11.89 o
  -3 -13   4          1.11          1.39         6.44 o
  -2 -13   4          8.37          4.58         5.07 o
  -1 -13   4        167.77        160.20        14.86 o
   0 -13   4        162.27        172.17        13.42 o
   1 -13   4         18.75         17.79         8.92 o
   2 -13   4          0.56         11.93         5.90 o
   3 -13   4        174.81        179.48         9.82 o
   4 -13   4        532.26        531.74        14.84 o
   5 -13   4         28.58         28.95         8.41 o
   6 -13   4        327.67        328.09        17.43 o
   7 -13   4         95.98        105.93        18.90 o
   8 -13   4         42.70         49.55        13.28 o
  -8 -12   4        168.98        201.71        19.42 o
  -7 -12   4         29.54         41.22         9.51 o
  -6 -12   4        354.43        365.97        16.48 o
  -5 -12   4          9.72         11.01         5.22 o
  -4 -12   4          4.19          8.83         5.82 o
  -3 -12   4         35.34         45.88         5.69 o
  -2 -12   4         36.16         27.52         4.31 o
  -1 -12   4        605.09        581.89        16.57 o
   0 -12   4        217.39        224.61        11.66 o
   1 -12   4        159.17        155.80        10.91 o
   2 -12   4        696.32        667.91        15.67 o
   3 -12   4        139.84        149.57         7.79 o
   4 -12   4         51.37         62.02         7.89 o
   5 -12   4        310.75        304.58        11.67 o
   6 -12   4         61.74         68.25         6.76 o
   7 -12   4         37.72         28.23         5.77 o
   8 -12   4         25.33         22.56         6.99 o
   9 -12   4          1.92         -3.03         5.70 o
  -9 -11   4        149.09        146.23        18.63 o
  -8 -11   4          9.41         -1.98         8.32 o
  -7 -11   4        214.93        241.98        14.83 o
  -6 -11   4         37.74         40.95         6.53 o
  -5 -11   4         35.97         45.52         8.98 o
  -4 -11   4         82.49         83.84         7.22 o
  -3 -11   4        140.44        162.43         8.60 o
  -2 -11   4       1129.15       1117.52        19.54 o
  -1 -11   4        124.27        103.03         5.88 o
   0 -11   4        511.54        490.36        12.71 o
   1 -11   4        345.86        352.71        13.82 o
   2 -11   4        132.27        121.00         6.70 o
   3 -11   4          0.02          1.78         3.18 o
   4 -11   4        600.19        580.47        14.96 o
   5 -11   4        388.11        396.43        12.70 o
   6 -11   4         27.89         27.54         5.93 o
   7 -11   4         46.11         52.51         6.54 o
   8 -11   4         47.60         35.90         7.43 o
   9 -11   4         79.63         96.13        11.07 o
  10 -11   4         14.81         20.49         7.79 o
 -10 -10   4        102.88        106.20        17.83 o
  -9 -10   4         39.61         49.54        13.47 o
  -8 -10   4         94.47         92.33        15.06 o
  -7 -10   4         89.57         84.08        12.48 o
  -6 -10   4         24.15         22.60         5.39 o
  -5 -10   4        149.30        157.48        10.40 o
  -4 -10   4        103.76        116.07         7.64 o
  -3 -10   4        970.50       1001.67        20.99 o
  -2 -10   4        109.83        134.94         7.09 o
  -1 -10   4        277.14        278.57         8.40 o
   0 -10   4        408.82        397.86        10.95 o
   1 -10   4        285.36        276.52        15.80 o
   2 -10   4         19.70         28.34         4.04 o
   3 -10   4        508.82        481.26        17.03 o
   4 -10   4        401.26        381.00        11.54 o
   5 -10   4          2.03          0.66         3.29 o
   6 -10   4         51.82         53.73         5.99 o
   7 -10   4        143.00        154.33        11.53 o
   8 -10   4        264.48        260.29        14.56 o
   9 -10   4          4.97          9.50        10.30 o
  10 -10   4        166.04        178.77        14.13 o
 -10  -9   4          2.06         -7.93         7.93 o
  -9  -9   4          6.56          6.74         9.11 o
  -8  -9   4         10.93         13.89         7.53 o
  -7  -9   4         57.15         61.31         8.67 o
  -6  -9   4          1.44          5.19         4.18 o
  -5  -9   4        487.73        479.88        14.48 o
  -4  -9   4        854.82        884.01        23.24 o
  -3  -9   4         37.75         40.08         4.31 o
  -2  -9   4       1110.30       1110.55        18.24 o
  -1  -9   4       1082.47       1053.98        17.37 o
   0  -9   4        341.72        335.05         9.69 o
   1  -9   4        571.36        537.12        12.39 o
   2  -9   4        521.74        486.11        11.86 o
   3  -9   4       2210.51       2066.96        31.93 o
   4  -9   4        296.23        274.05         9.42 o
   5  -9   4         41.57         42.20         4.89 o
   6  -9   4        171.46        160.09         8.28 o
   7  -9   4        231.55        236.65        13.90 o
   8  -9   4          0.26          1.54         4.74 o
   9  -9   4          2.17         -4.85         4.85 o
  10  -9   4          2.03         -4.25         5.58 o
  11  -9   4         17.39         22.26         6.32 o
 -11  -8   4         59.54         43.99        14.66 o
 -10  -8   4         81.87         73.71        15.85 o
  -9  -8   4        355.89        362.60        25.76 o
  -8  -8   4         16.60         17.48         8.72 o
  -7  -8   4         35.45         28.87         6.94 o
  -6  -8   4        233.68        269.26        13.22 o
  -5  -8   4       1051.26       1015.93        20.74 o
  -4  -8   4          6.40         16.64         3.79 o
  -3  -8   4        212.29        201.48         8.15 o
  -2  -8   4         65.45         76.84         4.63 o
  -1  -8   4        908.11        887.12        14.82 o
   0  -8   4       2712.03       2742.02        38.47 o
   1  -8   4        803.26        761.13        15.00 o
   2  -8   4       2287.69       2139.76        31.71 o
   3  -8   4          3.42          3.95         2.59 o
   4  -8   4        847.98        807.12        16.59 o
   5  -8   4        358.57        346.09        10.74 o
   6  -8   4          2.35         -2.06         2.88 o
   7  -8   4        131.58        112.54         7.26 o
   8  -8   4         77.22         83.79        17.44 o
   9  -8   4          2.81          0.59         4.90 o
  10  -8   4          0.83          1.36         5.74 o
  11  -8   4         63.46         54.67         7.88 o
 -12  -7   4         80.44         68.56        16.25 o
 -11  -7   4         99.70         91.14        17.04 o
 -10  -7   4        397.70        404.60        28.93 o
  -9  -7   4         15.96          9.11         8.32 o
  -8  -7   4        101.35         97.96        13.28 o
  -7  -7   4         43.66         54.82         7.42 o
  -6  -7   4         82.99         92.91         6.53 o
  -5  -7   4        134.23        133.10         7.09 o
  -4  -7   4        123.44        125.14         7.89 o
  -3  -7   4        445.11        451.44         8.57 o
  -2  -7   4        341.84        343.47         7.04 o
  -1  -7   4        317.22        322.31         6.62 o
   0  -7   4        354.94        327.59         7.59 o
   1  -7   4       5739.57       5562.35        59.84 o
   2  -7   4         64.30         73.35         3.79 o
   3  -7   4       3465.68       3283.83        38.37 o
   4  -7   4       1755.85       1634.82        28.60 o
   5  -7   4         39.70         35.32         3.95 o
   6  -7   4        112.38        106.91         5.74 o
   7  -7   4         89.82         93.50         6.58 o
   8  -7   4         43.15         51.02        13.28 o
   9  -7   4        198.76        215.51        28.93 o
  10  -7   4         89.55         99.59         9.00 o
  11  -7   4          2.67         -1.14         4.68 o
  12  -7   4        175.30        193.40        12.50 o
 -12  -6   4         49.27         55.48        16.25 o
 -11  -6   4        279.05        266.30        25.36 o
 -10  -6   4          1.69          0.79         7.93 o
  -9  -6   4         45.41         61.42        13.08 o
  -8  -6   4          1.49         -0.51         4.90 o
  -7  -6   4        258.99        238.08        12.17 o
  -6  -6   4        348.89        331.64         8.87 o
  -5  -6   4        707.54        694.07        19.56 o
  -4  -6   4       1292.95       1333.04        21.63 o
  -3  -6   4       1944.84       1913.03        22.01 o
  -2  -6   4        556.29        555.13         8.87 o
  -1  -6   4       2811.92       2828.14        29.35 o
   0  -6   4       9330.34       9180.52        94.48 o
   1  -6   4        701.60        692.05        19.11 o
   2  -6   4        553.35        510.17        10.37 o
   3  -6   4       1041.52        997.62        15.05 o
   4  -6   4          4.02          7.21         2.46 o
   5  -6   4          9.38          6.66         2.47 o
   6  -6   4        127.99        126.31         5.86 o
   7  -6   4         47.46         51.56         6.41 o
   8  -6   4        213.67        220.63        12.77 o
   9  -6   4          6.60          6.45         4.90 o
  10  -6   4         35.96         34.23         6.45 o
  11  -6   4         76.85         82.87         8.74 o
  12  -6   4          6.60          9.06         5.86 o
 -12  -5   4        167.35        160.89        22.19 o
 -11  -5   4          2.18         -2.77         9.11 o
 -10  -5   4         29.63         40.02        12.28 o
  -9  -5   4         56.14         67.65         7.38 o
  -8  -5   4        103.46        106.26         8.24 o
  -7  -5   4        548.26        562.78        14.75 o
  -6  -5   4         69.90         74.43         4.96 o
  -5  -5   4       1038.50       1038.66        15.93 o
  -4  -5   4        817.29        889.27        16.48 o
  -3  -5   4        303.55        313.45         6.70 o
  -2  -5   4       2412.28       2571.88        26.79 o
  -1  -5   4       5462.30       5632.65        64.69 o
   0  -5   4       2932.52       2943.75        37.75 o
   1  -5   4       1566.00       1479.23        32.20 o
   2  -5   4       2215.66       2251.64        30.66 o
   3  -5   4        433.53        447.75        10.07 o
   4  -5   4          5.17          6.20         2.36 o
   5  -5   4         63.05         61.48         4.87 o
   6  -5   4        996.95        974.38        19.58 o
   7  -5   4          6.62         11.99         4.37 o
   8  -5   4          2.91          2.77         3.71 o
   9  -5   4          6.99         10.93         5.78 o
  10  -5   4        167.62        173.70         9.24 o
  11  -5   4        289.78        314.37        14.09 o
  12  -5   4          7.05          3.52         5.37 o
 -13  -4   4         95.36        133.15        22.59 o
 -12  -4   4          0.49         -5.55         9.51 o
 -11  -4   4          8.39          5.55         9.91 o
 -10  -4   4          1.75          3.29         4.04 o
  -9  -4   4        486.67        449.46        11.57 o
  -8  -4   4        384.43        408.59        10.20 o
  -7  -4   4         57.57         53.27         4.68 o
  -6  -4   4        714.39        758.31        12.24 o
  -5  -4   4        289.18        294.56         7.04 o
  -4  -4   4        607.34        611.60        10.18 o
  -3  -4   4         21.75         18.84         6.70 o
  -2  -4   4       3883.50       4053.03        43.98 o
  -1  -4   4       4934.85       5181.93        62.68 o
   0  -4   4       2295.67       2404.28        37.07 o
   1  -4   4       1518.48       1549.05        21.89 o
   2  -4   4          6.90          9.13         3.37 o
   3  -4   4        149.31        138.73         5.25 o
   4  -4   4         24.56         20.54         3.01 o
   5  -4   4       1113.64       1066.46        21.22 o
   6  -4   4          3.40         -2.50         2.50 o
   7  -4   4        127.70        136.89         7.99 o
   8  -4   4          4.96          5.57         3.43 o
   9  -4   4         86.31         83.45         6.60 o
  10  -4   4        149.90        139.80         8.43 o
  11  -4   4         26.77         21.04         5.24 o
  12  -4   4         39.93         52.36         6.95 o
 -13  -3   4         23.71         22.59        13.08 o
 -12  -3   4          1.24          3.93         6.54 o
 -11  -3   4         28.84         28.85        10.48 o
 -10  -3   4        435.94        443.77        14.98 o
  -9  -3   4        290.99        316.06         9.31 o
  -8  -3   4        498.59        502.63        12.53 o
  -7  -3   4        324.15        304.23         7.97 o
  -6  -3   4        142.75        141.79         5.05 o
  -5  -3   4         28.43         24.15         2.97 o
  -4  -3   4         41.26         36.70         2.38 o
  -3  -3   4       4385.96       4633.09        57.64 o
  -2  -3   4        450.74        442.27         8.22 o
  -1  -3   4       1441.75       1731.83        23.48 o
   0  -3   4       4929.03       5133.93        61.60 o
   1  -3   4        443.99        424.83         8.45 o
   2  -3   4        882.83        866.92        14.23 o
   3  -3   4        523.86        530.73        13.10 o
   4  -3   4       2158.42       2137.49        30.68 o
   5  -3   4         23.83         18.15         3.29 o
   6  -3   4       1117.79       1120.39        21.14 o
   7  -3   4        139.14        144.41         6.76 o
   8  -3   4         13.35         11.15         3.45 o
   9  -3   4        606.23        629.41        21.91 o
  10  -3   4         77.42         78.10         8.17 o
  11  -3   4        207.54        217.33        10.57 o
  12  -3   4        128.82        146.48        11.14 o
 -13  -2   4          4.36         -1.98        10.30 o
 -12  -2   4         66.97         79.13         8.42 o
 -11  -2   4        181.02        163.49        10.21 o
 -10  -2   4         24.33         23.93         5.18 o
  -9  -2   4        501.62        538.56        22.76 o
  -8  -2   4        237.65        250.12         7.55 o
  -7  -2   4          6.61          8.18         2.44 o
  -6  -2   4         65.42         68.50         4.80 o
  -5  -2   4         85.79         87.61         2.82 o
  -4  -2   4       4551.16       4692.78        56.57 o
  -3  -2   4      12981.76      12988.46       154.40 o
  -2  -2   4       4292.09       4837.37        58.70 o
  -1  -2   4      40946.32      38954.04       447.16 o
   0  -2   4       1861.26       1783.32        33.88 o
   1  -2   4         82.99        109.42         3.85 o
   2  -2   4        379.16        322.14         9.11 o
   3  -2   4       2401.16       2475.74        33.27 o
   4  -2   4        192.10        178.52         6.37 o
   5  -2   4         22.81         24.72         4.82 o
   6  -2   4       1889.98       1898.53        26.41 o
   7  -2   4         18.18         19.91         4.08 o
   8  -2   4        994.61        972.41        18.47 o
   9  -2   4         30.65         26.35         4.69 o
  10  -2   4        172.84        161.22         8.74 o
  11  -2   4        155.75        154.75         9.13 o
  12  -2   4          5.67          4.20         5.38 o
 -13  -1   4        164.30        169.96        15.68 o
 -12  -1   4        163.88        179.96        15.18 o
 -11  -1   4          1.47          2.79         4.31 o
 -10  -1   4         28.14         29.41         5.45 o
  -9  -1   4        141.71        146.78        11.26 o
  -8  -1   4        238.34        204.67         8.81 o
  -7  -1   4       1362.10       1280.69        22.61 o
  -6  -1   4        632.82        630.78        13.66 o
  -5  -1   4       3008.42       3044.86        43.96 o
  -4  -1   4       8102.13       7937.79        94.73 o
  -3  -1   4       1880.04       1970.83        34.25 o
  -2  -1   4       4349.67       4378.23        66.13 o
  -1  -1   4        878.53        849.58        11.10 o
   0  -1   4       1670.73       1765.56        23.04 o
   1  -1   4       1195.59       1143.16        16.32 o
   2  -1   4        607.04        638.60        11.12 o
   3  -1   4         90.37        116.40         4.70 o
   4  -1   4         93.93        127.54        20.07 o
   5  -1   4        284.12        266.43         8.88 o
   6  -1   4          3.16          5.15         2.25 o
   7  -1   4        301.12        316.74        11.09 o
   8  -1   4         13.17          5.92         4.11 o
   9  -1   4        671.23        696.46        19.10 o
  10  -1   4        417.83        444.51        24.45 o
  11  -1   4          2.79          2.84         4.17 o
  12  -1   4         25.38         15.67         5.15 o
 -13   0   4         12.44          8.56         7.79 o
 -12   0   4          1.72          7.22         6.86 o
 -11   0   4          1.65          3.85         4.30 o
 -10   0   4        136.43        131.52         8.52 o
  -9   0   4         96.42         97.26         7.53 o
  -8   0   4        274.27        265.66         9.60 o
  -7   0   4         61.44         68.30         3.82 o
  -6   0   4        857.02        811.68        15.48 o
  -5   0   4       3270.60       3197.43        42.18 o
  -4   0   4        262.80        251.15         8.85 o
  -3   0   4       3531.55       3480.10        54.50 o
  -2   0   4       1327.59       1290.19        19.03 o
  -1   0   4        406.23        457.36         8.30 o
   0   0   4       1647.83       1660.03        18.33 o
   1   0   4      12464.74      12950.53       113.73 o
   2   0   4        350.09        385.16         6.93 o
   3   0   4        683.41        695.09        13.18 o
   4   0   4        248.72        243.26         7.69 o
   5   0   4        301.51        305.41        11.50 o
   6   0   4       1687.18       1716.90        24.02 o
   7   0   4         54.68         66.56         6.08 o
   8   0   4        462.82        500.82        19.45 o
   9   0   4        180.94        182.71         8.98 o
  10   0   4         20.58         14.47         4.94 o
  11   0   4          0.48          2.19         4.52 o
  12   0   4         17.21         20.99         5.36 o
 -13   1   4          0.45          4.76         9.91 o
 -12   1   4          0.30          0.79         8.32 o
 -11   1   4         36.55         40.30         9.10 o
 -10   1   4        133.15        131.22         8.38 o
  -9   1   4         12.10         15.28         4.00 o
  -8   1   4          0.92         -2.43         2.57 o
  -7   1   4       1111.54       1111.07        16.44 o
  -6   1   4       1550.96       1532.14        22.71 o
  -5   1   4        466.71        499.47         8.78 o
  -4   1   4       4953.80       4943.53        60.42 o
  -3   1   4        187.06        192.32         7.14 o
  -2   1   4         75.18         75.96         3.43 o
  -1   1   4       1075.80       1103.19        13.61 o
   0   1   4       1436.99       1455.22        16.76 o
   1   1   4       2337.26       2408.17        23.44 o
   2   1   4        230.94        306.48         6.26 o
   3   1   4          3.64          4.06         1.44 o
   4   1   4         83.05         98.97         3.84 o
   5   1   4        161.90        162.25         8.03 o
   6   1   4        812.72        791.37        12.63 o
   7   1   4         27.17         39.34         4.33 o
   8   1   4        228.88        237.84         8.73 o
   9   1   4          2.43          0.05         3.80 o
  10   1   4          0.82          2.88         4.26 o
  11   1   4         24.52         17.18         5.65 o
  12   1   4        107.81        112.82        10.11 o
 -13   2   4          0.07         -1.59         9.51 o
 -12   2   4        125.91        105.81        16.64 o
 -11   2   4        182.37        189.03        18.63 o
 -10   2   4         22.14         24.57         9.11 o
  -9   2   4         35.14         34.48         6.83 o
  -8   2   4        416.18        432.25        11.94 o
  -7   2   4        774.55        766.46        20.99 o
  -6   2   4        110.62         99.49         5.89 o
  -5   2   4       1286.79       1318.49        22.71 o
  -4   2   4        146.47        135.83         7.38 o
  -3   2   4        239.72        253.90         7.30 o
  -2   2   4        278.14        307.02         4.91 o
  -1   2   4       5152.60       5261.83        76.42 o
   0   2   4       1505.81       1487.67        16.42 o
   1   2   4       1948.36       2030.44        19.26 o
   2   2   4       2826.82       2700.27        27.78 o
   3   2   4        164.15        164.02         4.62 o
   4   2   4          9.37          7.11         1.90 o
   5   2   4        786.54        719.95        13.74 o
   6   2   4          1.57          0.99         2.08 o
   7   2   4        584.38        558.45        14.87 o
   8   2   4         80.46         80.20         7.88 o
   9   2   4          7.56          5.45         4.14 o
  10   2   4         91.12         84.18         8.26 o
  11   2   4        188.65        181.74        20.96 o
  12   2   4          0.04          3.57         7.93 o
 -13   3   4        366.77        345.05        18.47 o
 -12   3   4         71.00         92.73        15.85 o
 -11   3   4         81.14         97.09        15.06 o
 -10   3   4         28.33         28.53         9.11 o
  -9   3   4         72.98         64.99        11.10 o
  -8   3   4       1222.68       1119.89        38.44 o
  -7   3   4        557.01        551.66        14.53 o
  -6   3   4        289.70        307.72         8.01 o
  -5   3   4       3793.34       3736.17        43.42 o
  -4   3   4        773.86        769.77        11.82 o
  -3   3   4        137.09        129.76         3.44 o
  -2   3   4       2439.79       2393.53        22.69 o
  -1   3   4        676.70        686.33         9.10 o
   0   3   4       1444.80       1470.13        18.64 o
   1   3   4       3338.22       3330.94        41.43 o
   2   3   4        610.03        578.56         7.92 o
   3   3   4        172.58        173.73         4.91 o
   4   3   4        408.44        415.67         8.20 o
   5   3   4          4.54          2.00         2.26 o
   6   3   4        528.17        501.24        19.05 o
   7   3   4         93.88         75.20         6.53 o
   8   3   4          1.47         -3.25         3.25 o
   9   3   4        209.30        209.05        12.56 o
  10   3   4        166.70        156.15        10.48 o
  11   3   4          8.74         11.32         5.56 o
 -13   4   4          8.08          5.10         6.58 o
 -12   4   4          3.80         12.68         6.71 o
 -11   4   4          1.14         -4.48         4.48 o
 -10   4   4         27.32         31.58         6.71 o
  -9   4   4        247.77        252.72        12.29 o
  -8   4   4        333.63        353.45        15.45 o
  -7   4   4        513.23        515.38        19.67 o
  -6   4   4       1596.72       1611.42        25.34 o
  -5   4   4         61.49         77.71         4.14 o
  -4   4   4        914.45        902.24        12.36 o
  -3   4   4       2497.83       2502.62        24.29 o
  -2   4   4        845.95        826.91         9.80 o
  -1   4   4        955.49        995.78        18.34 o
   0   4   4       2612.08       2567.12        27.65 o
   1   4   4         89.43         82.27         3.66 o
   2   4   4          4.69          4.75         2.21 o
   3   4   4       1538.88       1449.23        18.88 o
   4   4   4         90.87         73.60         5.46 o
   5   4   4       2711.96       2447.36        32.15 o
   6   4   4        307.02        280.40         9.61 o
   7   4   4        115.83        100.57         7.23 o
   8   4   4         74.32         73.81         7.20 o
   9   4   4        156.16        165.80        11.45 o
  10   4   4          3.12         -1.48         4.60 o
  11   4   4         41.40         44.42        16.63 o
 -12   5   4         33.93         40.67         8.63 o
 -11   5   4          1.41          2.52         5.46 o
 -10   5   4        254.34        239.76        13.01 o
  -9   5   4         49.63         58.81         7.27 o
  -8   5   4        430.48        408.13        14.69 o
  -7   5   4       1118.34       1129.60        20.77 o
  -6   5   4        416.78        413.79         9.54 o
  -5   5   4        833.66        837.83        16.82 o
  -4   5   4       1728.27       1783.50        23.37 o
  -3   5   4       1106.89       1084.89        14.28 o
  -2   5   4        360.32        345.50         5.58 o
  -1   5   4        514.11        502.62         9.71 o
   0   5   4        117.56        112.39         3.51 o
   1   5   4        379.31        369.56         7.05 o
   2   5   4       2301.50       2294.81        34.92 o
   3   5   4        159.29        157.92         7.09 o
   4   5   4        771.10        766.08        15.05 o
   5   5   4        103.26        102.23         5.37 o
   6   5   4         44.37         49.66         4.79 o
   7   5   4         17.46         12.57         5.49 o
   8   5   4        127.47        133.88         9.21 o
   9   5   4          8.09          7.90         6.64 o
  10   5   4         18.88         20.71        11.79 o
 -12   6   4         41.51         34.08         7.95 o
 -11   6   4        137.49        148.86        12.04 o
 -10   6   4        161.01        165.06        11.45 o
  -9   6   4        203.50        218.48        12.01 o
  -8   6   4        983.62        971.30        47.55 o
  -7   6   4         51.11         62.92         7.03 o
  -6   6   4         17.84         23.82         3.40 o
  -5   6   4        100.20        108.50         5.08 o
  -4   6   4        557.01        574.26        10.90 o
  -3   6   4         35.16         29.04         3.28 o
  -2   6   4        772.92        796.59        18.12 o
  -1   6   4        246.81        227.81        10.19 o
   0   6   4        359.85        367.49        12.70 o
   1   6   4        121.33        114.99         4.74 o
   2   6   4          4.61          2.85         2.53 o
   3   6   4        512.92        493.92        12.88 o
   4   6   4          1.26         -2.82         3.72 o
   5   6   4        110.18        117.54         6.71 o
   6   6   4         12.02          8.06         3.46 o
   7   6   4        134.05        125.89         9.24 o
   8   6   4        149.92        135.77         8.67 o
   9   6   4         65.30         54.76         7.01 o
  10   6   4        110.85        101.71        10.92 o
 -11   7   4          4.15         -1.19         8.32 o
 -10   7   4        169.61        165.65        17.44 o
  -9   7   4        141.65        145.43        15.06 o
  -8   7   4          0.67          5.94         5.94 o
  -7   7   4          8.42         10.03         4.08 o
  -6   7   4        332.39        357.05        11.68 o
  -5   7   4        665.49        671.82        15.84 o
  -4   7   4          0.41          0.51         3.86 o
  -3   7   4       1096.71       1072.45        17.47 o
  -2   7   4        218.37        226.14        10.43 o
  -1   7   4         36.91         39.36         5.76 o
   0   7   4          1.99          3.69         3.94 o
   1   7   4        349.10        323.66        13.01 o
   2   7   4        418.22        404.08        13.98 o
   3   7   4          3.49          5.41         3.17 o
   4   7   4          1.13          3.80         3.46 o
   5   7   4          1.21          1.71         3.42 o
   6   7   4        112.29        112.37         8.19 o
   7   7   4        198.24        213.30        17.63 o
   8   7   4          0.82          0.08         6.59 o
   9   7   4        109.87        106.83        12.68 o
 -11   8   4          9.41         22.19        10.30 o
 -10   8   4         49.61         35.67        10.70 o
  -9   8   4         16.33         21.80         8.72 o
  -8   8   4          1.45          6.34         6.74 o
  -7   8   4         96.77        110.10        12.44 o
  -6   8   4        599.90        600.41        16.26 o
  -5   8   4         36.00         36.33         4.73 o
  -4   8   4        913.16        906.20        24.08 o
  -3   8   4        662.28        661.84        18.74 o
  -2   8   4         12.16          4.32         4.37 o
  -1   8   4         65.17         74.16         7.81 o
   0   8   4         33.32         28.47         6.10 o
   1   8   4         34.67         32.64         6.40 o
   2   8   4         78.40         87.01        19.22 o
   3   8   4         40.88         35.77         7.90 o
   4   8   4          4.41          1.08         3.40 o
   5   8   4        276.81        263.76        16.66 o
   6   8   4        167.30        174.97         9.78 o
   7   8   4        105.52        114.93        11.04 o
   8   8   4        199.51        206.37        14.80 o
 -10   9   4         98.44        120.07        15.45 o
  -9   9   4          2.58          1.19         7.53 o
  -8   9   4        160.86        158.51        14.27 o
  -7   9   4        743.54        795.51        32.69 o
  -6   9   4          6.19          5.92         3.77 o
  -5   9   4        680.39        708.68        24.90 o
  -4   9   4        238.41        242.59        15.06 o
  -3   9   4         31.77         24.34         6.11 o
  -2   9   4          3.75         -4.10         4.18 o
  -1   9   4         14.24         21.05         5.84 o
   0   9   4         23.75         27.86         6.32 o
   1   9   4        279.04        285.67        14.06 o
   2   9   4         41.16         41.74         8.28 o
   3   9   4         73.50         73.81        13.47 o
   4   9   4        187.09        186.97        16.05 o
   5   9   4        139.07        145.55        13.62 o
   6   9   4         20.31         28.53        15.06 o
   7   9   4        221.26        234.99        28.93 o
  -9  10   4        172.21        196.55        16.64 o
  -8  10   4        289.39        321.38        18.63 o
  -7  10   4          2.73         -0.40        11.10 o
  -6  10   4         67.27         85.18        10.89 o
  -5  10   4         48.90         47.44        13.67 o
  -4  10   4          2.19         -2.43         5.70 o
  -3  10   4          2.40          1.16         4.75 o
  -2  10   4         25.65         38.53         7.38 o
  -1  10   4          2.67          1.76         5.02 o
   0  10   4         55.28         55.30         8.11 o
   1  10   4          0.46          0.99         5.41 o
   2  10   4         12.74         13.58        15.65 o
   3  10   4         30.62         31.49         8.74 o
   4  10   4         75.08         66.86        11.17 o
   5  10   4         14.29         -2.77        11.49 o
   6  10   4        127.86        132.75        23.38 o
  -6  11   4         58.73         66.97        17.04 o
  -5  11   4         59.23         54.69        16.25 o
  -4  11   4         28.15         38.11         9.51 o
  -3  11   4          2.44          7.06         6.89 o
  -2  11   4        148.01        152.50        12.78 o
  -1  11   4        125.57        115.05        15.72 o
   0  11   4         40.88         40.82         8.21 o
   1  11   4        148.66        139.45        12.24 o
   2  11   4         45.53         36.32        10.90 o
   3  11   4         54.77         48.66        10.65 o
   4  11   4          1.22          9.91        13.08 o
   5  11   4         76.85         92.73        21.80 o
  -6  12   4         68.32         74.10        19.42 o
  -5  12   4          0.03          3.96        11.49 o
  -4  12   4         18.50         15.45        13.08 o
  -3  12   4         76.68         87.18        20.61 o
  -2  12   4        118.15        110.37        14.99 o
  -1  12   4         10.62         10.71         6.89 o
   0  12   4         24.56         12.39         7.22 o
   1  12   4          6.76          7.53        12.28 o
   2  12   4         29.81         20.21        13.87 o
   3  12   4         38.51         36.06        16.64 o
  -4  13   4         32.36         22.59        16.64 o
  -3  13   4          0.59        -11.49        11.49 o
  -2  13   4         37.81         21.80        17.04 o
  -1  13   4          0.63         -9.13         9.13 o
  -2 -16   5          2.97        -10.70        13.08 o
  -1 -16   5         88.78         85.80        18.03 o
   0 -16   5         78.21         85.60        16.25 o
   1 -16   5        304.82        325.35        31.31 o
   2 -16   5          2.06         -0.34         7.93 o
   3 -16   5        173.40        165.27        15.40 o
  -4 -15   5          0.64         -4.27        17.04 o
  -3 -15   5         79.53         93.13        20.61 o
  -2 -15   5         25.32         35.67        15.45 o
  -1 -15   5        165.57        163.67        27.54 o
   0 -15   5        343.80        323.36        29.72 o
   1 -15   5          0.02         -2.35         6.54 o
   2 -15   5        300.47        331.86        26.35 o
   3 -15   5        122.04        119.78        13.03 o
   4 -15   5          0.39         -7.33         7.33 o
   5 -15   5         11.66         25.41         8.47 o
  -6 -14   5          9.01          4.76        12.28 o
  -5 -14   5          2.18          8.42         8.67 o
  -4 -14   5          8.68          5.22         7.61 o
  -3 -14   5         67.75         61.85        11.35 o
  -2 -14   5         95.17        112.47        12.64 o
  -1 -14   5        302.70        300.21        28.73 o
   0 -14   5          5.82          7.63         6.71 o
   1 -14   5        114.37        106.45        11.89 o
   2 -14   5         89.02         91.39        11.04 o
   3 -14   5        135.69        136.35         8.48 o
   4 -14   5         19.97         24.55         9.90 o
   5 -14   5        208.87        237.16        11.38 o
   6 -14   5         41.34         42.40         6.74 o
   7 -14   5          7.52         -2.61         9.91 o
  -7 -13   5         37.45         33.29        11.10 o
  -6 -13   5          1.51         -2.42         4.90 o
  -5 -13   5          0.33          1.05         4.86 o
  -4 -13   5          4.88          7.31         4.95 o
  -3 -13   5        102.69        120.60         8.35 o
  -2 -13   5        239.02        249.68        12.43 o
  -1 -13   5          2.25          2.83         3.65 o
   0 -13   5         37.76         43.95         7.11 o
   1 -13   5         73.95         87.21         7.09 o
   2 -13   5        209.88        207.06        11.82 o
   3 -13   5         44.06         49.96         7.38 o
   4 -13   5        200.48        216.50        10.21 o
   5 -13   5        235.68        265.39        11.77 o
   6 -13   5         11.82         12.68         7.01 o
   7 -13   5        138.27        159.36        12.50 o
   8 -13   5          7.36         10.65         6.54 o
  -8 -12   5        131.01        125.22        16.64 o
  -7 -12   5         12.06         14.66         9.11 o
  -6 -12   5         44.18         34.88         6.71 o
  -5 -12   5          1.52          2.31         4.43 o
  -4 -12   5          8.50          8.82         4.71 o
  -3 -12   5         89.03         97.89         7.50 o
  -2 -12   5          1.50          0.65         3.20 o
  -1 -12   5         14.33          7.82         4.69 o
   0 -12   5        164.22        152.50         7.95 o
   1 -12   5        408.38        387.14        30.83 o
   2 -12   5          1.47         -0.84         3.28 o
   3 -12   5        928.61        937.51        20.32 o
   4 -12   5        315.43        288.80        11.15 o
   5 -12   5        105.45        112.28         7.95 o
   6 -12   5        202.46        220.87        10.73 o
   7 -12   5         27.32         26.26         5.69 o
   8 -12   5          5.03          0.33         5.58 o
   9 -12   5          0.22         -2.92         5.70 o
  -9 -11   5        241.94        306.32        24.57 o
  -8 -11   5          2.85         10.70         9.51 o
  -7 -11   5        214.60        237.37        20.21 o
  -6 -11   5          1.63          3.01         4.77 o
  -5 -11   5         55.27         50.93         7.71 o
  -4 -11   5        316.29        311.13        11.89 o
  -3 -11   5        288.89        291.95         9.84 o
  -2 -11   5        264.28        266.86        12.24 o
  -1 -11   5        990.21        988.85        20.25 o
   0 -11   5        619.21        613.03        14.90 o
   1 -11   5         64.56         57.62         5.43 o
   2 -11   5       1615.53       1511.12        26.71 o
   3 -11   5        851.71        833.56        18.50 o
   4 -11   5        119.15        134.68         7.86 o
   5 -11   5        486.84        493.92        27.40 o
   6 -11   5         47.44         45.56        10.93 o
   7 -11   5          1.38         -1.41         3.96 o
   8 -11   5         72.06         90.24        18.23 o
   9 -11   5          0.83         -5.07         6.34 o
  10 -11   5        128.14        126.65        13.03 o
 -10 -10   5        167.61        206.86        22.59 o
  -9 -10   5         14.66          9.51         9.91 o
  -8 -10   5        104.62        129.98        17.04 o
  -7 -10   5         44.12         51.06         9.51 o
  -6 -10   5         90.60         99.60         7.92 o
  -5 -10   5        364.06        364.84        15.29 o
  -4 -10   5        796.15        787.34        18.49 o
  -3 -10   5         22.32         27.36         4.07 o
  -2 -10   5       1459.76       1426.77        26.94 o
  -1 -10   5       1044.90       1054.44        21.38 o
   0 -10   5         66.01         57.72         5.36 o
   1 -10   5        865.73        837.23        17.41 o
   2 -10   5        768.37        705.83        22.69 o
   3 -10   5         42.87         43.54         6.54 o
   4 -10   5        393.47        383.77        11.80 o
   5 -10   5          5.40          3.51         3.42 o
   6 -10   5         11.82          5.06         3.84 o
   7 -10   5        136.64        136.72         9.99 o
   8 -10   5        141.83        163.00        10.31 o
   9 -10   5        232.87        267.57        15.94 o
  10 -10   5          2.59          4.89         6.30 o
 -11  -9   5        115.78         83.62        17.83 o
 -10  -9   5          2.64         -3.96         9.51 o
  -9  -9   5        114.97        122.85        17.44 o
  -8  -9   5         23.40         25.36        10.30 o
  -7  -9   5         99.39        117.10        10.22 o
  -6  -9   5        183.30        186.28         9.38 o
  -5  -9   5        301.05        324.21        11.50 o
  -4  -9   5        249.49        246.16        15.30 o
  -3  -9   5       1050.39       1061.74        18.24 o
  -2  -9   5        179.76        170.48         6.72 o
  -1  -9   5          3.02          0.23         2.78 o
   0  -9   5        989.13        961.69        18.60 o
   1  -9   5       1148.31       1066.30        19.69 o
   2  -9   5         33.59         32.13         5.52 o
   3  -9   5        115.60        116.86         6.53 o
   4  -9   5        128.63        112.68         9.65 o
   5  -9   5        462.86        430.21        16.40 o
   6  -9   5         10.93          5.77         3.57 o
   7  -9   5        175.79        176.85         9.30 o
   8  -9   5        285.47        302.09        13.01 o
   9  -9   5         13.27         16.59         6.43 o
  10  -9   5         50.53         63.32        17.63 o
  11  -9   5         51.89         61.05         9.00 o
 -11  -8   5         17.93         15.45        11.89 o
 -10  -8   5         38.00         58.25        14.66 o
  -9  -8   5          1.48         -3.96         7.53 o
  -8  -8   5         12.07         15.85         8.72 o
  -7  -8   5        365.27        405.69        16.66 o
  -6  -8   5        124.93        140.66        15.69 o
  -5  -8   5        355.60        358.13        11.28 o
  -4  -8   5        344.43        329.26        10.29 o
  -3  -8   5          6.05          7.97         2.70 o
  -2  -8   5        108.31        106.60         5.19 o
  -1  -8   5        525.97        538.83        10.45 o
   0  -8   5       3346.45       3225.96        50.68 o
   1  -8   5         69.27         74.52         4.18 o
   2  -8   5       2660.59       2599.76        32.10 o
   3  -8   5        277.81        289.22         7.89 o
   4  -8   5         13.23          9.02         3.24 o
   5  -8   5        323.89        291.40         9.98 o
   6  -8   5        229.27        218.98         9.23 o
   7  -8   5        695.27        658.81        20.04 o
   8  -8   5          0.52          3.29         3.80 o
   9  -8   5          0.66         -1.02         5.18 o
  10  -8   5          0.95         -1.57         5.70 o
  11  -8   5        116.09        123.12        11.61 o
 -12  -7   5         45.90         38.84        14.66 o
 -11  -7   5          7.32          9.91        10.70 o
 -10  -7   5         25.45         22.19        10.70 o
  -9  -7   5         32.57         45.57        12.28 o
  -8  -7   5        106.04        111.35        15.06 o
  -7  -7   5         60.21         66.84         8.32 o
  -6  -7   5        105.14        113.22         6.69 o
  -5  -7   5        190.54        187.99         6.68 o
  -4  -7   5         71.82         81.47         4.47 o
  -3  -7   5        118.64        121.50         6.81 o
  -2  -7   5        314.04        313.80        10.74 o
  -1  -7   5       5380.70       5279.07        57.63 o
   0  -7   5        104.72        113.47         5.36 o
   1  -7   5       2846.15       2840.16        33.70 o
   2  -7   5       1488.15       1412.06        19.73 o
   3  -7   5         81.15         86.36         4.48 o
   4  -7   5          1.76          3.28         2.26 o
   5  -7   5        572.69        566.70        11.98 o
   6  -7   5         73.41         74.35         5.22 o
   7  -7   5          3.13         -0.30         2.77 o
   8  -7   5         23.70         25.63         4.83 o
   9  -7   5         25.44         31.17        16.84 o
  10  -7   5         40.91         43.27         7.16 o
  11  -7   5         29.52         24.43         6.40 o
 -12  -6   5          5.75          9.91        12.28 o
 -11  -6   5        163.11        179.12        22.19 o
 -10  -6   5         58.06         32.89        13.08 o
  -9  -6   5         17.72         24.97         9.91 o
  -8  -6   5         70.13         69.35        13.08 o
  -7  -6   5        115.47        101.89        13.46 o
  -6  -6   5        189.63        197.41         6.83 o
  -5  -6   5        189.77        203.64         6.92 o
  -4  -6   5       1136.71       1165.79        17.21 o
  -3  -6   5          6.60          7.38         2.00 o
  -2  -6   5      11451.67      11290.69       104.31 o
  -1  -6   5       2140.50       2183.68        26.73 o
   0  -6   5       5041.86       4956.47        61.62 o
   1  -6   5       3611.93       3582.75        56.74 o
   2  -6   5         49.11         42.93         3.58 o
   3  -6   5         27.29         26.30         3.27 o
   4  -6   5        180.85        167.92         6.94 o
   5  -6   5        182.88        182.76         8.11 o
   6  -6   5          4.64          3.08         4.04 o
   7  -6   5          0.36          1.06         3.35 o
   8  -6   5         56.73         63.39         6.84 o
   9  -6   5        289.13        315.65        11.32 o
  10  -6   5         30.80         35.03        10.78 o
  11  -6   5        239.13        241.64        13.04 o
  12  -6   5        142.71        149.04        11.44 o
 -12  -5   5        161.22        163.27        22.98 o
 -11  -5   5          3.72         -4.76         7.93 o
 -10  -5   5         54.54         57.86        14.27 o
  -9  -5   5         65.77         69.52        15.65 o
  -8  -5   5        173.12        158.94        13.08 o
  -7  -5   5         42.42         43.75         4.99 o
  -6  -5   5        690.63        677.81        12.43 o
  -5  -5   5       1121.54       1165.59        23.22 o
  -4  -5   5       1245.12       1310.41        18.07 o
  -3  -5   5       4839.04       4822.55        47.31 o
  -2  -5   5         22.60         34.38         3.24 o
  -1  -5   5       6889.71       6927.46        83.43 o
   0  -5   5       1550.92       1484.94        21.89 o
   1  -5   5        192.07        195.36         6.18 o
   2  -5   5          1.88         -1.17         1.67 o
   3  -5   5         74.56         73.02         6.00 o
   4  -5   5       2107.47       2015.12        30.33 o
   5  -5   5       1138.41       1053.51        19.87 o
   6  -5   5         20.63         21.55         4.03 o
   7  -5   5        522.07        470.06        37.94 o
   8  -5   5        531.27        547.73        16.22 o
   9  -5   5        135.59        147.08         8.28 o
  10  -5   5        185.72        212.41        10.64 o
  11  -5   5        194.21        193.32        11.85 o
  12  -5   5          0.89         -0.56         5.14 o
 -13  -4   5        136.73        149.00        22.98 o
 -12  -4   5          1.95         -4.76        10.70 o
 -11  -4   5         34.82         21.80        11.89 o
 -10  -4   5         18.03         14.83        10.70 o
  -9  -4   5         39.09         35.50         7.27 o
  -8  -4   5        480.19        514.60        12.91 o
  -7  -4   5        892.54        943.31        17.64 o
  -6  -4   5        193.34        182.85        10.64 o
  -5  -4   5        658.86        645.91        10.89 o
  -4  -4   5       2418.62       2361.52        31.63 o
  -3  -4   5        318.82        295.84         7.24 o
  -2  -4   5       2437.55       2441.84        33.09 o
  -1  -4   5        690.05        640.81        25.36 o
   0  -4   5        294.13        299.04         7.24 o
   1  -4   5        197.02        188.51         5.94 o
   2  -4   5        951.83        997.36        16.52 o
   3  -4   5       2064.57       1926.84        28.03 o
   4  -4   5        814.10        788.95        15.44 o
   5  -4   5          0.62         -0.08         2.50 o
   6  -4   5        318.13        312.46        10.48 o
   7  -4   5        419.66        421.07        13.07 o
   8  -4   5         93.31         88.83         6.42 o
   9  -4   5         28.60         18.56         4.52 o
  10  -4   5        200.87        198.06        11.67 o
  11  -4   5          1.63          3.07         4.34 o
  12  -4   5          2.67          4.57         4.77 o
 -13  -3   5         12.62         22.59        13.47 o
 -12  -3   5         28.64         13.20         8.92 o
 -11  -3   5         64.36         66.20        10.37 o
 -10  -3   5         16.54         17.96         6.58 o
  -9  -3   5        478.45        471.12        23.18 o
  -8  -3   5        150.57        164.53         9.60 o
  -7  -3   5        277.11        282.63         8.48 o
  -6  -3   5         10.88         19.65         2.74 o
  -5  -3   5       5360.19       5325.27        73.27 o
  -4  -3   5        515.33        481.03         9.73 o
  -3  -3   5       1468.36       1526.23        76.88 o
  -2  -3   5       1644.18       1611.02        23.25 o
  -1  -3   5          3.67          2.53         1.57 o
   0  -3   5         19.66         20.12         2.73 o
   1  -3   5        273.09        292.99         7.23 o
   2  -3   5       1524.73       1456.14        21.68 o
   3  -3   5       1632.04       1579.39        23.81 o
   4  -3   5       1510.38       1416.20        28.46 o
   5  -3   5        223.08        240.81         8.33 o
   6  -3   5         20.47          7.29         4.63 o
   7  -3   5         72.93         81.93         6.66 o
   8  -3   5         24.84         31.81         4.59 o
   9  -3   5        245.02        261.14        10.19 o
  10  -3   5          9.02         13.71         4.43 o
  11  -3   5          3.67          8.40         4.55 o
  12  -3   5          7.79         -2.41         4.20 o
 -13  -2   5          0.55         -3.53         6.99 o
 -12  -2   5         17.53         23.21         8.52 o
 -11  -2   5         20.16         25.85         7.59 o
 -10  -2   5        174.53        180.28        10.36 o
  -9  -2   5        197.17        196.30         9.36 o
  -8  -2   5        138.61        142.95         5.86 o
  -7  -2   5        555.37        545.17        10.45 o
  -6  -2   5        470.36        480.05        11.25 o
  -5  -2   5        507.96        524.05        16.67 o
  -4  -2   5         51.27         44.43         4.46 o
  -3  -2   5       4900.18       5099.18       103.03 o
  -2  -2   5       1000.07        978.68        16.60 o
  -1  -2   5        153.11        184.87         5.29 o
   0  -2   5        800.20        831.65        13.36 o
   1  -2   5       7843.43       7904.00       113.12 o
   2  -2   5       1655.49       1641.01        23.48 o
   3  -2   5       2049.83       2043.54        28.98 o
   4  -2   5       1924.17       1905.27        28.43 o
   5  -2   5        117.19        125.55         5.52 o
   6  -2   5        177.62        164.48         6.61 o
   7  -2   5          8.95         15.13         3.45 o
   8  -2   5        449.33        432.45        11.94 o
   9  -2   5        138.90        141.39         9.15 o
  10  -2   5         87.01         88.52         7.25 o
  11  -2   5         19.27         17.93         5.24 o
  12  -2   5          6.89          6.12         4.86 o
 -13  -1   5         21.71         19.76        11.10 o
 -12  -1   5         35.14         29.54         9.03 o
 -11  -1   5        358.25        338.79        18.11 o
 -10  -1   5          2.09          3.69         3.94 o
  -9  -1   5         10.29         10.69         3.90 o
  -8  -1   5        100.19         97.42         6.37 o
  -7  -1   5        521.85        488.43        12.33 o
  -6  -1   5       3901.82       3871.42        51.46 o
  -5  -1   5          0.67          2.58         2.80 o
  -4  -1   5       3343.53       3423.49        55.89 o
  -3  -1   5       3072.27       3000.77        48.89 o
  -2  -1   5        875.94       1000.39        14.92 o
  -1  -1   5       1611.90       1661.18        18.71 o
   0  -1   5       2771.95       2921.55        36.75 o
   1  -1   5        187.33        198.07         6.37 o
   2  -1   5        977.01        973.96        22.58 o
   3  -1   5       2457.83       2468.54        33.62 o
   4  -1   5        320.07        320.62        13.16 o
   5  -1   5       1436.29       1413.74        20.70 o
   6  -1   5          1.35         -2.08         2.46 o
   7  -1   5       1309.51       1237.97        24.60 o
   8  -1   5        404.67        398.59        13.56 o
   9  -1   5          7.61          5.04         3.66 o
  10  -1   5         65.27         57.80         6.81 o
  11  -1   5         47.21         49.74         6.36 o
  12  -1   5          4.15         11.06         4.98 o
 -13   0   5         15.05         34.48        12.28 o
 -12   0   5          1.12         -2.37         6.08 o
 -11   0   5          4.06          6.03         6.02 o
 -10   0   5         50.25         55.14         8.85 o
  -9   0   5          1.15          1.29         3.07 o
  -8   0   5        540.59        495.49        22.39 o
  -7   0   5       2028.72       2036.18        31.25 o
  -6   0   5         12.15         19.34         3.04 o
  -5   0   5       5079.43       4867.62        77.32 o
  -4   0   5       2695.68       2776.07        97.68 o
  -3   0   5        318.69        346.10        10.20 o
  -2   0   5        247.78        251.18         6.00 o
  -1   0   5        891.39        955.13        10.74 o
   0   0   5       1049.26       1110.47        16.34 o
   1   0   5       1521.26       1596.86        16.79 o
   2   0   5         31.91         32.16         2.12 o
   3   0   5         21.19         16.12         2.27 o
   4   0   5       2000.93       2021.13        30.49 o
   5   0   5        142.79        135.66         5.62 o
   6   0   5       2179.60       2136.32        29.00 o
   7   0   5        553.72        516.07        15.35 o
   8   0   5        225.83        217.67        12.55 o
   9   0   5        178.11        161.10         9.51 o
  10   0   5         10.38          5.03         4.55 o
  11   0   5          5.03          6.52         5.55 o
  12   0   5          0.80         -1.20         4.51 o
 -13   1   5          0.70         -0.40         8.72 o
 -12   1   5          0.47         -0.79         7.93 o
 -11   1   5          1.03          4.36         8.32 o
 -10   1   5          2.03          6.22         5.58 o
  -9   1   5        279.61        265.96        14.33 o
  -8   1   5        754.04        739.99        18.71 o
  -7   1   5         10.27         15.34         2.53 o
  -6   1   5       3883.37       3909.48        50.33 o
  -5   1   5        692.66        711.34        12.54 o
  -4   1   5          3.10          5.80         2.77 o
  -3   1   5        142.58        138.52         4.89 o
  -2   1   5       1292.02       1318.67        21.33 o
  -1   1   5       1531.60       1519.38        18.18 o
   0   1   5        525.98        583.21         8.69 o
   1   1   5          4.66          4.71         1.18 o
   2   1   5        795.40        754.39         9.96 o
   3   1   5        881.37        922.70        14.09 o
   4   1   5        194.73        166.14         5.16 o
   5   1   5       1907.04       1894.77        22.88 o
   6   1   5         99.68         99.21         4.67 o
   7   1   5        192.81        202.94         9.09 o
   8   1   5         81.63         73.73         6.88 o
   9   1   5         14.22         23.07         5.14 o
  10   1   5          6.90          4.62         4.46 o
  11   1   5         55.62         67.55        12.01 o
 -13   2   5         25.29         17.83        11.10 o
 -12   2   5         19.53         20.21        10.70 o
 -11   2   5          3.80          7.93         7.93 o
 -10   2   5        200.88        176.34        17.04 o
  -9   2   5        427.53        385.18        22.19 o
  -8   2   5        275.71        233.30        12.13 o
  -7   2   5       1698.86       1669.11        58.00 o
  -6   2   5          3.55          3.38         2.23 o
  -5   2   5        231.43        240.56         5.46 o
  -4   2   5          2.11          2.98         2.13 o
  -3   2   5       1332.92       1328.85        18.05 o
  -2   2   5       1057.60       1019.19        14.60 o
  -1   2   5        818.38        885.65        14.42 o
   0   2   5       3264.01       3270.69        33.19 o
   1   2   5        324.89        306.09         4.80 o
   2   2   5         56.37         51.99         3.89 o
   3   2   5        223.73        223.25         7.66 o
   4   2   5       1988.78       1942.36        22.92 o
   5   2   5       1059.48       1028.15        17.04 o
   6   2   5        274.28        261.32        12.35 o
   7   2   5        203.19        202.81         9.39 o
   8   2   5          5.13          5.59         3.71 o
   9   2   5         31.87         29.66         5.67 o
  10   2   5         51.46         48.75         7.94 o
  11   2   5         15.44         13.44         6.92 o
 -13   3   5          6.12          5.31         6.83 o
 -12   3   5        152.57        153.76        18.63 o
 -11   3   5        201.86        177.93        18.23 o
 -10   3   5         96.38         85.20        13.47 o
  -9   3   5         22.74         36.85         9.51 o
  -8   3   5        818.23        769.18        30.51 o
  -7   3   5       1175.40       1117.47        46.76 o
  -6   3   5         16.31         21.99         3.65 o
  -5   3   5         50.78         50.36         4.24 o
  -4   3   5       1341.36       1364.72        21.33 o
  -3   3   5       1769.18       1799.29        19.84 o
  -2   3   5         14.21         25.66         3.09 o
  -1   3   5       1354.79       1346.49        18.17 o
   0   3   5        277.14        263.48         5.47 o
   1   3   5        515.01        531.16         8.69 o
   2   3   5        187.58        178.29         5.04 o
   3   3   5       1399.44       1371.63        19.75 o
   4   3   5        557.36        536.25        11.22 o
   5   3   5        122.95        129.83         5.97 o
   6   3   5        279.43        285.66         9.72 o
   7   3   5         15.64         10.21         4.60 o
   8   3   5         21.77         12.67         4.46 o
   9   3   5         39.97         43.69         6.38 o
  10   3   5         58.49         63.62         8.04 o
  11   3   5         44.91         39.75         7.51 o
 -12   4   5          2.25          2.00         5.86 o
 -11   4   5         72.39         65.80         9.08 o
 -10   4   5         19.19         16.45         5.88 o
  -9   4   5        227.99        214.42        11.45 o
  -8   4   5        227.81        217.10        10.72 o
  -7   4   5        164.10        145.02         6.83 o
  -6   4   5         25.27         22.79         3.38 o
  -5   4   5       1823.33       1809.54        39.63 o
  -4   4   5       1249.67       1256.46        19.59 o
  -3   4   5         20.20         21.99         2.63 o
  -2   4   5        843.21        837.81        14.93 o
  -1   4   5       2256.61       2225.88        27.39 o
   0   4   5          0.96          0.27         1.68 o
   1   4   5        331.58        330.99         9.55 o
   2   4   5         85.30         92.34         4.78 o
   3   4   5        432.72        426.63         9.04 o
   4   4   5         32.24         26.82         3.51 o
   5   4   5        355.61        343.72         9.68 o
   6   4   5         46.27         39.31         4.32 o
   7   4   5         68.00         65.64         6.69 o
   8   4   5          3.22          1.63         3.93 o
   9   4   5        128.86        136.19         9.79 o
  10   4   5         30.75         34.13         6.85 o
 -12   5   5          0.78         -4.76         7.93 o
 -11   5   5         38.58         38.85         7.67 o
 -10   5   5          3.19         -2.16         4.57 o
  -9   5   5        217.38        180.18        10.89 o
  -8   5   5        165.46        173.06         9.92 o
  -7   5   5        338.03        321.49        11.00 o
  -6   5   5        824.95        791.45        15.81 o
  -5   5   5        418.26        442.33        14.27 o
  -4   5   5        266.55        262.92        14.07 o
  -3   5   5        996.25       1001.91        16.73 o
  -2   5   5        157.24        160.40         6.31 o
  -1   5   5         14.43         16.61         2.79 o
   0   5   5        365.92        373.28         9.68 o
   1   5   5        618.24        578.49        13.11 o
   2   5   5       1836.29       1818.26        38.05 o
   3   5   5          6.84          1.55         2.52 o
   4   5   5        776.45        758.35        15.41 o
   5   5   5        150.02        147.68         6.51 o
   6   5   5         15.54         12.95         3.38 o
   7   5   5          0.23         -1.72         3.66 o
   8   5   5         55.78         53.47         7.03 o
   9   5   5         22.71         26.46         6.31 o
  10   5   5          1.77         -1.86         4.42 o
 -12   6   5         40.79         25.36        11.49 o
 -11   6   5         79.53         92.33        15.06 o
 -10   6   5        450.38        464.04        26.55 o
  -9   6   5         32.42         22.59         8.72 o
  -8   6   5        297.21        320.19        19.81 o
  -7   6   5        359.45        339.09        13.82 o
  -6   6   5          4.19          4.93         4.06 o
  -5   6   5         22.45         22.89         6.28 o
  -4   6   5          6.84          4.57         3.08 o
  -3   6   5        147.28        157.02         6.33 o
  -2   6   5        174.53        167.69         5.94 o
  -1   6   5         12.87         12.80         2.34 o
   0   6   5        233.54        222.84         9.93 o
   1   6   5       1144.11       1155.25        20.73 o
   2   6   5          6.62          8.55         3.08 o
   3   6   5       1097.42       1052.60        21.23 o
   4   6   5        199.87        183.78         8.74 o
   5   6   5         22.57         27.17         4.52 o
   6   6   5          3.79          2.44         3.51 o
   7   6   5          7.83          6.45         5.01 o
   8   6   5         16.15         12.82         7.25 o
   9   6   5          3.94          4.62         5.73 o
 -11   7   5        185.30        169.61        18.63 o
 -10   7   5          3.27          1.59         7.13 o
  -9   7   5        198.94        162.47        15.85 o
  -8   7   5        251.80        277.00        18.63 o
  -7   7   5         71.52         80.59        13.87 o
  -6   7   5          0.00         -1.17         3.76 o
  -5   7   5        586.27        576.10        14.84 o
  -4   7   5        423.88        427.32        11.87 o
  -3   7   5          4.63          8.46         2.56 o
  -2   7   5         11.90          9.33         6.59 o
  -1   7   5        171.17        184.73        14.27 o
   0   7   5       1427.00       1362.80        35.03 o
   1   7   5          0.56          1.66         4.90 o
   2   7   5        709.08        695.05        14.98 o
   3   7   5         42.24         48.12         4.87 o
   4   7   5         26.01         27.01         7.18 o
   5   7   5          1.23          5.06         4.03 o
   6   7   5          5.05          2.65         4.24 o
   7   7   5          9.61          2.72         6.12 o
   8   7   5          1.50         -3.03        10.11 o
 -10   8   5         91.31         76.88        13.47 o
  -9   8   5         50.31         48.74        10.70 o
  -8   8   5          7.42          7.93         6.74 o
  -7   8   5         42.39         51.68         7.03 o
  -6   8   5         33.74         28.26         5.26 o
  -5   8   5        542.44        546.55        14.48 o
  -4   8   5        145.49        153.91         7.98 o
  -3   8   5          7.65          3.34         5.08 o
  -2   8   5        520.80        504.87        17.01 o
  -1   8   5        773.78        735.86        21.19 o
   0   8   5         13.96         13.84         6.37 o
   1   8   5        757.70        722.98        54.69 o
   2   8   5         67.50         66.91         9.71 o
   3   8   5         26.03         19.98         7.11 o
   4   8   5          0.49         -0.77         3.27 o
   5   8   5          5.08          5.51         3.97 o
   6   8   5         79.82         82.97         8.07 o
   7   8   5         17.32         22.83         7.38 o
   8   8   5          6.48          9.11         8.32 o
 -10   9   5          4.20          5.55         8.72 o
  -9   9   5         23.50         19.42         8.72 o
  -8   9   5        102.27        131.17        13.08 o
  -7   9   5         29.40         24.99         5.99 o
  -6   9   5        412.99        405.79        26.55 o
  -5   9   5         58.31         65.90        16.45 o
  -4   9   5         78.08         86.04        11.14 o
  -3   9   5        276.33        305.37        14.45 o
  -2   9   5        211.49        218.04        12.74 o
  -1   9   5          3.19         -4.67         4.72 o
   0   9   5        192.37        180.33        14.15 o
   1   9   5        199.97        206.69        15.27 o
   2   9   5         21.23         30.03         7.81 o
   3   9   5          0.06         -2.91         5.57 o
   4   9   5         27.04         20.77         8.35 o
   5   9   5        108.23        129.88        13.80 o
   6   9   5         15.21         27.74        15.85 o
  -6  10   5          1.98         -2.38         7.53 o
  -5  10   5          0.75         -5.01         5.99 o
  -4  10   5         11.53          6.19        13.47 o
  -3  10   5        186.35        180.03        17.35 o
  -2  10   5         19.76         17.57         6.69 o
  -1  10   5         41.99         51.68         9.87 o
   0  10   5         51.29         49.54        10.04 o
   1  10   5         54.76         47.19        27.74 o
   2  10   5          9.17          5.69         6.83 o
   3  10   5         47.13         63.45        11.17 o
   4  10   5         68.56         81.71        12.24 o
   5  10   5          2.91          2.47         7.55 o
  -5  11   5         41.12         45.57        13.47 o
  -4  11   5         29.73         27.43         9.52 o
  -3  11   5         21.35         19.62        15.26 o
  -2  11   5         16.46         22.04         8.54 o
  -1  11   5        222.37        206.48        16.67 o
   0  11   5         36.04         47.09        10.22 o
   1  11   5         25.84         35.91         9.62 o
   2  11   5         16.27         19.55         8.63 o
   3  11   5         24.54         24.39         9.04 o
   4  11   5          0.38          7.93        12.28 o
  -2  12   5        245.56        236.98        26.55 o
  -1  12   5         26.25         38.04        15.45 o
   0  12   5         79.51         81.24        19.02 o
   1  12   5         70.57         72.92        19.42 o
  -2 -16   6         23.09         -0.79        11.49 o
  -1 -16   6         49.06         43.91        12.09 o
   0 -16   6          1.71          5.51         7.61 o
   1 -16   6         23.89         33.88         9.36 o
   2 -16   6         56.76         61.62        11.17 o
   3 -16   6         24.45         26.75        16.25 o
  -5 -15   6         12.41         31.31        15.06 o
  -4 -15   6         20.50         19.81        13.08 o
  -3 -15   6          1.24          3.96        11.89 o
  -2 -15   6         64.08         86.16        16.25 o
  -1 -15   6         10.42         20.66         8.35 o
   0 -15   6        120.32        133.68        22.59 o
   1 -15   6        111.98        119.14        13.13 o
   2 -15   6          7.17          6.16         7.22 o
   3 -15   6        115.62         99.65        12.18 o
   4 -15   6         88.65         58.10        10.64 o
   5 -15   6          8.05          8.70         5.05 o
  -6 -14   6         25.07         36.75        17.83 o
  -5 -14   6          9.30         16.50        15.85 o
  -4 -14   6          2.98          3.01         5.94 o
  -3 -14   6        152.08        162.72        11.52 o
  -2 -14   6          8.45          4.84         4.79 o
  -1 -14   6        483.71        530.73        15.76 o
   0 -14   6         71.17         79.82         7.00 o
   1 -14   6         31.51         21.43        14.84 o
   2 -14   6         16.25         16.13         4.74 o
   3 -14   6         49.91         50.43         6.42 o
   4 -14   6         94.04        112.33         9.58 o
   5 -14   6         13.82         12.70         5.25 o
   6 -14   6          0.72         -4.32         4.52 o
   7 -14   6         45.53         54.05        13.47 o
  -7 -13   6         10.34          3.96         9.51 o
  -6 -13   6          0.70          4.29         6.66 o
  -5 -13   6         62.56         60.32         8.99 o
  -4 -13   6        153.15        174.69        10.66 o
  -3 -13   6         44.74         47.14         7.55 o
  -2 -13   6        330.19        331.07        12.52 o
  -1 -13   6         17.86         17.50         4.61 o
   0 -13   6         26.78         33.18         5.06 o
   1 -13   6          0.72          0.59         3.44 o
   2 -13   6          4.41          3.42         3.91 o
   3 -13   6         20.51         18.15         7.68 o
   4 -13   6         24.42         23.40         5.25 o
   5 -13   6          1.06          3.23         4.42 o
   6 -13   6         70.37         82.11        10.89 o
   7 -13   6         82.32         72.40         8.26 o
   8 -13   6         26.75         38.35         8.57 o
  -9 -12   6          6.30         10.30        11.10 o
  -8 -12   6         12.94         10.30         9.91 o
  -7 -12   6         15.21         11.89         9.11 o
  -6 -12   6         82.57         86.41        19.81 o
  -5 -12   6        140.15        138.04        11.55 o
  -4 -12   6        101.59        115.87         8.51 o
  -3 -12   6        478.73        487.61        13.30 o
  -2 -12   6          2.61          3.94         3.72 o
  -1 -12   6         80.98         87.89         6.87 o
   0 -12   6        100.20         99.39         7.92 o
   1 -12   6         59.81         60.62         6.54 o
   2 -12   6        658.08        646.34        16.49 o
   3 -12   6          3.39          2.26         3.67 o
   4 -12   6        233.81        225.41        15.34 o
   5 -12   6        131.17        121.72         8.38 o
   6 -12   6         65.48         56.32         6.93 o
   7 -12   6         20.33         29.28         6.11 o
   8 -12   6        128.85        136.54        12.45 o
   9 -12   6         11.18          7.89         6.86 o
  -9 -11   6          7.11         25.76        12.28 o
  -8 -11   6         59.27         62.22        13.08 o
  -7 -11   6         11.76          5.15         8.32 o
  -6 -11   6         59.37         70.24        10.11 o
  -5 -11   6          5.60         14.31         6.36 o
  -4 -11   6        287.67        286.29        18.26 o
  -3 -11   6         26.10         32.06         4.57 o
  -2 -11   6         39.68         38.96         8.00 o
  -1 -11   6         48.47         49.25         5.51 o
   0 -11   6        246.12        265.60        10.08 o
   1 -11   6        561.88        572.02        14.84 o
   2 -11   6         54.54         50.02         6.19 o
   3 -11   6        438.61        433.73        13.08 o
   4 -11   6        330.92        324.50        11.57 o
   5 -11   6         45.39         40.37         6.53 o
   6 -11   6          2.40          0.57         3.94 o
   7 -11   6        196.67        200.37        10.80 o
   8 -11   6        281.56        298.34        13.32 o
   9 -11   6          2.36          0.00         5.60 o
  10 -11   6         92.30         92.73        17.83 o
 -10 -10   6         62.54         43.19        13.87 o
  -9 -10   6         42.55         31.70        13.08 o
  -8 -10   6          1.46          3.57         8.32 o
  -7 -10   6          6.83         15.85         8.72 o
  -6 -10   6          3.78          1.01         4.07 o
  -5 -10   6        127.35        137.02         8.30 o
  -4 -10   6        124.97        133.19         7.85 o
  -3 -10   6         39.07         40.02         4.62 o
  -2 -10   6         96.65         92.31         8.21 o
  -1 -10   6        466.31        441.49        12.41 o
   0 -10   6        652.86        646.95        15.37 o
   1 -10   6          5.42          3.58         3.09 o
   2 -10   6        459.53        439.65        12.51 o
   3 -10   6        344.68        329.01        14.15 o
   4 -10   6        169.08        149.18         8.04 o
   5 -10   6         79.43         79.45         6.68 o
   6 -10   6        136.43        127.65         8.98 o
   7 -10   6        383.95        372.29        13.42 o
   8 -10   6         57.23         67.92        12.20 o
   9 -10   6         20.35         27.74        14.86 o
  10 -10   6        149.93        193.52        22.19 o
 -11  -9   6        109.59        101.84        19.02 o
 -10  -9   6        145.10        126.81        19.02 o
  -9  -9   6         16.59         21.80        10.30 o
  -8  -9   6          3.98         19.02         9.91 o
  -7  -9   6        125.09        125.22        15.85 o
  -6  -9   6        168.21        178.16         8.92 o
  -5  -9   6        657.97        641.70        15.94 o
  -4  -9   6        151.51        149.97         9.85 o
  -3  -9   6         16.64         15.59         3.39 o
  -2  -9   6        868.34        837.63        17.90 o
  -1  -9   6        512.92        520.41        19.97 o
   0  -9   6        177.35        164.51        10.07 o
   1  -9   6         46.18         50.51         4.86 o
   2  -9   6        119.81        103.98         6.24 o
   3  -9   6        219.53        201.26         8.35 o
   4  -9   6        385.77        355.20        18.74 o
   5  -9   6          8.85         13.27         3.95 o
   6  -9   6        715.48        693.72        17.53 o
   7  -9   6         64.64         58.29         6.33 o
   8  -9   6        278.81        290.21        12.09 o
   9  -9   6        205.46        237.59        15.25 o
  10  -9   6          1.23          4.68         6.26 o
  11  -9   6         33.70         33.65         9.53 o
 -11  -8   6         33.14         30.51        13.08 o
 -10  -8   6         14.52         11.49        11.10 o
  -9  -8   6         38.87         42.40        11.89 o
  -8  -8   6         66.06         61.03        13.47 o
  -7  -8   6        114.49        116.51        14.66 o
  -6  -8   6        492.15        527.86        15.13 o
  -5  -8   6          5.26          8.66         3.53 o
  -4  -8   6        652.46        644.10        14.79 o
  -3  -8   6        312.13        308.93         8.59 o
  -2  -8   6        479.73        455.84        10.00 o
  -1  -8   6        284.46        262.40         7.45 o
   0  -8   6         38.54         34.49         3.36 o
   1  -8   6         85.31         85.04         4.52 o
   2  -8   6        303.83        300.94         9.42 o
   3  -8   6        315.73        309.94         8.39 o
   4  -8   6        988.37        936.06        26.64 o
   5  -8   6       3680.12       3392.33        48.88 o
   6  -8   6         57.39         51.48         5.71 o
   7  -8   6        924.20        886.33        20.33 o
   8  -8   6        188.71        179.93        12.71 o
   9  -8   6         12.62         20.51         6.71 o
  10  -8   6          0.04         -4.27         4.27 o
  11  -8   6          2.46         -0.24         5.92 o
 -12  -7   6         11.33          5.94        11.49 o
 -11  -7   6          1.20         -0.79         9.91 o
 -10  -7   6         55.56         51.12        14.27 o
  -9  -7   6         31.50         13.08         9.51 o
  -8  -7   6        650.01        675.66        34.08 o
  -7  -7   6        751.58        700.62        32.49 o
  -6  -7   6        104.87        103.68         5.41 o
  -5  -7   6        642.51        682.35        12.87 o
  -4  -7   6         24.11         26.95         3.23 o
  -3  -7   6        130.50        121.74         4.71 o
  -2  -7   6         14.00         14.20         2.65 o
  -1  -7   6        194.41        194.93         6.52 o
   0  -7   6        457.79        442.93        10.50 o
   1  -7   6        232.96        231.56        11.18 o
   2  -7   6        375.16        377.30         9.98 o
   3  -7   6       1139.39       1077.26        19.44 o
   4  -7   6       2416.41       2245.77        47.18 o
   5  -7   6        127.10        108.51         6.60 o
   6  -7   6        567.61        581.04        15.39 o
   7  -7   6        273.06        298.07         9.92 o
   8  -7   6         30.35         29.79         5.31 o
   9  -7   6         39.58         56.43        15.65 o
  10  -7   6         43.43         54.61         7.77 o
  11  -7   6          5.00         10.10         5.91 o
 -12  -6   6          1.70          3.57        11.10 o
 -11  -6   6          7.33         12.28        11.10 o
 -10  -6   6         11.83         12.68        10.30 o
  -9  -6   6        332.64        360.22        25.36 o
  -8  -6   6        819.74        822.66        61.62 o
  -7  -6   6          4.89         13.06         5.04 o
  -6  -6   6        859.34        865.79        14.71 o
  -5  -6   6         99.96        103.09         4.84 o
  -4  -6   6        322.64        316.90        10.30 o
  -3  -6   6        727.30        721.17        12.76 o
  -2  -6   6        132.19        131.30         8.37 o
  -1  -6   6       1273.00       1306.87        21.04 o
   0  -6   6        211.35        220.18         7.09 o
   1  -6   6        110.18        109.34         9.71 o
   2  -6   6        125.54        105.46         5.34 o
   3  -6   6       2958.55       2737.10        38.65 o
   4  -6   6        250.67        240.89         8.53 o
   5  -6   6       1195.26       1164.20        23.65 o
   6  -6   6        628.94        579.35        15.22 o
   7  -6   6         11.16         18.36         4.37 o
   8  -6   6          5.73          9.70         4.37 o
   9  -6   6        143.08        148.62         8.75 o
  10  -6   6        238.89        237.05        12.57 o
  11  -6   6          4.63          7.20         5.25 o
 -12  -5   6          3.95          7.93        11.49 o
 -11  -5   6          0.45         18.63        12.28 o
 -10  -5   6        142.73        160.89        20.21 o
  -9  -5   6        237.00        256.24        14.55 o
  -8  -5   6         33.67         47.22         7.50 o
  -7  -5   6        192.31        199.96        11.22 o
  -6  -5   6         54.81         61.07         3.79 o
  -5  -5   6        122.10        122.12         5.05 o
  -4  -5   6       1909.63       2008.43        25.17 o
  -3  -5   6          7.36          3.74         2.50 o
  -2  -5   6       2129.04       2201.93        31.49 o
  -1  -5   6        800.22        857.96        15.33 o
   0  -5   6          9.91          5.85         3.76 o
   1  -5   6        322.28        258.84        12.88 o
   2  -5   6       3198.37       2996.19        40.55 o
   3  -5   6        115.82        107.47         5.49 o
   4  -5   6        259.10        249.70         8.53 o
   5  -5   6        740.81        688.90        15.61 o
   6  -5   6        776.56        730.65        19.78 o
   7  -5   6        110.03        109.29         7.53 o
   8  -5   6        340.55        352.47        17.96 o
   9  -5   6        171.18        178.09        14.41 o
  10  -5   6          2.70         -0.44         4.27 o
  11  -5   6         23.26         25.01         5.56 o
  12  -5   6          8.17         17.44        10.70 o
 -13  -4   6          0.27          9.11        12.28 o
 -12  -4   6          5.28         -2.77        10.70 o
 -11  -4   6          1.23         -3.89         8.72 o
 -10  -4   6         44.53         52.59         8.82 o
  -9  -4   6          6.49          5.60         5.13 o
  -8  -4   6         36.93         49.99         7.67 o
  -7  -4   6          7.29          8.67         8.92 o
  -6  -4   6        282.38        276.70         6.75 o
  -5  -4   6        311.61        288.50         6.54 o
  -4  -4   6       1504.76       1482.60        29.54 o
  -3  -4   6        104.01         82.57         4.76 o
  -2  -4   6       1022.63       1170.51        23.52 o
  -1  -4   6         97.14        117.26         5.11 o
   0  -4   6          9.90         10.86         2.56 o
   1  -4   6       1126.13       1123.84        18.40 o
   2  -4   6        502.85        474.97        10.65 o
   3  -4   6        393.19        372.93        11.61 o
   4  -4   6       2744.22       2676.54        43.14 o
   5  -4   6       2004.06       1923.02        30.67 o
   6  -4   6         17.12         20.26         4.18 o
   7  -4   6        620.70        638.41        23.91 o
   8  -4   6        808.67        817.73        17.56 o
   9  -4   6          3.21          2.29         3.77 o
  10  -4   6        108.17        112.39         8.13 o
  11  -4   6          3.72          3.24         4.70 o
  12  -4   6          2.01          1.91         5.14 o
 -13  -3   6          0.15         11.49        12.68 o
 -12  -3   6          7.87          1.94         7.39 o
 -11  -3   6         85.90         91.65        11.51 o
 -10  -3   6         41.62         39.07        18.03 o
  -9  -3   6        344.91        355.53        16.53 o
  -8  -3   6        765.80        775.05        23.46 o
  -7  -3   6        667.47        637.22        19.68 o
  -6  -3   6        316.60        318.60        15.65 o
  -5  -3   6       2446.31       2451.61        44.79 o
  -4  -3   6       1269.14       1241.73        25.91 o
  -3  -3   6        185.57        170.66         7.83 o
  -2  -3   6       1101.64       1072.25        17.60 o
  -1  -3   6        735.05        705.97        12.85 o
   0  -3   6       2460.90       2626.33        34.95 o
   1  -3   6       6274.05       6392.35        77.42 o
   2  -3   6        433.91        437.15         9.83 o
   3  -3   6       2104.88       1915.54        28.27 o
   4  -3   6       1085.16       1030.24        22.73 o
   5  -3   6         25.70         26.09         3.90 o
   6  -3   6        697.05        729.63        16.93 o
   7  -3   6        815.28        822.27        19.10 o
   8  -3   6        118.04        115.57         7.09 o
   9  -3   6        160.68        168.92         8.76 o
  10  -3   6         24.95         35.29         5.72 o
  11  -3   6         18.99         23.13         8.18 o
  12  -3   6         31.49         38.18         7.60 o
 -13  -2   6          0.53         -5.52         6.86 o
 -12  -2   6        108.78        156.39        19.02 o
 -11  -2   6        143.31        137.18        18.23 o
 -10  -2   6        128.57        146.78        12.29 o
  -9  -2   6        614.39        587.36        27.15 o
  -8  -2   6        354.12        365.97        24.57 o
  -7  -2   6         11.05         12.84        10.11 o
  -6  -2   6       1286.53       1300.67        24.86 o
  -5  -2   6        689.01        684.95        18.31 o
  -4  -2   6          7.59         13.59         5.15 o
  -3  -2   6       1219.60       1280.34        25.48 o
  -2  -2   6        189.92        188.71         5.99 o
  -1  -2   6       3709.70       4005.77        50.11 o
   0  -2   6       1775.09       1759.64        24.76 o
   1  -2   6         22.32         21.39         2.62 o
   2  -2   6       3223.96       2994.10        39.56 o
   3  -2   6        842.24        834.23        15.33 o
   4  -2   6        988.52        968.74        18.16 o
   5  -2   6       1434.12       1455.46        34.26 o
   6  -2   6        174.32        158.10         6.75 o
   7  -2   6         15.47         14.35         3.68 o
   8  -2   6        283.12        285.86        10.08 o
   9  -2   6         48.00         53.80         6.08 o
  10  -2   6          8.64         10.86         4.50 o
  11  -2   6         68.57         69.49         7.15 o
  12  -2   6          4.02         -0.79         7.93 o
 -13  -1   6        183.28        189.03        22.59 o
 -12  -1   6        183.62        167.06        14.72 o
 -11  -1   6         89.12        103.60        13.08 o
 -10  -1   6        197.92        231.93        20.80 o
  -9  -1   6          4.12         -3.89         4.46 o
  -8  -1   6          0.62          8.09         4.74 o
  -7  -1   6        169.86        167.92        10.16 o
  -6  -1   6         22.16         18.56         4.74 o
  -5  -1   6         83.09         81.59         6.54 o
  -4  -1   6          0.81          3.17         2.76 o
  -3  -1   6          7.91          6.72         2.76 o
  -2  -1   6       2040.74       2126.72        29.06 o
  -1  -1   6       2049.62       2030.90        22.78 o
   0  -1   6        335.88        378.13         6.56 o
   1  -1   6       9904.81      10014.19       117.19 o
   2  -1   6       1036.32        999.96        16.47 o
   3  -1   6         53.22         63.40         3.63 o
   4  -1   6       1250.47       1243.66        18.35 o
   5  -1   6       3069.54       2944.83        36.58 o
   6  -1   6        343.25        333.31         8.08 o
   7  -1   6        324.74        306.45         9.70 o
   8  -1   6         26.17         19.52         4.19 o
   9  -1   6         43.79         63.34         5.98 o
  10  -1   6        150.62        131.54         8.23 o
  11  -1   6          4.44          2.41         4.30 o
 -13   0   6         22.74         16.25        10.70 o
 -12   0   6         75.23         93.52        16.25 o
 -11   0   6        140.16        119.23        12.13 o
 -10   0   6          0.96          3.44         5.70 o
  -9   0   6         54.04         65.39         8.46 o
  -8   0   6         16.47         19.24         5.70 o
  -7   0   6         44.49         46.36         6.43 o
  -6   0   6        440.12        434.58        14.66 o
  -5   0   6        117.01        120.41        10.11 o
  -4   0   6        448.87        457.71        17.04 o
  -3   0   6        898.97        822.70        13.82 o
  -2   0   6       2467.00       2458.35        33.16 o
  -1   0   6        612.61        677.58         7.73 o
   0   0   6       1345.03       1277.40        13.88 o
   1   0   6       4015.29       4194.75        44.08 o
   2   0   6         80.06        106.47         6.31 o
   3   0   6        462.36        451.89        10.40 o
   4   0   6       1237.48       1217.18        17.50 o
   5   0   6        120.45        124.38         5.57 o
   6   0   6        296.93        290.88         6.94 o
   7   0   6        333.81        332.40         8.90 o
   8   0   6          1.95         -1.45         2.99 o
   9   0   6         11.03          5.81         3.73 o
  10   0   6          0.76          3.35         4.01 o
  11   0   6         52.18         56.87         7.78 o
 -13   1   6         56.17         66.58        15.45 o
 -12   1   6         33.03         25.76        11.10 o
 -11   1   6          0.89         -0.79         7.93 o
 -10   1   6         13.34         11.10         7.93 o
  -9   1   6          7.45          5.75         7.73 o
  -8   1   6        576.20        534.10        18.59 o
  -7   1   6        221.46        227.81         8.61 o
  -6   1   6        230.33        236.19         8.54 o
  -5   1   6       1407.85       1386.11        28.57 o
  -4   1   6        336.77        365.04        21.20 o
  -3   1   6        850.57        849.72        14.76 o
  -2   1   6         10.22         10.92         2.27 o
  -1   1   6        594.50        567.64        13.61 o
   0   1   6       1101.42       1073.80        14.11 o
   1   1   6        528.78        500.77         7.23 o
   2   1   6         15.64         20.78         1.95 o
   3   1   6       2347.44       2320.58        23.22 o
   4   1   6        688.77        707.80        11.66 o
   5   1   6        571.70        572.42        10.67 o
   6   1   6        743.26        757.96        16.30 o
   7   1   6         19.66         24.89         4.77 o
   8   1   6          2.45          3.31         3.88 o
   9   1   6          1.63          1.98         4.30 o
  10   1   6         16.30          8.57         4.98 o
  11   1   6         26.74         31.11         6.46 o
 -13   2   6         22.03         28.14        13.08 o
 -12   2   6         47.59         36.46        12.28 o
 -11   2   6        117.80        131.17        16.64 o
 -10   2   6         26.06         36.06        10.70 o
  -9   2   6        667.38        588.08        28.14 o
  -8   2   6        175.29        166.44        14.66 o
  -7   2   6        406.74        399.05        11.64 o
  -6   2   6        311.59        326.29        10.21 o
  -5   2   6         33.20         28.11         3.88 o
  -4   2   6        110.37        110.91         5.61 o
  -3   2   6        613.71        620.66        13.38 o
  -2   2   6       1071.27       1076.80        17.74 o
  -1   2   6       1764.52       1775.56        27.05 o
   0   2   6        441.26        420.15        13.04 o
   1   2   6        440.03        465.51         7.35 o
   2   2   6       3315.68       3318.38        31.22 o
   3   2   6        686.64        708.13        12.12 o
   4   2   6       2121.97       1993.05        26.97 o
   5   2   6        794.92        839.32        15.42 o
   6   2   6         68.30         60.17         4.77 o
   7   2   6         48.17         40.61         5.37 o
   8   2   6         30.19         29.10         5.42 o
   9   2   6          8.27          2.54         4.25 o
  10   2   6         95.94        102.76         9.24 o
  11   2   6         15.61         14.42         5.58 o
 -12   3   6         32.79         35.27        12.28 o
 -11   3   6         59.57         64.20        13.08 o
 -10   3   6        158.65        119.68        14.66 o
  -9   3   6         95.09        118.49        13.87 o
  -8   3   6        443.81        411.74        22.19 o
  -7   3   6         10.19          7.27         3.71 o
  -6   3   6        386.25        414.91        16.64 o
  -5   3   6        352.71        345.29         8.94 o
  -4   3   6        806.02        785.48        14.49 o
  -3   3   6       1939.65       2020.87        47.77 o
  -2   3   6       2690.99       2683.84        78.87 o
  -1   3   6        101.23         98.67         5.47 o
   0   3   6       2290.12       2207.56        27.84 o
   1   3   6       3628.15       3586.68        52.61 o
   2   3   6        293.99        310.44         8.52 o
   3   3   6        851.50        858.79        14.85 o
   4   3   6       1440.79       1372.66        21.10 o
   5   3   6        120.09        112.15         7.09 o
   6   3   6         67.88         61.84         5.14 o
   7   3   6          9.16          8.32         4.07 o
   8   3   6         17.66         19.38         4.89 o
   9   3   6        241.26        223.55        11.81 o
  10   3   6          8.36          7.20         8.67 o
 -12   4   6         45.54         60.63        13.87 o
 -11   4   6        317.52        313.46        23.38 o
 -10   4   6          1.68          1.19         4.76 o
  -9   4   6        416.78        402.37        15.46 o
  -8   4   6         55.58         57.66        11.69 o
  -7   4   6          1.89          2.96         3.13 o
  -6   4   6        618.99        602.26        23.38 o
  -5   4   6        266.51        243.09        10.72 o
  -4   4   6        891.51        869.84        20.94 o
  -3   4   6       3556.62       3375.21        47.44 o
  -2   4   6        856.24        856.73        16.77 o
  -1   4   6         94.15         96.02         5.82 o
   0   4   6       2313.28       2281.03        34.69 o
   1   4   6       1505.35       1464.86        21.30 o
   2   4   6         18.31         19.65         3.18 o
   3   4   6        620.62        632.79        11.75 o
   4   4   6          6.66          4.43         2.71 o
   5   4   6          1.09          0.60         2.67 o
   6   4   6          2.56          0.58         2.68 o
   7   4   6         23.72         13.54        13.00 o
   8   4   6         79.80         74.92         7.77 o
   9   4   6          0.37         -1.42         4.60 o
  10   4   6         42.89         25.44         6.64 o
 -12   5   6         22.40         15.85        10.30 o
 -11   5   6          2.50          5.55         8.32 o
 -10   5   6          0.74          7.13         7.53 o
  -9   5   6         20.71         23.38         8.72 o
  -8   5   6         14.98         17.83         7.53 o
  -7   5   6        197.34        212.59        17.04 o
  -6   5   6        299.67        321.15        13.03 o
  -5   5   6        225.61        198.43         9.98 o
  -4   5   6       1071.08       1088.31        20.67 o
  -3   5   6         68.69         61.42         4.78 o
  -2   5   6        281.25        307.17        17.85 o
  -1   5   6        655.45        664.30        14.37 o
   0   5   6         99.60         95.69         5.61 o
   1   5   6         64.12         80.25        10.23 o
   2   5   6        551.80        559.93        14.07 o
   3   5   6        182.11        182.34        11.73 o
   4   5   6         42.23         45.29         4.91 o
   5   5   6          6.36         13.33         3.26 o
   6   5   6         96.01         95.60         6.06 o
   7   5   6        342.15        358.83        12.87 o
   8   5   6          3.07          3.41         4.15 o
   9   5   6         89.66         85.08         8.05 o
 -11   6   6          0.26         -2.77         7.93 o
 -10   6   6          0.81         -6.34         6.34 o
  -9   6   6         30.05         15.45         8.32 o
  -8   6   6        138.80        126.02        13.47 o
  -7   6   6          3.34         -0.53         4.06 o
  -6   6   6        287.42        303.87        12.95 o
  -5   6   6         82.48         84.37         7.03 o
  -4   6   6          5.71          6.84         3.37 o
  -3   6   6        211.01        215.23         8.14 o
  -2   6   6        536.08        539.94        22.37 o
  -1   6   6        490.01        500.13        11.84 o
   0   6   6         11.29         11.85         4.38 o
   1   6   6        963.23        974.62        19.26 o
   2   6   6        738.21        719.85        16.41 o
   3   6   6          1.83          3.77         3.30 o
   4   6   6         47.24         49.91         5.79 o
   5   6   6         61.55         70.54         6.11 o
   6   6   6         50.93         49.65         7.72 o
   7   6   6          4.68          9.07         5.08 o
   8   6   6          0.51          1.39         5.27 o
 -11   7   6         76.53         86.79        14.66 o
 -10   7   6        100.71        105.41        14.66 o
  -9   7   6          0.39          0.40         6.34 o
  -8   7   6         29.43         25.36         8.32 o
  -7   7   6         59.47         75.90         7.89 o
  -6   7   6        111.82        109.87        13.08 o
  -5   7   6        116.56        125.04         8.28 o
  -4   7   6          2.21          6.34         5.94 o
  -3   7   6        278.26        271.19         8.73 o
  -2   7   6       1051.16       1113.94        45.37 o
  -1   7   6        119.24        103.00        12.28 o
   0   7   6       1255.32       1266.47        43.00 o
   1   7   6        729.13        753.80        45.37 o
   2   7   6        152.73        158.03         7.16 o
   3   7   6        164.37        165.62         8.16 o
   4   7   6         20.18         17.06         4.54 o
   5   7   6         18.01         14.76         6.42 o
   6   7   6         37.19         36.69         6.40 o
   7   7   6         27.98         25.76         7.91 o
   8   7   6          3.47          2.72         6.66 o
 -10   8   6         15.07         15.45         9.51 o
  -9   8   6         28.02         30.12         9.51 o
  -8   8   6          9.34          5.94         6.74 o
  -7   8   6        131.28        149.06        10.28 o
  -6   8   6        102.65        125.01        14.27 o
  -5   8   6          5.42          6.87         5.55 o
  -4   8   6        369.60        381.22        25.76 o
  -3   8   6        728.34        743.76        45.77 o
  -2   8   6        100.95         94.30        10.64 o
  -1   8   6        841.28        816.51        41.01 o
   0   8   6        833.56        787.02        27.46 o
   1   8   6          6.07         11.97         6.54 o
   2   8   6        201.02        200.68        15.18 o
   3   8   6         32.67         43.38         9.52 o
   4   8   6         25.09         35.06        10.30 o
   5   8   6          9.62          8.19         7.11 o
   6   8   6          9.54         12.68        13.87 o
   7   8   6         38.10         21.00        14.66 o
  -9   9   6         15.03          9.51         7.93 o
  -8   9   6         44.94         57.46         9.91 o
  -6   9   6          8.03         11.49         9.51 o
  -5   9   6        175.97        165.65        19.02 o
  -4   9   6        210.96        232.22        22.59 o
  -3   9   6         18.09         19.37         9.31 o
  -2   9   6        330.38        295.79        17.35 o
  -1   9   6        297.16        295.98        17.93 o
   0   9   6         54.57         53.69         9.94 o
   1   9   6         91.04         89.41        11.77 o
   2   9   6          9.25          9.75         7.73 o
   3   9   6         46.26         33.05        12.88 o
   4   9   6         10.35         12.59         7.81 o
   5   9   6         26.44         21.43         9.42 o
  -6  10   6         68.37         65.39        15.06 o
  -5  10   6         95.99         83.22        16.64 o
  -4  10   6          0.50          0.40         7.93 o
  -3  10   6        356.35        346.24        20.02 o
  -2  10   6        272.04        271.40        21.20 o
  -1  10   6          3.27         -1.42         7.53 o
   0  10   6         52.00         41.05        34.67 o
   1  10   6         80.45         74.51        12.04 o
   2  10   6         77.06         79.63        12.28 o
   3  10   6         17.42         12.67         8.11 o
   4  10   6         12.39         10.83         8.14 o
  -5  11   6          6.80         11.10        10.70 o
  -4  11   6         36.32         35.27        13.87 o
  -3  11   6        185.75        207.25        24.57 o
  -2  11   6         66.87         55.85        19.22 o
  -1  11   6          5.74          3.96         7.23 o
   0  11   6         19.81         12.11         8.00 o
   1  11   6         27.19         36.06        14.27 o
   2  11   6         11.38         11.10        13.08 o
  -2  12   6         24.38         11.89        13.87 o
  -2 -16   7        219.31        221.92        27.34 o
  -1 -16   7         19.70         26.04         9.20 o
   0 -16   7         42.71         39.88        10.44 o
   1 -16   7          1.37         -3.80         7.27 o
   2 -16   7          8.19         -1.37         8.72 o
   3 -16   7         31.38         27.46         9.10 o
  -5 -15   7         10.01         21.00        13.47 o
  -4 -15   7          6.75         -9.51         9.51 o
  -3 -15   7         86.15         80.84        18.23 o
  -2 -15   7         50.38         58.24        11.33 o
  -1 -15   7          9.77          4.38         7.53 o
   0 -15   7          1.12         -2.78         6.47 o
   1 -15   7          1.52          1.77         4.81 o
   2 -15   7        148.90        156.73        12.38 o
   3 -15   7         74.07         89.78         8.18 o
   4 -15   7         42.43         45.26         7.04 o
   5 -15   7         44.30         57.31         7.59 o
  -6 -14   7          6.46         16.64         9.11 o
  -5 -14   7          2.10         -2.59         6.09 o
  -4 -14   7         39.12         40.45         8.43 o
  -3 -14   7         91.82         84.94         9.53 o
  -2 -14   7         16.13          8.17         4.94 o
  -1 -14   7         21.86         21.12         5.35 o
   0 -14   7         45.93         54.51         6.51 o
   1 -14   7          8.63         16.16         5.08 o
   2 -14   7         15.44         23.39         5.28 o
   3 -14   7          5.30          8.16         4.59 o
   4 -14   7         44.09         44.68         7.31 o
   5 -14   7         49.19         62.34         7.77 o
   6 -14   7          2.48         -0.79         4.83 o
   7 -14   7          0.64          2.05         6.83 o
  -8 -13   7         50.65         50.72        13.87 o
  -7 -13   7         17.57         25.76        10.70 o
  -6 -13   7          3.74          1.96         8.52 o
  -5 -13   7         70.45         74.56        14.86 o
  -4 -13   7        156.41        176.91        13.08 o
  -3 -13   7          0.66         -3.45         5.48 o
  -2 -13   7        123.97        142.80         8.79 o
  -1 -13   7         59.41         61.29         6.63 o
   0 -13   7          1.41         -3.50         3.53 o
   1 -13   7         49.96         59.18         6.35 o
   2 -13   7         45.77         57.09         6.44 o
   3 -13   7          1.64          2.79         5.79 o
   4 -13   7          1.47          4.24         5.54 o
   5 -13   7         91.85         85.19         7.87 o
   6 -13   7          0.78         -3.64         5.70 o
   7 -13   7        317.62        321.96        14.21 o
   8 -13   7        102.29         90.81        11.21 o
  -9 -12   7         51.58         57.86        15.06 o
  -8 -12   7         42.35         45.18        13.47 o
  -7 -12   7         12.80         16.64         9.11 o
  -6 -12   7        145.22        152.74        21.00 o
  -5 -12   7        777.77        769.89        24.70 o
  -4 -12   7         86.23         77.78         8.91 o
  -3 -12   7        859.92        860.84        20.91 o
  -2 -12   7        494.46        476.12        17.14 o
  -1 -12   7         53.10         48.73         5.89 o
   0 -12   7         20.88         26.71         5.83 o
   1 -12   7         20.10         11.62         4.28 o
   2 -12   7          8.72          1.48         3.64 o
   3 -12   7        201.72        194.29         9.70 o
   4 -12   7        345.70        319.49        12.33 o
   5 -12   7          3.59         -1.78         5.35 o
   6 -12   7        489.98        491.65        16.25 o
   7 -12   7        134.85        150.24        10.66 o
   8 -12   7         45.12         59.97         8.19 o
   9 -12   7         68.50         61.03        15.45 o
  -9 -11   7        132.96        134.34        18.63 o
  -8 -11   7         67.49         57.46        13.47 o
  -7 -11   7        131.68        144.25        17.44 o
  -6 -11   7        965.49        987.75        28.30 o
  -5 -11   7         20.01         16.13        11.69 o
  -4 -11   7        736.47        727.24        18.41 o
  -3 -11   7         52.48         46.48         6.05 o
  -2 -11   7        212.66        186.58         9.27 o
  -1 -11   7         84.80         81.92         6.63 o
   0 -11   7        247.95        230.37         9.66 o
   1 -11   7        146.64        135.19         9.79 o
   2 -11   7        644.12        606.89        15.80 o
   3 -11   7         26.27         21.86         4.63 o
   4 -11   7         79.73         72.59         8.80 o
   5 -11   7        375.63        387.51        13.30 o
   6 -11   7        133.85        141.45         9.21 o
   7 -11   7         71.36         71.40         7.69 o
   8 -11   7        117.32        126.34         9.82 o
   9 -11   7          1.03          3.32         6.58 o
 -10 -10   7         48.67         57.46        15.45 o
  -9 -10   7          4.14          7.13         9.51 o
  -8 -10   7         91.85         85.20        15.45 o
  -7 -10   7        409.73        401.43        25.36 o
  -6 -10   7         18.89         16.10         6.15 o
  -5 -10   7        532.58        572.29        18.41 o
  -4 -10   7        159.43        165.78         8.46 o
  -3 -10   7        178.89        181.65         8.93 o
  -2 -10   7         42.89         44.93         5.41 o
  -1 -10   7        193.44        177.10         9.15 o
   0 -10   7        161.65        157.14         8.09 o
   1 -10   7        283.18        308.68        10.62 o
   2 -10   7         62.50         55.09         5.56 o
   3 -10   7         91.48        101.66         6.89 o
   4 -10   7        741.14        727.09        17.63 o
   5 -10   7        147.63        157.60         8.82 o
   6 -10   7         80.39         72.70        10.14 o
   7 -10   7        134.09        126.32         8.82 o
   8 -10   7        155.29        150.29        10.03 o
   9 -10   7         26.24         18.02        14.46 o
  10 -10   7          0.44         -0.47         6.58 o
 -11  -9   7         38.95         28.14        13.47 o
 -10  -9   7          7.72          5.94        10.70 o
  -9  -9   7         55.94         51.91        13.47 o
  -8  -9   7        390.44        425.60        27.74 o
  -7  -9   7        141.54        117.30        15.06 o
  -6  -9   7        706.45        702.89        21.55 o
  -5  -9   7        337.46        298.45        17.92 o
  -4  -9   7         68.88         74.99         5.85 o
  -3  -9   7         34.90         35.50         4.93 o
  -2  -9   7        251.00        250.91         9.50 o
  -1  -9   7        173.11        158.07        11.76 o
   0  -9   7        279.42        263.31        12.56 o
   1  -9   7         26.85         26.55         4.18 o
   2  -9   7         45.88         44.10         4.89 o
   3  -9   7         41.96         38.14         4.81 o
   4  -9   7        392.33        401.80        12.32 o
   5  -9   7         59.11         66.47         6.22 o
   6  -9   7        215.91        218.98         9.98 o
   7  -9   7        202.06        200.54        12.52 o
   8  -9   7         34.61         29.52         5.94 o
   9  -9   7         10.47          4.35         5.58 o
  10  -9   7         87.86         94.95        11.89 o
 -11  -8   7          0.94          5.94        11.10 o
 -10  -8   7         26.17         24.17        11.49 o
  -9  -8   7        140.82        128.00        17.83 o
  -8  -8   7         29.11         24.17        10.30 o
  -7  -8   7        211.59        184.67        17.44 o
  -6  -8   7        358.77        362.84        15.85 o
  -5  -8   7        255.06        261.96         9.44 o
  -4  -8   7          9.57          2.32         2.93 o
  -3  -8   7        650.90        651.02        12.98 o
  -2  -8   7        798.79        791.63        14.28 o
  -1  -8   7          2.70          5.28         2.46 o
   0  -8   7         21.17         25.58         3.31 o
   1  -8   7         57.76         56.63         4.65 o
   2  -8   7        151.52        150.81         8.52 o
   3  -8   7        873.50        840.25        17.46 o
   4  -8   7        120.47        117.90         6.94 o
   5  -8   7        360.51        339.78        11.44 o
   6  -8   7        433.94        404.77        15.96 o
   7  -8   7         45.86         49.07         5.98 o
   8  -8   7         31.70         32.81         5.96 o
   9  -8   7         16.15         20.12         7.14 o
  10  -8   7         21.25         20.03         9.94 o
  11  -8   7          0.06         -1.85         5.11 o
 -12  -7   7          0.09          3.96        11.89 o
 -11  -7   7         10.88         -3.96        10.30 o
 -10  -7   7        146.81        141.08        19.81 o
  -9  -7   7        559.24        498.92        31.31 o
  -8  -7   7         60.32         62.61        13.47 o
  -7  -7   7       1492.18       1435.72        50.33 o
  -6  -7   7        269.93        269.78         9.69 o
  -5  -7   7         23.64         27.08         3.22 o
  -4  -7   7        274.47        241.51         8.61 o
  -3  -7   7        175.94        169.47         6.44 o
  -2  -7   7         24.11         39.08         6.03 o
  -1  -7   7          0.12          1.57         2.36 o
   0  -7   7        677.65        614.83        13.26 o
   1  -7   7         57.51         58.83         4.99 o
   2  -7   7       1539.51       1515.55        26.01 o
   3  -7   7        159.87        140.76        11.41 o
   4  -7   7       2105.15       1956.12        31.41 o
   5  -7   7        755.30        727.43        21.89 o
   6  -7   7         51.70         50.29         5.75 o
   7  -7   7        180.71        194.63         9.99 o
   8  -7   7        155.81        161.32        10.09 o
   9  -7   7         73.98         70.51         9.76 o
  10  -7   7          8.45         10.65         5.86 o
  11  -7   7          0.26          0.31         5.00 o
 -12  -6   7         27.83         28.14        13.87 o
 -11  -6   7        146.79        135.53        21.40 o
 -10  -6   7        462.77        435.51        30.12 o
  -9  -6   7         78.62         83.22        15.85 o
  -8  -6   7       1012.38       1066.78        29.51 o
  -7  -6   7         47.59         49.95         7.14 o
  -6  -6   7        250.38        254.92         9.13 o
  -5  -6   7        235.86        213.55         8.77 o
  -4  -6   7         17.47         18.86         5.47 o
  -3  -6   7          8.87         10.64         3.03 o
  -2  -6   7        499.18        501.07        14.70 o
  -1  -6   7        255.20        244.18         8.00 o
   0  -6   7        167.27        179.91         6.93 o
   1  -6   7       2282.47       2172.84        31.79 o
   2  -6   7        441.17        427.65        14.87 o
   3  -6   7       2258.74       2123.93        32.25 o
   4  -6   7       2181.44       2009.82        31.71 o
   5  -6   7        209.72        208.02        10.28 o
   6  -6   7        385.26        362.26        12.07 o
   7  -6   7         85.28         83.99        12.04 o
   8  -6   7        118.49        124.96         9.07 o
   9  -6   7         90.45         97.11         9.27 o
  10  -6   7          6.48         12.80         5.87 o
  11  -6   7         62.06         61.74         8.69 o
 -12  -5   7         94.19        114.52        21.00 o
 -11  -5   7        259.91        258.77        26.15 o
 -10  -5   7         69.83         75.67        13.67 o
  -9  -5   7        893.24        870.02        27.25 o
  -8  -5   7        214.91        262.44        29.13 o
  -7  -5   7        892.62        821.80        36.85 o
  -6  -5   7        417.34        373.47        10.70 o
  -5  -5   7         11.28         21.84         5.89 o
  -4  -5   7        405.04        447.18        14.54 o
  -3  -5   7       1354.64       1347.94        26.48 o
  -2  -5   7        271.86        288.53         8.61 o
  -1  -5   7        752.13        799.93        15.25 o
   0  -5   7       2878.50       2843.90        38.95 o
   1  -5   7        431.65        407.74        16.34 o
   2  -5   7        615.54        620.13        18.30 o
   3  -5   7        766.25        748.40        15.35 o
   4  -5   7         61.97         61.90         4.97 o
   5  -5   7        145.23        144.12        10.34 o
   6  -5   7        110.65         86.30         7.12 o
   7  -5   7        390.44        375.89        13.01 o
   8  -5   7        122.50        121.72         7.61 o
   9  -5   7          6.55          3.06         4.01 o
  10  -5   7         89.92         99.62         8.34 o
  11  -5   7         44.66         34.60         6.52 o
 -12  -4   7        257.99        277.00        28.14 o
 -11  -4   7          4.02         -1.69         6.09 o
 -10  -4   7        644.70        676.19        26.35 o
  -9  -4   7          6.62         15.59         6.52 o
  -8  -4   7        444.13        415.58        18.63 o
  -7  -4   7         24.77         22.43         5.52 o
  -6  -4   7         31.28         33.07         4.07 o
  -5  -4   7        430.04        490.76        15.82 o
  -4  -4   7         26.26         21.07         4.20 o
  -3  -4   7        349.23        360.68        15.68 o
  -2  -4   7        566.63        571.85        12.27 o
  -1  -4   7        196.55        178.50         7.51 o
   0  -4   7        274.15        259.08         8.48 o
   1  -4   7        105.94         97.34         9.40 o
   2  -4   7        643.42        617.41        14.10 o
   3  -4   7         94.72         91.95         5.37 o
   4  -4   7        144.43        109.85         6.05 o
   5  -4   7         53.72         49.49         7.01 o
   6  -4   7        368.49        384.03        33.68 o
   7  -4   7         36.86         40.10         7.89 o
   8  -4   7         77.53         75.03         6.41 o
   9  -4   7        128.27        148.02         8.78 o
  10  -4   7         69.81         68.07         7.32 o
  11  -4   7         16.78         22.63         5.76 o
 -13  -3   7         45.16         38.92        10.94 o
 -12  -3   7         13.81          7.30         7.14 o
 -11  -3   7        165.67        186.20        14.94 o
 -10  -3   7         94.38         95.40        11.04 o
  -9  -3   7          4.36          4.45         5.42 o
  -8  -3   7        248.40        250.53        13.87 o
  -7  -3   7         23.57         23.71         5.52 o
  -6  -3   7        413.37        448.74        15.66 o
  -5  -3   7         17.45         26.49         5.02 o
  -4  -3   7        815.83        819.52        27.94 o
  -3  -3   7        712.42        702.46        17.65 o
  -2  -3   7        128.90        125.78         8.46 o
  -1  -3   7       1171.30       1170.95        19.00 o
   0  -3   7        927.65        950.29        16.38 o
   1  -3   7       1080.22       1073.46        21.84 o
   2  -3   7         13.89          9.53         2.89 o
   3  -3   7         45.32         36.86         3.88 o
   4  -3   7        274.90        224.01         8.15 o
   5  -3   7        616.33        608.07        25.26 o
   6  -3   7          4.43          5.14         2.96 o
   7  -3   7        314.45        310.59        12.73 o
   8  -3   7        405.83        435.42        12.78 o
   9  -3   7         15.90         16.25         4.72 o
  10  -3   7          0.13          0.64         4.10 o
  11  -3   7          2.82          6.76         5.38 o
 -13  -2   7         22.70         23.18        13.47 o
 -12  -2   7        162.78        178.55        15.62 o
 -11  -2   7        260.77        279.38        22.59 o
 -10  -2   7          0.66          1.87        10.70 o
  -9  -2   7          0.89          1.59         6.74 o
  -8  -2   7        256.10        288.53        14.27 o
  -7  -2   7       1052.17       1054.66        27.07 o
  -6  -2   7        296.89        280.08        12.41 o
  -5  -2   7       1861.06       1857.53        36.55 o
  -4  -2   7         63.07         69.13         6.15 o
  -3  -2   7         82.41         82.53         6.02 o
  -2  -2   7       1363.23       1329.12        20.72 o
  -1  -2   7         13.89         14.28         1.83 o
   0  -2   7       3331.61       3289.39        42.74 o
   1  -2   7       3418.68       3544.80        46.02 o
   2  -2   7         22.38         33.35         3.38 o
   3  -2   7       2037.38       2031.57        30.13 o
   4  -2   7        733.60        708.06        21.37 o
   5  -2   7          5.33         11.10         3.32 o
   6  -2   7        523.66        561.22        12.88 o
   7  -2   7         99.49        103.38         6.48 o
   8  -2   7          4.71          6.15         3.51 o
   9  -2   7         29.98         39.66         5.55 o
  10  -2   7          0.76         -1.62         3.88 o
  11  -2   7        121.14        126.37         8.85 o
 -13  -1   7         17.15         19.02        11.89 o
 -12  -1   7        237.40        229.05        22.59 o
 -11  -1   7         30.10         23.90         8.18 o
 -10  -1   7         39.49         29.59        13.47 o
  -9  -1   7        301.68        320.21        23.78 o
  -8  -1   7         55.45         72.72        14.86 o
  -7  -1   7        290.51        255.04        12.88 o
  -6  -1   7        778.90        761.45        20.99 o
  -5  -1   7        424.49        395.88        19.02 o
  -4  -1   7          3.50          7.53         3.36 o
  -3  -1   7       2167.41       2376.33        55.88 o
  -2  -1   7         22.92         19.13         3.02 o
  -1  -1   7      10969.24      11021.88       109.47 o
   0  -1   7       2702.18       2785.73        30.96 o
   1  -1   7       1475.23       1438.95        18.37 o
   2  -1   7       1118.87       1118.44        18.07 o
   3  -1   7         67.73         72.81         5.86 o
   4  -1   7        370.97        340.80         8.66 o
   5  -1   7          0.91          1.20         2.35 o
   6  -1   7        328.14        324.97         8.41 o
   7  -1   7         78.24         78.50         6.76 o
   8  -1   7         45.72         53.52         5.47 o
   9  -1   7          1.19          0.96         3.58 o
  10  -1   7        360.73        365.67        13.33 o
  11  -1   7         93.36        101.26         8.17 o
 -13   0   7        266.88        289.28        25.76 o
 -12   0   7          4.43         -1.59         9.51 o
 -11   0   7        155.48        150.59        17.83 o
 -10   0   7         88.50         91.23        10.66 o
  -9   0   7         19.38         26.08         8.52 o
  -8   0   7          0.18          2.75         4.47 o
  -7   0   7         15.03          8.12         6.34 o
  -6   0   7         33.06         31.81         5.42 o
  -5   0   7        173.23        169.45         9.10 o
  -4   0   7       1231.17       1249.14        26.47 o
  -3   0   7        138.92        132.76         7.38 o
  -2   0   7       1770.93       1770.80        21.24 o
  -1   0   7        737.31        724.36         9.61 o
   0   0   7        264.87        239.30         4.69 o
   1   0   7        255.98        274.53         5.44 o
   2   0   7        101.35        106.91         3.77 o
   3   0   7         24.87         25.19         2.54 o
   4   0   7          1.67          3.70         1.99 o
   5   0   7        240.25        249.77         7.22 o
   6   0   7        101.25         98.81         4.87 o
   7   0   7         81.61         84.16         5.79 o
   8   0   7         57.14         66.69         5.86 o
   9   0   7        444.41        464.63        16.67 o
  10   0   7        149.03        160.95         9.67 o
  11   0   7         35.38         42.42         6.39 o
 -13   1   7          7.24          7.93        11.10 o
 -12   1   7        150.47        134.34        18.63 o
 -11   1   7         16.76          5.55         8.32 o
 -10   1   7         19.96         22.98         9.51 o
  -9   1   7         49.82         40.82        10.30 o
  -8   1   7         69.30         72.73         8.52 o
  -7   1   7          2.96          1.79         3.31 o
  -6   1   7         11.14         15.60         4.57 o
  -5   1   7        271.02        293.50        11.63 o
  -4   1   7        115.68        110.28         7.01 o
  -3   1   7       1418.00       1452.83        26.89 o
  -2   1   7       1319.00       1325.63        22.87 o
  -1   1   7        720.58        727.54        11.17 o
   0   1   7       1168.37       1228.53        16.29 o
   1   1   7         92.74        101.14         4.43 o
   2   1   7        346.53        332.64         6.44 o
   3   1   7          2.38          4.33         2.19 o
   4   1   7        788.25        739.32        12.07 o
   5   1   7        162.68        147.22         5.53 o
   6   1   7         16.13         16.75         2.91 o
   7   1   7          2.12          4.55         3.02 o
   8   1   7        374.83        368.73        11.35 o
   9   1   7         93.41         97.72         7.18 o
  10   1   7         50.14         51.90         6.45 o
 -12   2   7         81.84         76.48        15.45 o
 -11   2   7         11.18          4.36         7.93 o
 -10   2   7          0.82         13.87         8.72 o
  -9   2   7          6.77         -5.15         5.15 o
  -8   2   7        233.32        208.05        16.64 o
  -7   2   7        321.26        347.86        13.44 o
  -6   2   7          5.34          6.07         3.49 o
  -5   2   7        203.48        207.74         9.94 o
  -4   2   7       1519.14       1536.25        25.53 o
  -3   2   7        137.55        140.89         5.46 o
  -2   2   7        472.32        479.47        13.72 o
  -1   2   7        159.91        162.89         6.32 o
   0   2   7        254.34        282.16         6.83 o
   1   2   7       2310.30       2262.90        28.26 o
   2   2   7          8.13         12.18         2.63 o
   3   2   7       1197.78       1161.70        18.34 o
   4   2   7        378.88        376.50         9.36 o
   5   2   7          1.12          0.75         2.58 o
   6   2   7         24.35         27.18         5.92 o
   7   2   7        176.70        172.43         7.80 o
   8   2   7         43.71         56.19         5.80 o
   9   2   7         22.50         22.85         4.89 o
  10   2   7         86.10        110.21         9.84 o
 -12   3   7         85.63        102.64        17.04 o
 -11   3   7        213.03        198.93        20.21 o
 -10   3   7         41.22         38.84        11.10 o
  -9   3   7        257.63        287.70        20.21 o
  -8   3   7         32.26         36.85         9.11 o
  -7   3   7         14.08         17.02         4.74 o
  -6   3   7          7.86         12.88         4.20 o
  -5   3   7         53.73         64.10         6.43 o
  -4   3   7        182.09        186.20         7.52 o
  -3   3   7         22.89         23.70         3.77 o
  -2   3   7        294.72        304.88         9.41 o
  -1   3   7        489.14        481.33        20.96 o
   0   3   7        322.37        313.11        10.24 o
   1   3   7         42.36         50.19         3.96 o
   2   3   7       1212.95       1197.83        16.98 o
   3   3   7        372.91        339.32         9.10 o
   4   3   7         43.97         58.54         4.74 o
   5   3   7         57.21         58.98         6.62 o
   6   3   7        151.78        147.30         7.36 o
   7   3   7        183.59        173.19         9.63 o
   8   3   7         21.23         11.43         6.37 o
   9   3   7        165.21        156.82        10.57 o
  10   3   7         54.30         63.81        10.27 o
 -12   4   7          0.48         -7.53         8.32 o
 -11   4   7        134.36        146.62        17.83 o
 -10   4   7        163.68        163.27        17.04 o
  -9   4   7         24.14         22.98         9.11 o
  -8   4   7          8.07         15.06         7.13 o
  -7   4   7        178.23        181.55        10.51 o
  -6   4   7        126.75        112.08         8.35 o
  -5   4   7       1884.97       1803.07        40.42 o
  -4   4   7         10.39          8.43         3.14 o
  -3   4   7        528.10        518.47        17.12 o
  -2   4   7        318.44        331.58        10.04 o
  -1   4   7        614.14        606.36        15.89 o
   0   4   7         13.08         11.72         3.36 o
   1   4   7       1465.71       1452.22        25.89 o
   2   4   7         66.99         64.60         4.72 o
   3   4   7          9.30         12.70         3.27 o
   4   4   7          1.27          1.82         2.52 o
   5   4   7         93.34         86.57         6.12 o
   6   4   7        330.54        323.84        10.51 o
   7   4   7         16.17         21.26         5.32 o
   8   4   7        209.15        214.07        28.23 o
   9   4   7        162.85        197.16        11.73 o
 -11   5   7         54.70         45.57        12.28 o
 -10   5   7         23.46         24.17         9.91 o
  -9   5   7         18.91         16.25         8.72 o
  -8   5   7         63.24         64.20        11.10 o
  -7   5   7          4.64          4.00         4.34 o
  -6   5   7        489.14        497.32        16.92 o
  -5   5   7         41.64         44.30         6.08 o
  -4   5   7        363.46        389.36        11.56 o
  -3   5   7        591.91        580.75        17.42 o
  -2   5   7         16.99         10.16         3.29 o
  -1   5   7        111.89        129.04         6.72 o
   0   5   7        204.53        212.46         8.28 o
   1   5   7        315.91        304.62        10.33 o
   2   5   7         36.46         25.63         4.29 o
   3   5   7          9.25          9.13         3.27 o
   4   5   7        103.53        101.21         8.01 o
   5   5   7        500.57        509.78        14.41 o
   6   5   7         55.27         60.68         5.51 o
   7   5   7        301.64        310.75        12.76 o
   8   5   7         83.28         88.33         9.25 o
 -11   6   7         16.31         21.00         9.91 o
 -10   6   7          1.23          2.38         7.93 o
  -9   6   7         68.58         75.69        12.28 o
  -8   6   7        139.68        126.02        13.47 o
  -7   6   7        405.90        434.70        16.64 o
  -6   6   7         62.71         65.99         8.32 o
  -5   6   7        643.33        629.32        19.11 o
  -4   6   7         21.81         23.82         4.29 o
  -3   6   7          1.30          0.82         3.37 o
  -2   6   7          1.12         -0.61         2.76 o
  -1   6   7        139.31        151.84         6.97 o
   0   6   7        289.99        274.97         9.31 o
   1   6   7         52.37         47.98         4.93 o
   2   6   7          0.67          2.11         3.49 o
   3   6   7        183.12        185.95        14.31 o
   4   6   7        337.69        336.75        12.47 o
   5   6   7          3.67          7.43         4.66 o
   6   6   7        267.20        276.58        14.20 o
   7   6   7         59.77         56.33         7.91 o
   8   6   7         18.42         20.38         6.68 o
 -10   7   7          0.53         -7.53         7.53 o
  -9   7   7        248.64        284.93        20.21 o
  -8   7   7        224.40        213.60        16.64 o
  -7   7   7         18.02         20.84         8.52 o
  -6   7   7        181.90        205.91        11.49 o
  -5   7   7         26.63         25.90         5.34 o
  -4   7   7         16.90         15.97         4.01 o
  -3   7   7         19.33         27.09         3.98 o
  -2   7   7         76.59         98.55        10.64 o
  -1   7   7        217.22        225.24        14.71 o
   0   7   7          0.15          1.55         9.71 o
   1   7   7         58.47         66.37        10.04 o
   2   7   7         32.76         22.23         7.61 o
   3   7   7        215.85        204.82         9.91 o
   4   7   7         11.78          9.95         4.40 o
   5   7   7        415.43        406.97        16.44 o
   6   7   7        163.77        176.85        16.45 o
   7   7   7         25.13         11.41        10.50 o
  -9   8   7         40.19         38.84        10.30 o
  -8   8   7         32.39         39.23         9.11 o
  -7   8   7         79.84         98.23         8.93 o
  -6   8   7         41.52         53.17         6.96 o
  -5   8   7         19.27         18.63        10.30 o
  -4   8   7         11.73         28.93        10.70 o
  -3   8   7        129.88        117.94        11.89 o
  -2   8   7        525.82        503.97        21.96 o
  -1   8   7         65.42         72.20        10.51 o
   0   8   7        219.79        173.95        14.43 o
   1   8   7        217.81        209.38        15.66 o
   2   8   7        162.56        178.75        14.85 o
   3   8   7          6.07         10.16         7.14 o
   4   8   7        211.51        212.08        16.92 o
   5   8   7        115.58        145.86        15.12 o
   6   8   7          0.24         13.47        13.47 o
  -6   9   7         71.45         62.61        14.66 o
  -5   9   7        103.79        116.51        18.23 o
  -4   9   7         95.77        105.01        17.83 o
  -3   9   7        507.79        518.86        23.24 o
  -2   9   7          1.70         -2.76         8.12 o
  -1   9   7        116.53        127.11        36.66 o
   0   9   7         22.52         23.51         8.66 o
   1   9   7         86.40         78.74        12.17 o
   2   9   7         58.74         48.69        10.32 o
   3   9   7         67.56         65.42        11.76 o
   4   9   7        133.43        137.10        15.12 o
  -6  10   7          9.30          7.13        10.70 o
  -5  10   7         55.92         21.40        11.89 o
  -4  10   7         47.87         41.21        14.27 o
  -3  10   7          3.80          0.05         7.14 o
  -2  10   7         22.61         21.80         8.35 o
  -1  10   7          1.12         -5.70        11.49 o
   0  10   7         38.29         40.02        10.65 o
   1  10   7        105.53        104.14        13.85 o
   2  10   7         43.66         42.40        17.04 o
   3  10   7        187.53        145.43        24.17 o
  -2  11   7          3.64        -10.30        10.30 o
  -1  11   7         34.58         26.55        14.66 o
   0  11   7         19.85         13.08        12.68 o
  -2 -16   8         12.93         28.17        10.20 o
  -1 -16   8        108.44         92.03        28.14 o
   0 -16   8         12.50         14.36         8.80 o
   1 -16   8          1.05         -3.58         6.94 o
   2 -16   8          0.55          1.59         6.99 o
   3 -16   8         29.89         36.82        10.16 o
  -5 -15   8         95.43         87.55        11.21 o
  -4 -15   8        144.66        183.80        22.19 o
  -3 -15   8         19.58         18.23         7.25 o
  -2 -15   8        211.39        214.63        16.10 o
  -1 -15   8          3.01         -2.13         4.53 o
   0 -15   8          3.48          6.06         4.94 o
   1 -15   8        176.35        186.27        10.70 o
   2 -15   8          6.10          6.34         4.76 o
   3 -15   8        400.23        456.19        17.11 o
   4 -15   8        107.37        118.89         9.64 o
   5 -15   8         34.25         43.03         7.26 o
  -6 -14   8         66.92         71.33        13.87 o
  -5 -14   8         82.50         89.21        11.29 o
  -4 -14   8          1.22         -2.60         5.40 o
  -3 -14   8         42.40         38.99         6.63 o
  -2 -14   8         15.26         14.18         5.22 o
  -1 -14   8         64.56         70.92         7.34 o
   0 -14   8         47.37         52.73         9.16 o
   1 -14   8         63.05         58.18         6.93 o
   2 -14   8        212.08        192.46        10.65 o
   3 -14   8          8.61         10.98         4.99 o
   4 -14   8        103.39        108.45         8.99 o
   5 -14   8         50.02         44.39         6.97 o
   6 -14   8          3.96          0.77         4.84 o
  -8 -13   8         12.32         22.19        11.49 o
  -7 -13   8         31.61         47.95        13.47 o
  -6 -13   8        111.21        100.71        11.00 o
  -5 -13   8         13.25         25.93         8.12 o
  -4 -13   8         85.84         83.87         9.70 o
  -3 -13   8         89.68         92.75        10.56 o
  -2 -13   8         41.59         35.12         6.50 o
  -1 -13   8          8.27          8.90         4.76 o
   0 -13   8        108.56         98.97         8.03 o
   1 -13   8        360.64        344.02        12.93 o
   2 -13   8          4.65          6.79         4.28 o
   3 -13   8        237.11        228.65        11.02 o
   4 -13   8         28.78         27.05         5.77 o
   5 -13   8          2.03          3.75         4.63 o
   6 -13   8          9.32         14.33         6.99 o
   7 -13   8         16.88         15.10         6.64 o
  -8 -12   8         18.52         25.76        11.10 o
  -7 -12   8         85.38         80.05        14.66 o
  -6 -12   8         34.04         39.89         8.35 o
  -5 -12   8        114.36        109.80        22.59 o
  -4 -12   8        204.81        214.00        12.97 o
  -3 -12   8         91.23         94.21         7.98 o
  -2 -12   8          2.71          4.59         4.99 o
  -1 -12   8        363.74        375.78        13.17 o
   0 -12   8        441.20        432.19        14.03 o
   1 -12   8          9.21         -0.20         3.76 o
   2 -12   8        163.88        148.48         8.80 o
   3 -12   8         47.71         56.79         6.31 o
   4 -12   8         36.39         44.52         8.19 o
   5 -12   8         20.41         16.58         6.66 o
   6 -12   8         15.55         19.74         5.49 o
   7 -12   8        164.69        187.87        13.27 o
   8 -12   8         28.38         41.83        10.97 o
  -9 -11   8          2.35         -8.32         8.32 o
  -8 -11   8        216.89        202.10        21.40 o
  -7 -11   8         47.58         38.84        11.89 o
  -6 -11   8        285.44        296.95        17.63 o
  -5 -11   8        615.60        617.90        21.30 o
  -4 -11   8         84.61         84.06         8.67 o
  -3 -11   8         80.48         81.43         7.89 o
  -2 -11   8        284.99        276.18        11.17 o
  -1 -11   8        368.98        375.25        14.10 o
   0 -11   8        253.60        236.61        10.02 o
   1 -11   8         35.10         37.06         5.14 o
   2 -11   8         89.89         75.80         6.58 o
   3 -11   8        238.44        241.30        10.48 o
   4 -11   8        343.89        346.96        26.35 o
   5 -11   8         36.01         32.44         5.62 o
   6 -11   8        355.20        375.60        30.81 o
   7 -11   8          3.52          4.52         4.58 o
   8 -11   8          0.22          0.45         4.71 o
   9 -11   8          1.71         -3.80         5.62 o
 -10 -10   8         21.97         11.89        10.70 o
  -9 -10   8        215.70        178.72        20.61 o
  -8 -10   8        132.16        124.43        17.44 o
  -7 -10   8        268.55        301.17        22.98 o
  -6 -10   8        568.30        513.82        18.91 o
  -5 -10   8         26.09         28.56        16.84 o
  -4 -10   8          0.86         -0.50         4.18 o
  -3 -10   8        140.70        145.51        14.09 o
  -2 -10   8        337.09        321.48        24.36 o
  -1 -10   8        543.88        563.91        15.12 o
   0 -10   8          5.23          4.96         3.55 o
   1 -10   8        152.12        160.10         8.97 o
   2 -10   8        160.33        155.42         9.08 o
   3 -10   8          0.72          0.24         3.06 o
   4 -10   8        323.64        308.36        11.44 o
   5 -10   8         77.66         93.84         7.37 o
   6 -10   8          9.48          5.73         4.17 o
   7 -10   8         17.78          4.20         4.48 o
   8 -10   8          0.40         -4.24         4.24 o
   9 -10   8         24.34         23.90         7.79 o
 -11  -9   8         44.05         44.78        15.45 o
 -10  -9   8        101.37        139.09        20.61 o
  -9  -9   8         28.20         45.18        13.08 o
  -8  -9   8        153.32        163.66        19.02 o
  -7  -9   8        165.44        132.36        16.25 o
  -6  -9   8         31.12         41.34        10.70 o
  -5  -9   8        103.68         95.40         8.52 o
  -4  -9   8         38.74         48.44         6.19 o
  -3  -9   8        131.67        139.64         7.96 o
  -2  -9   8        946.02        891.88        19.27 o
  -1  -9   8         24.69         19.67         4.11 o
   0  -9   8       2230.30       2140.54        34.22 o
   1  -9   8        234.79        229.06         9.22 o
   2  -9   8        165.61        180.38         9.92 o
   3  -9   8        302.22        284.53        17.83 o
   4  -9   8        116.23        100.31         8.54 o
   5  -9   8          1.32          0.46         3.44 o
   6  -9   8          9.45         10.09         4.18 o
   7  -9   8         49.85         47.90         6.38 o
   8  -9   8         32.28         23.06         5.63 o
   9  -9   8        302.97        313.39        17.37 o
  10  -9   8         49.51         56.14        10.30 o
 -11  -8   8         66.70         39.63        15.85 o
 -10  -8   8         14.32         16.25        11.49 o
  -9  -8   8        170.44        175.55        20.61 o
  -8  -8   8        255.03        254.81        22.59 o
  -7  -8   8         41.35         50.33        11.49 o
  -6  -8   8         65.68         54.68         7.04 o
  -5  -8   8          0.83          1.32         4.09 o
  -4  -8   8       1079.92       1007.11        17.78 o
  -3  -8   8       1288.36       1269.91        27.58 o
  -2  -8   8        609.22        609.32        21.80 o
  -1  -8   8       2051.79       2060.48        49.09 o
   0  -8   8        538.63        541.31        13.27 o
   1  -8   8          0.68         -0.71         2.97 o
   2  -8   8        107.73        109.72         6.33 o
   3  -8   8         39.50         34.26         5.37 o
   4  -8   8          7.59          4.81         3.38 o
   5  -8   8        137.75        125.94         7.82 o
   6  -8   8         46.27         40.22         6.86 o
   7  -8   8         46.28         35.21        22.39 o
   8  -8   8        120.49        118.97         8.99 o
   9  -8   8          0.92         -0.30         5.86 o
  10  -8   8         60.03         74.09         9.15 o
 -12  -7   8         31.97         33.29        15.85 o
 -11  -7   8         21.59         14.27        11.49 o
 -10  -7   8          5.41         13.08        10.70 o
  -9  -7   8        248.46        234.60        23.38 o
  -8  -7   8         54.71         75.69        14.66 o
  -7  -7   8          5.59         11.16         5.42 o
  -6  -7   8          4.23          3.11         3.25 o
  -5  -7   8        941.61        941.90        19.29 o
  -4  -7   8       1308.11       1284.22        23.23 o
  -3  -7   8        965.39        959.57        19.20 o
  -2  -7   8       2249.23       2291.14        45.71 o
  -1  -7   8        191.35        216.71         8.24 o
   0  -7   8        115.83        114.38         6.25 o
   1  -7   8          3.45          3.28         2.73 o
   2  -7   8        251.72        262.24        11.07 o
   3  -7   8        259.76        239.35        12.51 o
   4  -7   8         16.86         15.53         4.93 o
   5  -7   8        136.74        120.13         7.38 o
   6  -7   8         18.28         33.32         5.34 o
   7  -7   8        243.50        252.44        16.25 o
   8  -7   8         22.88         22.91         6.56 o
   9  -7   8        307.42        354.00        14.86 o
  10  -7   8        147.27        156.02        11.41 o
 -12  -6   8         73.52         50.33        17.44 o
 -11  -6   8          0.34         13.87        11.49 o
 -10  -6   8        254.63        242.13        24.57 o
  -9  -6   8        111.26        102.66        20.21 o
  -8  -6   8         76.20         81.80        11.69 o
  -7  -6   8         11.70         16.05         7.93 o
  -6  -6   8        881.92        891.77        18.62 o
  -5  -6   8        908.09        871.96        17.95 o
  -4  -6   8        306.05        296.07        16.25 o
  -3  -6   8       1518.90       1444.70        24.78 o
  -2  -6   8         10.43         11.69         3.12 o
  -1  -6   8          1.40          5.89         3.72 o
   0  -6   8         87.75         81.53         5.23 o
   1  -6   8        339.27        321.65        10.06 o
   2  -6   8       1040.77        956.52        22.65 o
   3  -6   8         92.14         82.72         8.94 o
   4  -6   8         84.71         78.83         5.87 o
   5  -6   8         12.67         14.49         3.90 o
   6  -6   8        112.80        102.11         7.40 o
   7  -6   8         37.79         36.16         7.73 o
   8  -6   8        130.09        126.91         9.33 o
   9  -6   8        116.58        133.48         9.69 o
  10  -6   8         57.01         56.03         7.20 o
  11  -6   8          2.99          7.21         5.94 o
 -12  -5   8          0.17         -0.79        12.28 o
 -11  -5   8        186.95        207.25        24.57 o
 -10  -5   8        111.38        126.02        12.46 o
  -9  -5   8         61.91         56.71         9.23 o
  -8  -5   8         10.99         20.12         6.28 o
  -7  -5   8         40.52         36.93         6.83 o
  -6  -5   8         83.44         88.09         5.95 o
  -5  -5   8        186.76        172.03        16.64 o
  -4  -5   8        819.13        867.47        67.57 o
  -3  -5   8          3.82          2.07         2.73 o
  -2  -5   8        159.10        145.26         8.46 o
  -1  -5   8          1.82          6.55         2.66 o
   0  -5   8       1942.14       1965.83        33.41 o
   1  -5   8       2676.20       2478.96        44.98 o
   2  -5   8        142.74        145.35        12.26 o
   3  -5   8        714.20        666.73        14.80 o
   4  -5   8          6.14          8.10         3.19 o
   5  -5   8          3.03          5.68         4.89 o
   6  -5   8        332.53        337.37        14.26 o
   7  -5   8          1.21         -3.18         3.57 o
   8  -5   8        268.12        284.69        10.80 o
   9  -5   8        107.37        110.12         9.37 o
  10  -5   8          5.12          2.42         4.52 o
  11  -5   8        102.78        120.58         9.81 o
 -12  -4   8        346.07        375.51        21.88 o
 -11  -4   8         59.41         57.45        10.47 o
 -10  -4   8        249.57        260.48        16.02 o
  -9  -4   8        103.65         93.41        10.47 o
  -8  -4   8          4.02          4.05         4.95 o
  -7  -4   8         79.44        104.42        13.47 o
  -6  -4   8          5.84          4.23         4.28 o
  -5  -4   8        621.87        661.10        19.40 o
  -4  -4   8       1669.47       1822.36        36.41 o
  -3  -4   8          1.67         -0.31         2.33 o
  -2  -4   8        564.67        651.41        19.60 o
  -1  -4   8       2538.58       2607.74        36.69 o
   0  -4   8       1447.92       1500.54        23.94 o
   1  -4   8        351.06        344.38        16.82 o
   2  -4   8        573.02        582.81        13.06 o
   3  -4   8        808.50        752.41        18.18 o
   4  -4   8        291.89        272.07         9.52 o
   5  -4   8       1404.94       1300.75        24.37 o
   6  -4   8          1.48         -2.16         5.00 o
   7  -4   8        397.29        405.69        12.10 o
   8  -4   8        111.30        110.54         8.41 o
   9  -4   8          0.64         -1.71         3.78 o
  10  -4   8        162.77        186.05        10.30 o
  11  -4   8         23.39         27.23         7.00 o
 -13  -3   8        225.73        235.79        25.36 o
 -12  -3   8         30.43         28.38        10.08 o
 -11  -3   8          9.73         -1.61         6.15 o
 -10  -3   8         49.59         58.61         9.64 o
  -9  -3   8         65.61         74.62         9.59 o
  -8  -3   8        609.06        633.92        29.52 o
  -7  -3   8        280.05        280.20        13.54 o
  -6  -3   8        345.66        336.50        13.98 o
  -5  -3   8       1402.43       1432.92        31.35 o
  -4  -3   8         18.11         15.26         4.34 o
  -3  -3   8        356.52        346.19        26.35 o
  -2  -3   8       1444.34       1483.09        18.64 o
  -1  -3   8          5.04          7.39         2.50 o
   0  -3   8       1532.66       1559.46        24.28 o
   1  -3   8        133.87        131.48         6.00 o
   2  -3   8        393.51        389.49        10.15 o
   3  -3   8         39.97         34.42         4.04 o
   4  -3   8        239.02        237.85         9.32 o
   5  -3   8         30.76         29.54         4.40 o
   6  -3   8        716.04        736.22        15.45 o
   7  -3   8        130.66        132.03         7.28 o
   8  -3   8        192.69        189.56        11.71 o
   9  -3   8        255.73        251.77        12.58 o
  10  -3   8        112.68        107.13         9.81 o
  11  -3   8          0.25          1.46         4.47 o
 -13  -2   8         33.66         22.98        11.89 o
 -12  -2   8         28.38         26.85         9.48 o
 -11  -2   8          9.58         15.04         7.55 o
 -10  -2   8          1.76          3.24         6.93 o
  -9  -2   8        367.90        382.28        23.38 o
  -8  -2   8        376.34        365.48        16.59 o
  -7  -2   8        700.03        708.80        21.77 o
  -6  -2   8       1297.09       1264.01        56.27 o
  -5  -2   8         31.03         31.70         5.46 o
  -4  -2   8        646.89        652.91        18.06 o
  -3  -2   8       1473.99       1431.73        29.27 o
  -2  -2   8       1273.74       1314.63        21.79 o
  -1  -2   8       1370.27       1310.50        16.92 o
   0  -2   8       1682.72       1766.26        21.80 o
   1  -2   8          2.85          2.49         2.78 o
   2  -2   8        119.17        129.96        11.58 o
   3  -2   8       1728.39       1726.53        32.67 o
   4  -2   8        222.94        230.80        10.00 o
   5  -2   8       1197.12       1168.01        20.25 o
   6  -2   8        275.62        266.50        13.44 o
   7  -2   8          0.35          0.77         3.20 o
   8  -2   8         85.67         91.63         8.12 o
   9  -2   8        178.87        192.08         9.37 o
  10  -2   8          3.55         -1.75         5.49 o
  11  -2   8         27.06         20.34         5.65 o
 -13  -1   8          3.11         -7.53         8.72 o
 -12  -1   8          5.52          4.36         9.51 o
 -11  -1   8         12.20         15.45         9.91 o
 -10  -1   8        188.76        182.24        14.09 o
  -9  -1   8         90.36        106.01        10.83 o
  -8  -1   8        703.68        697.65        25.16 o
  -7  -1   8        754.64        771.78        50.53 o
  -6  -1   8         32.61         28.17         7.13 o
  -5  -1   8        416.03        394.85        14.13 o
  -4  -1   8        157.98        151.88         8.97 o
  -3  -1   8        719.83        672.09        12.54 o
  -2  -1   8          3.60          2.95         2.15 o
  -1  -1   8        499.23        472.14         8.15 o
   0  -1   8        256.81        268.08         6.01 o
   1  -1   8        402.56        406.96         7.30 o
   2  -1   8        660.75        674.68        10.33 o
   3  -1   8          1.87          0.78         1.90 o
   4  -1   8        884.77        835.57        13.10 o
   5  -1   8        355.67        342.82         8.46 o
   6  -1   8         35.58         43.28         3.54 o
   7  -1   8         30.06         27.01         4.19 o
   8  -1   8         32.50         37.19         5.09 o
   9  -1   8         70.28         75.30         6.70 o
  10  -1   8         61.40         72.43         8.24 o
 -12   0   8         62.62         73.71        15.45 o
 -11   0   8         76.10         75.29        14.66 o
 -10   0   8          1.51          2.77         7.53 o
  -9   0   8        495.37        517.94        27.74 o
  -8   0   8        438.56        455.18        18.16 o
  -7   0   8        148.74        142.79        11.10 o
  -6   0   8         12.33         12.52         5.15 o
  -5   0   8          2.89         -0.05         3.49 o
  -4   0   8        741.18        757.24        19.46 o
  -3   0   8        175.29        167.03         6.30 o
  -2   0   8       1200.37       1230.51        18.36 o
  -1   0   8        110.07        107.36         6.81 o
   0   0   8         20.24         16.78         1.74 o
   1   0   8          5.36          6.09         1.65 o
   2   0   8          3.55          8.08         4.05 o
   3   0   8        477.50        482.00         8.82 o
   4   0   8        289.86        252.05         6.69 o
   5   0   8         33.45         29.33         3.30 o
   6   0   8         88.90         90.06         5.06 o
   7   0   8        405.65        388.05        16.19 o
   8   0   8        216.65        202.63         8.93 o
   9   0   8        111.39        115.65         8.81 o
  10   0   8        173.41        186.18        11.02 o
 -12   1   8         25.01         13.08        10.30 o
 -11   1   8          0.18          0.79         8.32 o
 -10   1   8        167.28        146.23        16.64 o
  -9   1   8        242.05        272.64        19.81 o
  -8   1   8         35.71         37.25         9.91 o
  -7   1   8         51.70         41.54         8.12 o
  -6   1   8        266.15        276.21        16.64 o
  -5   1   8       1160.66       1162.98        26.88 o
  -4   1   8         70.08         69.71         6.30 o
  -3   1   8       1496.92       1538.47        24.38 o
  -2   1   8        373.52        386.90        19.12 o
  -1   1   8        887.28        900.85        13.58 o
   0   1   8        133.28        127.74         4.34 o
   1   1   8        531.98        514.05         9.87 o
   2   1   8         62.67         68.60         6.43 o
   3   1   8        512.92        491.00        10.97 o
   4   1   8         21.83         31.72         3.24 o
   5   1   8          7.43          7.00         2.41 o
   6   1   8        415.13        412.48        10.15 o
   7   1   8        301.22        334.63        11.95 o
   8   1   8        164.99        134.38         9.31 o
   9   1   8        307.85        330.39        19.64 o
  10   1   8          3.86          6.47         7.82 o
 -12   2   8          2.05         -1.98         9.51 o
 -11   2   8          0.60         -4.76         7.53 o
 -10   2   8         22.34         22.98         9.11 o
  -9   2   8         80.18        103.03        13.87 o
  -8   2   8          3.42         -3.57         5.94 o
  -7   2   8        310.79        326.61        18.43 o
  -6   2   8       1266.35       1237.69        28.95 o
  -5   2   8         62.86         69.92         6.83 o
  -4   2   8       2527.83       2489.10        37.33 o
  -3   2   8        676.67        645.26        14.57 o
  -2   2   8        627.21        576.93        19.60 o
  -1   2   8         24.84         25.54         3.79 o
   0   2   8          2.79          4.12         2.20 o
   1   2   8        399.06        377.29         8.26 o
   2   2   8        925.83        845.29        14.82 o
   3   2   8          0.61         -0.48         2.37 o
   4   2   8        246.13        216.12         7.69 o
   5   2   8        566.29        550.05        12.94 o
   6   2   8        282.39        287.41        11.18 o
   7   2   8         80.72         76.44        12.90 o
   8   2   8        323.89        285.37        12.66 o
   9   2   8          0.96         -3.60         4.53 o
 -12   3   8          6.09         -1.19         9.11 o
 -11   3   8         92.69        108.18        16.25 o
 -10   3   8         87.50         81.63        13.87 o
  -9   3   8          5.99          6.34         6.74 o
  -8   3   8        438.95        415.30        22.98 o
  -7   3   8       1161.78       1202.03        32.10 o
  -6   3   8          8.75         12.48         4.76 o
  -5   3   8        988.36        965.24        24.43 o
  -4   3   8        239.30        254.02         9.28 o
  -3   3   8         95.97        101.26        10.32 o
  -2   3   8         99.98         99.96         6.05 o
  -1   3   8        464.79        475.49        29.34 o
   0   3   8        661.72        635.10        15.21 o
   1   3   8       1181.49       1139.92        18.76 o
   2   3   8          1.46          2.11         2.20 o
   3   3   8         70.42         68.10         4.90 o
   4   3   8        265.11        262.48         8.88 o
   5   3   8        319.31        316.29        15.52 o
   6   3   8        120.01        116.90         8.98 o
   7   3   8        227.45        237.48        11.41 o
   8   3   8          0.68         -3.95         4.11 o
   9   3   8         16.91         19.66         6.17 o
 -11   4   8        156.50        176.34        19.02 o
 -10   4   8          3.47         -0.40         7.93 o
  -9   4   8        309.47        299.19        21.40 o
  -8   4   8        160.66        131.96        14.66 o
  -7   4   8         34.41         30.41         6.30 o
  -6   4   8        243.43        252.19        21.60 o
  -5   4   8         52.01         62.22        14.86 o
  -4   4   8        250.56        241.60         9.87 o
  -3   4   8          8.53         10.17         3.31 o
  -2   4   8        756.41        722.62        16.47 o
  -1   4   8        142.02        153.66         7.50 o
   0   4   8        358.44        367.60        18.43 o
   1   4   8         35.30         34.32         4.73 o
   2   4   8        161.87        164.31         7.12 o
   3   4   8        112.28        128.32        11.88 o
   4   4   8        222.65        226.11        10.20 o
   5   4   8         44.25         38.60         4.61 o
   6   4   8        619.81        539.21        16.23 o
   7   4   8        108.21        105.69        10.77 o
   8   4   8         31.91         26.78         6.17 o
 -11   5   8         26.26          7.13         9.51 o
 -10   5   8         74.94         66.97        13.08 o
  -9   5   8         31.41         36.85        10.70 o
  -8   5   8          6.15         12.68         7.53 o
  -7   5   8        176.25        182.89        11.51 o
  -6   5   8        111.13        103.69         8.74 o
  -5   5   8          2.40          4.88         4.06 o
  -4   5   8          1.19          3.53         3.26 o
  -3   5   8         48.73         59.06         5.88 o
  -2   5   8        364.92        329.99        10.80 o
  -1   5   8        124.36        121.50         7.15 o
   0   5   8         35.16         35.23         4.74 o
   1   5   8         13.30         14.57         3.95 o
   2   5   8        112.33        119.74         7.53 o
   3   5   8        412.30        423.13        17.86 o
   4   5   8         48.49         44.53         5.32 o
   5   5   8        172.62        173.13        13.33 o
   6   5   8        210.42        210.80        11.70 o
   7   5   8         15.99         16.26         6.02 o
   8   5   8         21.64         13.43         7.04 o
 -10   6   8          1.68         -7.53         7.93 o
  -9   6   8         20.65         12.28         9.11 o
  -8   6   8          1.01          2.77         6.74 o
  -7   6   8        393.99        387.82        44.98 o
  -6   6   8         73.49         87.00         8.64 o
  -5   6   8         82.31         83.49        17.44 o
  -4   6   8        133.55        140.01         9.46 o
  -3   6   8         79.43         84.85        10.57 o
  -2   6   8         12.43         13.93         3.69 o
  -1   6   8         47.52         53.28         7.51 o
   0   6   8         10.75          5.64         3.41 o
   1   6   8          1.79         -2.81         2.81 o
   2   6   8        305.75        298.59        15.55 o
   3   6   8         58.10         73.81         6.79 o
   4   6   8        378.06        356.64        14.01 o
   5   6   8        180.26        180.23        10.59 o
   6   6   8         59.91         76.63         9.84 o
   7   6   8         58.78         61.86         9.96 o
 -10   7   8         81.18         78.86        13.87 o
  -9   7   8         24.27         30.12         9.91 o
  -8   7   8        411.80        395.09        22.59 o
  -7   7   8         61.81         63.27         8.09 o
  -6   7   8         55.12         73.50        14.27 o
  -5   7   8         45.39         47.51        12.09 o
  -4   7   8         24.66         23.39         8.78 o
  -3   7   8          4.27          0.18         5.70 o
  -2   7   8         14.45         18.76         9.11 o
  -1   7   8         10.23         12.53         6.43 o
   0   7   8        116.12        119.65        12.32 o
   1   7   8        316.71        299.89        30.71 o
   2   7   8          0.63         -5.42         5.42 o
   3   7   8        366.01        394.89        21.25 o
   4   7   8        284.30        343.65        25.36 o
   5   7   8         30.20         18.11         5.76 o
   6   7   8        128.45        144.15        14.66 o
  -9   8   8        173.76        206.07        17.44 o
  -8   8   8         35.36         32.89         9.51 o
  -7   8   8         33.63         42.05         7.18 o
  -6   8   8         21.63         13.47         9.91 o
  -5   8   8          1.64          8.72         9.11 o
  -4   8   8          0.77         -3.96         7.93 o
  -3   8   8         43.77         38.79        15.45 o
  -2   8   8          3.73          0.51         6.15 o
  -1   8   8         32.85         27.80         8.80 o
   0   8   8        158.30        159.38        14.41 o
   1   8   8         42.11         40.37         9.64 o
   2   8   8        249.04        248.42        17.93 o
   3   8   8        315.97        333.81        48.74 o
   4   8   8         22.12         19.96         9.04 o
   5   8   8         98.60         54.29        18.23 o
  -6   9   8          6.61         11.49        10.30 o
  -5   9   8         19.98         29.32        12.68 o
  -4   9   8          0.87          5.55        10.30 o
  -3   9   8         52.26         49.07        10.20 o
  -2   9   8         92.86        105.48        13.17 o
  -1   9   8         82.35         88.47        13.87 o
   0   9   8          6.24          9.31         7.57 o
   1   9   8        165.77        168.77        17.04 o
   2   9   8        234.35        267.56        19.75 o
   3   9   8          2.07          5.55        13.08 o
  -3  10   8         72.54         66.58        17.44 o
  -2  10   8          6.28         16.25        12.28 o
  -1  10   8         17.57          7.93        11.49 o
   0  10   8          0.99         -5.94        11.49 o
   1  10   8         79.19         75.69        19.02 o
  -2 -16   9        128.66        138.43        10.57 o
  -1 -16   9         47.00         39.76         7.35 o
   0 -16   9          5.34          1.46         5.18 o
   1 -16   9        222.57        221.78        12.34 o
   2 -16   9        106.17        113.25        12.59 o
  -5 -15   9         58.11         64.89        10.37 o
  -4 -15   9         60.50         81.69        10.75 o
  -3 -15   9        213.01        235.12        31.11 o
  -2 -15   9         39.50         32.99         6.63 o
  -1 -15   9          1.49          3.64         4.94 o
   0 -15   9         57.70         54.39         7.46 o
   1 -15   9        120.01        139.89        10.08 o
   2 -15   9         25.27         31.70         6.63 o
   3 -15   9         33.70         33.09         6.88 o
   4 -15   9         61.79         66.98        12.33 o
   5 -15   9          6.27         -0.06         5.07 o
  -6 -14   9          9.78         12.28        10.30 o
  -5 -14   9         65.68         62.67        12.09 o
  -4 -14   9         19.74         30.92         7.83 o
  -3 -14   9          1.05          1.97         5.51 o
  -2 -14   9         20.71         19.70         5.70 o
  -1 -14   9         31.99         34.12         6.90 o
   0 -14   9        362.30        373.59        16.18 o
   1 -14   9         12.81          9.03         5.18 o
   2 -14   9        301.77        291.01        14.51 o
   3 -14   9        208.02        192.07        11.07 o
   4 -14   9          1.16         -3.89         3.89 o
   5 -14   9         33.97         42.88         7.15 o
   6 -14   9         47.38         52.91        13.78 o
  -7 -13   9          4.92          8.72         9.91 o
  -6 -13   9         15.90          1.19         9.11 o
  -5 -13   9        114.64        122.96        11.45 o
  -4 -13   9         52.21         39.64         7.83 o
  -3 -13   9          0.27          8.09         5.75 o
  -2 -13   9        183.42        183.52        14.21 o
  -1 -13   9        769.22        723.59        19.52 o
   0 -13   9         50.83         45.04         6.53 o
   1 -13   9        596.06        615.38        17.93 o
   2 -13   9        458.70        483.06        15.93 o
   3 -13   9          2.26          1.36         4.24 o
   4 -13   9         53.29         58.34         7.24 o
   5 -13   9          9.16          6.06         7.73 o
   6 -13   9          1.74          2.50         6.76 o
   7 -13   9         19.08         18.05         7.93 o
  -8 -12   9         70.82         80.84        16.25 o
  -7 -12   9          1.62         11.10         9.91 o
  -6 -12   9        128.95        142.36        18.43 o
  -5 -12   9        159.25        164.05        15.85 o
  -4 -12   9        111.56        136.21        10.92 o
  -3 -12   9        221.79        212.58        10.99 o
  -2 -12   9       1302.37       1267.58        30.42 o
  -1 -12   9         67.86         65.94         7.11 o
   0 -12   9        852.91        854.99        20.81 o
   1 -12   9        445.74        425.17        14.32 o
   2 -12   9         83.49         86.61         7.56 o
   3 -12   9        130.57        145.89         9.18 o
   4 -12   9         23.38         18.78         5.16 o
   5 -12   9          1.62          1.85         4.18 o
   6 -12   9         25.44         20.15         5.71 o
   7 -12   9          1.17         -4.17         4.17 o
   8 -12   9         46.65         43.83         7.37 o
  -9 -11   9         41.34         63.80        16.25 o
  -8 -11   9          8.93          1.59         9.11 o
  -7 -11   9         43.56         42.40        12.68 o
  -6 -11   9        157.16        185.99        12.88 o
  -5 -11   9         88.68         77.86         9.23 o
  -4 -11   9        301.45        310.78        12.56 o
  -3 -11   9       1306.47       1236.81        26.02 o
  -2 -11   9         48.55         59.98         8.00 o
  -1 -11   9       1462.41       1366.16        26.92 o
   0 -11   9        511.27        493.99        14.82 o
   1 -11   9         24.80         19.68         4.70 o
   2 -11   9          2.01         -0.19         3.47 o
   3 -11   9          8.87          7.63         4.51 o
   4 -11   9        411.02        387.86        13.74 o
   5 -11   9         70.73         70.11         7.27 o
   6 -11   9         31.67         27.25         5.78 o
   7 -11   9         85.43         77.68         8.47 o
   8 -11   9         70.22         78.79         8.69 o
   9 -11   9         14.06         19.81        10.70 o
 -10 -10   9         61.79         47.16        15.45 o
  -9 -10   9          4.58          3.17         9.51 o
  -8 -10   9        215.96        178.33        20.21 o
  -7 -10   9         98.45        112.54        15.85 o
  -6 -10   9          2.93         -1.33         4.57 o
  -5 -10   9         20.62         26.67         6.26 o
  -4 -10   9        626.39        634.40        17.27 o
  -3 -10   9        213.24        210.91         9.91 o
  -2 -10   9        752.92        716.52        17.82 o
  -1 -10   9        839.80        817.49        19.12 o
   0 -10   9          9.05         12.49         4.11 o
   1 -10   9         16.21         20.50         4.50 o
   2 -10   9          9.83         12.64         4.12 o
   3 -10   9        358.10        333.25        12.09 o
   4 -10   9        258.95        231.43        13.03 o
   5 -10   9         74.46         71.32         7.09 o
   6 -10   9         49.24         55.24         6.86 o
   7 -10   9         34.70         39.09         6.67 o
   8 -10   9         80.61         82.15         8.39 o
   9 -10   9          1.66         -5.74         5.74 o
 -10  -9   9         31.75         32.49        13.08 o
  -9  -9   9        115.70         82.43        17.04 o
  -8  -9   9         24.42         31.31        11.89 o
  -7  -9   9          0.65          2.38         7.93 o
  -6  -9   9         27.50         29.12        16.25 o
  -5  -9   9        477.14        477.41        17.47 o
  -4  -9   9        136.07        145.84        15.23 o
  -3  -9   9        493.15        484.24        14.18 o
  -2  -9   9       1193.18       1126.58        22.86 o
  -1  -9   9         18.30         11.26         4.67 o
   0  -9   9         38.83         37.37         8.44 o
   1  -9   9        134.69        137.23         8.10 o
   2  -9   9        527.96        516.33        31.31 o
   3  -9   9         64.16         64.03         7.42 o
   4  -9   9        172.74        167.69        21.20 o
   5  -9   9         11.14         12.63         5.18 o
   6  -9   9          2.19          4.64         5.94 o
   7  -9   9         15.56         19.61         5.48 o
   8  -9   9          8.08          8.11         5.14 o
   9  -9   9         33.82         40.45         9.38 o
 -11  -8   9         25.86          7.53        12.68 o
 -10  -8   9        157.03        156.53        22.19 o
  -9  -8   9         46.24         21.00        11.49 o
  -8  -8   9         15.32         11.49         9.51 o
  -7  -8   9          8.74         21.00         9.51 o
  -6  -8   9        251.39        235.34        12.28 o
  -5  -8   9       1089.29       1121.46        22.66 o
  -4  -8   9         49.11         61.70         5.15 o
  -3  -8   9       2353.27       2250.36        35.90 o
  -2  -8   9        700.04        715.85        16.59 o
  -1  -8   9        171.43        184.59         8.21 o
   0  -8   9       1022.03        972.34        35.52 o
   1  -8   9        973.26        927.34        24.55 o
   2  -8   9        166.65        152.96        10.18 o
   3  -8   9        406.65        398.65        22.19 o
   4  -8   9         75.81         65.42         6.27 o
   5  -8   9         83.36         78.47         7.00 o
   6  -8   9        331.36        359.37        17.83 o
   7  -8   9         12.84         15.90         6.19 o
   8  -8   9        277.90        245.58        15.40 o
   9  -8   9         92.84         93.52        11.89 o
  10  -8   9         32.94         52.46        11.90 o
 -11  -7   9         22.67         43.99        14.66 o
 -10  -7   9          2.87          5.55        11.49 o
  -9  -7   9         29.07         42.40        12.68 o
  -8  -7   9         62.57         69.75        14.66 o
  -7  -7   9        291.81        313.56        17.04 o
  -6  -7   9       1447.31       1477.90        27.01 o
  -5  -7   9        123.44        145.86         7.73 o
  -4  -7   9       2332.31       2321.86        45.20 o
  -3  -7   9        366.52        340.27        11.74 o
  -2  -7   9       1032.06       1034.89        20.43 o
  -1  -7   9       1719.29       1675.79        27.91 o
   0  -7   9        481.21        452.47        12.20 o
   1  -7   9         47.86         46.35         4.79 o
   2  -7   9        181.71        169.64         7.70 o
   3  -7   9        205.02        206.84         8.68 o
   4  -7   9        274.01        264.73        10.12 o
   5  -7   9        314.70        320.21        12.24 o
   6  -7   9          0.65         -1.27         3.76 o
   7  -7   9        495.54        496.11        17.85 o
   8  -7   9        299.18        319.43        13.83 o
   9  -7   9         22.10         38.23         7.12 o
  10  -7   9         70.65         78.93        11.60 o
 -12  -6   9          2.41          8.32        13.08 o
 -11  -6   9          3.22          5.15        11.89 o
 -10  -6   9         16.12         36.85        14.66 o
  -9  -6   9          2.18          0.68         5.62 o
  -8  -6   9        588.06        573.04        35.07 o
  -7  -6   9       1032.61       1014.18        43.59 o
  -6  -6   9         57.97         63.78         5.71 o
  -5  -6   9       2530.95       2509.62        48.57 o
  -4  -6   9        382.14        375.39        14.38 o
  -3  -6   9        244.07        249.25        11.30 o
  -2  -6   9        303.07        314.00        12.20 o
  -1  -6   9        509.90        473.86        12.50 o
   0  -6   9        346.00        324.88        13.71 o
   1  -6   9        395.25        360.03        11.44 o
   2  -6   9         75.57         89.89         6.01 o
   3  -6   9        118.25        123.79         7.00 o
   4  -6   9        646.31        618.72        15.60 o
   5  -6   9         99.52         96.23         7.08 o
   6  -6   9        640.73        650.70        20.97 o
   7  -6   9        222.00        219.74        10.96 o
   8  -6   9         30.44         38.36         6.29 o
   9  -6   9         79.76         81.24         7.72 o
  10  -6   9          0.79          2.22         4.82 o
 -12  -5   9         33.60         34.48        15.45 o
 -11  -5   9          1.02         -5.56         8.32 o
 -10  -5   9          0.84         -0.47         6.47 o
  -9  -5   9        131.26        127.84        11.99 o
  -8  -5   9       1088.66       1059.59        30.29 o
  -7  -5   9          0.52          0.75         4.74 o
  -6  -5   9       2832.81       2780.87        55.68 o
  -5  -5   9        298.70        278.75        12.73 o
  -4  -5   9        404.72        445.71        24.17 o
  -3  -5   9        311.17        269.94         9.45 o
  -2  -5   9         37.69         29.22         4.04 o
  -1  -5   9         14.35         20.76         3.55 o
   0  -5   9         10.55         10.31         3.74 o
   1  -5   9        169.76        177.97         7.60 o
   2  -5   9        189.86        199.92         9.76 o
   3  -5   9         12.80         12.84         3.37 o
   4  -5   9         27.97         19.45         4.12 o
   5  -5   9        169.23        196.51         9.20 o
   6  -5   9        341.88        340.11        12.44 o
   7  -5   9         52.07         79.77         6.68 o
   8  -5   9         60.16         65.35         6.53 o
   9  -5   9          3.43          3.31         4.45 o
  10  -5   9         47.06         49.28         6.88 o
 -12  -4   9          0.30         -4.65        15.06 o
 -11  -4   9          9.90          6.64         7.67 o
 -10  -4   9        121.05        110.04        12.35 o
  -9  -4   9        158.55        192.98        18.23 o
  -8  -4   9        139.83        153.64        20.61 o
  -7  -4   9        987.21        952.26        26.95 o
  -6  -4   9        428.45        453.85        17.07 o
  -5  -4   9        289.95        266.58        13.87 o
  -4  -4   9        257.26        245.38        11.61 o
  -3  -4   9        245.99        232.59        13.74 o
  -2  -4   9        567.22        591.62        13.51 o
  -1  -4   9        108.40         88.57         5.42 o
   0  -4   9       3918.17       3876.03        51.86 o
   1  -4   9         79.64         79.76         5.29 o
   2  -4   9        183.41        184.65         9.23 o
   3  -4   9          5.46          0.50         2.56 o
   4  -4   9        118.27        112.77         6.79 o
   5  -4   9        584.16        553.88        14.90 o
   6  -4   9         10.74          7.59         3.40 o
   7  -4   9         20.07         14.00         4.13 o
   8  -4   9         47.78         42.22         5.71 o
   9  -4   9         47.32         65.49         7.07 o
  10  -4   9         19.66         30.72         9.95 o
 -12  -3   9         97.66        103.12        13.77 o
 -11  -3   9          6.39         -0.93         6.76 o
 -10  -3   9         78.66         92.46        11.71 o
  -9  -3   9         17.78         25.06         8.72 o
  -8  -3   9        434.05        419.94        17.94 o
  -7  -3   9        816.15        856.32        25.38 o
  -6  -3   9         75.37         72.50        13.87 o
  -5  -3   9         85.98        103.01         8.52 o
  -4  -3   9       1741.40       1680.01        76.88 o
  -3  -3   9        522.08        502.23        21.80 o
  -2  -3   9       1320.90       1336.91        32.03 o
  -1  -3   9       1749.12       1763.41        22.07 o
   0  -3   9         35.29         33.78         3.73 o
   1  -3   9        212.95        216.93        11.64 o
   2  -3   9          1.80         -1.17         2.70 o
   3  -3   9        239.64        240.04        10.25 o
   4  -3   9        837.43        807.33        17.50 o
   5  -3   9          5.17          7.30         3.12 o
   6  -3   9        157.15        161.43         7.69 o
   7  -3   9         59.79         55.66        10.87 o
   8  -3   9        107.08        112.25         7.73 o
   9  -3   9          0.71          0.97         4.59 o
  10  -3   9         60.07         82.95         7.73 o
 -12  -2   9          1.48         10.70        10.70 o
 -11  -2   9         44.54         48.43         9.80 o
 -10  -2   9         50.49         59.67        22.79 o
  -9  -2   9        350.75        373.41        17.99 o
  -8  -2   9       1026.18       1012.34        28.88 o
  -7  -2   9         90.68         82.44         8.80 o
  -6  -2   9       1112.82       1170.02        29.23 o
  -5  -2   9       1427.81       1428.78        31.91 o
  -4  -2   9        652.19        656.64        26.55 o
  -3  -2   9        448.99        445.26        14.69 o
  -2  -2   9       1539.52       1546.27        20.64 o
  -1  -2   9         10.15          8.80         2.71 o
   0  -2   9        450.11        456.11        11.84 o
   1  -2   9        872.00        881.13        15.04 o
   2  -2   9         43.19         50.05         4.12 o
   3  -2   9       2020.02       1958.57        26.54 o
   4  -2   9        173.88        160.53         7.49 o
   5  -2   9        602.51        578.34        13.33 o
   6  -2   9        218.75        209.99        11.33 o
   7  -2   9         23.15         36.43         6.41 o
   8  -2   9         24.76         23.50         4.60 o
   9  -2   9         73.33         81.61         7.10 o
  10  -2   9         11.69          8.58         4.90 o
 -12  -1   9         46.42         36.46        13.08 o
 -11  -1   9         84.44         97.48        16.25 o
 -10  -1   9        128.10        116.90        16.25 o
  -9  -1   9        634.04        612.23        22.90 o
  -8  -1   9        125.24        124.78        11.69 o
  -7  -1   9        470.31        465.87        22.98 o
  -6  -1   9       1205.11       1191.35        65.78 o
  -5  -1   9        556.11        523.34        17.07 o
  -4  -1   9        573.78        542.33        16.81 o
  -3  -1   9       1154.84       1075.60        24.79 o
  -2  -1   9        251.37        263.44         7.18 o
  -1  -1   9         33.86         39.93         2.59 o
   0  -1   9       1047.51       1020.45        14.43 o
   1  -1   9        132.86        129.84         4.37 o
   2  -1   9       1801.22       1760.31        20.79 o
   3  -1   9          0.51         -1.60         1.87 o
   4  -1   9        546.45        529.46        10.25 o
   5  -1   9        197.49        207.30         7.47 o
   6  -1   9         14.93         14.91         3.22 o
   7  -1   9          0.26          0.00         3.08 o
   8  -1   9         27.42         30.97         5.26 o
   9  -1   9         60.24         59.38         7.42 o
  10  -1   9         33.89         28.01         5.60 o
 -12   0   9         94.05        121.66        18.23 o
 -11   0   9         34.36         11.89         9.91 o
 -10   0   9        566.05        567.87        31.31 o
  -9   0   9          6.08         -5.94         6.74 o
  -8   0   9        537.06        533.39        26.95 o
  -7   0   9        250.75        229.05        17.04 o
  -6   0   9          2.38          2.59         4.18 o
  -5   0   9        103.43        111.31         8.52 o
  -4   0   9        661.17        639.82        18.21 o
  -3   0   9          6.24          5.85         2.68 o
  -2   0   9         13.30         11.80         3.05 o
  -1   0   9         12.46         17.07         2.69 o
   0   0   9        230.54        241.25         8.55 o
   1   0   9       1110.79       1120.07        16.81 o
   2   0   9         13.70         13.93         2.81 o
   3   0   9        697.71        660.76        14.84 o
   4   0   9        238.92        209.86        12.76 o
   5   0   9         12.16          9.06         3.08 o
   6   0   9         92.67         84.15         5.98 o
   7   0   9          9.89          8.26         4.31 o
   8   0   9        133.03        118.37         9.23 o
   9   0   9         18.14         17.10         5.93 o
 -12   1   9        166.12        191.80        21.80 o
 -11   1   9        262.00        236.18        22.19 o
 -10   1   9          8.25         15.85         9.51 o
  -9   1   9        406.38        422.43        25.36 o
  -8   1   9        322.27        286.51        19.42 o
  -7   1   9         61.18         63.36         7.39 o
  -6   1   9          3.31          2.38         5.94 o
  -5   1   9        464.37        451.76        21.80 o
  -4   1   9        554.92        556.77        23.38 o
  -3   1   9         18.62         15.08         5.75 o
  -2   1   9         14.52         15.22         4.18 o
  -1   1   9        169.36        159.40         8.95 o
   0   1   9        782.42        804.66        27.89 o
   1   1   9          5.28          5.92         2.59 o
   2   1   9        382.10        372.09        10.49 o
   3   1   9         37.31         42.25         4.22 o
   4   1   9          1.75          2.31         3.22 o
   5   1   9          1.66          0.62         3.09 o
   6   1   9          1.17          3.70         3.30 o
   7   1   9         58.17         60.79         7.06 o
   8   1   9         13.70          7.24         4.84 o
   9   1   9         10.37          8.80         6.74 o
 -12   2   9         94.15         65.39        15.45 o
 -11   2   9         15.33         22.59        10.70 o
 -10   2   9         97.58         47.16        12.28 o
  -9   2   9         70.34         60.63        12.28 o
  -8   2   9        170.80        167.63        15.85 o
  -7   2   9          3.34          7.67         4.34 o
  -6   2   9        485.74        494.84        22.79 o
  -5   2   9        537.26        525.66        17.66 o
  -4   2   9         13.51         11.17         4.46 o
  -3   2   9        125.08        135.74        11.91 o
  -2   2   9        820.10        771.44        29.17 o
  -1   2   9         30.66         26.88         4.25 o
   0   2   9         37.17         31.61         4.66 o
   1   2   9         60.05         69.03         5.95 o
   2   2   9         35.78         38.13         5.80 o
   3   2   9         35.80         33.37         4.06 o
   4   2   9         43.59         50.73         4.84 o
   5   2   9         42.20         42.82         4.76 o
   6   2   9        508.33        507.34        15.45 o
   7   2   9          2.45          0.70         4.26 o
   8   2   9        137.21        134.99         9.93 o
   9   2   9          3.67          1.32         5.80 o
 -11   3   9          1.93         -1.19         8.72 o
 -10   3   9         41.33         34.48        11.49 o
  -9   3   9        244.19        233.01        19.81 o
  -8   3   9         36.60         32.89         9.91 o
  -7   3   9        596.32        575.80        19.56 o
  -6   3   9        945.06        938.25        25.45 o
  -5   3   9         50.04         49.90         6.76 o
  -4   3   9        636.22        629.73        19.33 o
  -3   3   9          6.65          6.45         3.44 o
  -2   3   9         40.17         39.94         4.73 o
  -1   3   9        205.53        226.63        12.69 o
   0   3   9         58.33         57.27         5.59 o
   1   3   9        337.30        321.95        11.41 o
   2   3   9        106.09        115.95         6.31 o
   3   3   9         56.40         56.21         4.58 o
   4   3   9        153.25        167.59         7.66 o
   5   3   9        385.06        371.50        11.22 o
   6   3   9          7.97          4.98         4.41 o
   7   3   9         38.42         38.78         6.58 o
   8   3   9          0.67          0.16         4.72 o
 -11   4   9        116.89        101.05        16.25 o
 -10   4   9        186.68        186.65        19.02 o
  -9   4   9          0.96         -5.55         6.74 o
  -8   4   9        336.45        338.03        21.80 o
  -7   4   9         88.05         94.93         9.20 o
  -6   4   9         26.28         17.54         5.74 o
  -5   4   9         32.88         40.39         6.54 o
  -4   4   9          9.03          7.90         3.90 o
  -3   4   9         82.04         79.43         6.29 o
  -2   4   9        173.14        178.51        10.22 o
  -1   4   9         23.45         24.74         5.00 o
   0   4   9        586.59        570.88        15.22 o
   1   4   9         33.52         42.38         8.69 o
   2   4   9         17.95         12.51         4.49 o
   3   4   9         14.91         13.71         3.99 o
   4   4   9        158.95        161.05         8.22 o
   5   4   9         39.86         31.81         6.02 o
   6   4   9         29.75         31.23         7.66 o
   7   4   9          2.11          7.32         4.66 o
   8   4   9          1.58          3.71         5.10 o
 -10   5   9         19.70         17.83        10.30 o
  -9   5   9        228.92        180.31        17.83 o
  -8   5   9        158.74        155.34        15.85 o
  -7   5   9         31.45         30.25         6.86 o
  -6   5   9        157.39        174.41        11.22 o
  -5   5   9          5.66         -0.31         4.28 o
  -4   5   9         44.36         41.80         5.75 o
  -3   5   9        350.23        353.64        17.44 o
  -2   5   9         33.72         43.38         5.11 o
  -1   5   9        412.74        411.94        12.77 o
   0   5   9         65.50         79.72        13.62 o
   1   5   9          6.92         10.73         4.12 o
   2   5   9         11.88         11.24         6.01 o
   3   5   9        124.44        136.68         8.84 o
   4   5   9          3.09         -3.98         3.98 o
   5   5   9         14.07          7.20         4.44 o
   6   5   9         14.60         15.45         6.72 o
   7   5   9          1.92          3.47         5.34 o
 -10   6   9         60.45         68.16        13.08 o
  -9   6   9         42.03         57.46        12.28 o
  -8   6   9          0.62          6.34         7.53 o
  -7   6   9         14.94         12.57         5.74 o
  -6   6   9          9.53         12.92         5.42 o
  -5   6   9         40.02         45.29         7.02 o
  -4   6   9        139.01        135.53         8.97 o
  -3   6   9        118.89        122.62        12.46 o
  -2   6   9        391.70        386.86        13.10 o
  -1   6   9          8.04         12.19         3.98 o
   0   6   9        120.74        123.77         7.59 o
   1   6   9          0.73         -1.55         3.55 o
   2   6   9         17.00         12.89         4.62 o
   3   6   9         22.90         15.12         4.96 o
   4   6   9         11.05          3.88         4.74 o
   5   6   9         26.98         16.83         5.73 o
   6   6   9         17.25         20.06         7.49 o
  -9   7   9         49.19         77.67        12.68 o
  -8   7   9          0.73         -5.94         5.94 o
  -7   7   9        109.06        106.89         9.80 o
  -6   7   9        208.12        223.33        12.76 o
  -5   7   9          0.39         -2.08         5.15 o
  -4   7   9        311.45        304.34        25.76 o
  -3   7   9        165.32        187.85        14.66 o
  -2   7   9          8.74          2.15         5.75 o
  -1   7   9          1.46         -2.55         5.90 o
   0   7   9         11.22          5.64         6.83 o
   1   7   9        125.10        131.10        13.59 o
   2   7   9         69.02         72.29        11.57 o
   3   7   9          6.00          3.91         7.71 o
   4   7   9         28.43         17.31         8.12 o
   5   7   9         24.45         19.50        11.49 o
  -6   8   9         16.63         19.02        11.49 o
  -5   8   9          7.01         11.10        10.30 o
  -4   8   9         74.32         64.99        15.85 o
  -3   8   9         19.77         12.99         7.83 o
  -2   8   9         18.98         12.34        10.30 o
  -1   8   9          1.34         -2.93         5.98 o
   0   8   9         92.52        109.27        13.44 o
   1   8   9         76.88         77.04        12.17 o
   2   8   9          4.81         14.56         8.35 o
   3   8   9         27.46          9.51        11.89 o
  -3   9   9          9.87          7.93        11.89 o
  -2   9   9          2.76         -3.17        11.10 o
  -1   9   9         70.89         86.79        18.23 o
   0   9   9         56.00         57.06        16.64 o
   1   9   9          4.39         15.45        12.68 o
  -2 -16  10         21.91         21.26         6.55 o
  -1 -16  10        116.81        124.18        11.36 o
   0 -16  10        139.98        157.76        11.17 o
   1 -16  10          5.69          7.94         5.61 o
   2 -16  10        133.95        160.14        12.94 o
  -4 -15  10         17.74         18.30         7.61 o
  -3 -15  10          3.19          2.55         5.14 o
  -2 -15  10         99.46        107.38         9.62 o
  -1 -15  10         83.13         93.92         9.13 o
   0 -15  10          6.80          4.57         5.28 o
   1 -15  10         29.19         34.32         6.51 o
   2 -15  10          1.01         -1.21         4.75 o
   3 -15  10         17.20          7.20         5.59 o
   4 -15  10         30.13         24.11         6.40 o
  -6 -14  10        112.90        115.71        17.04 o
  -5 -14  10          1.76          4.13         6.15 o
  -4 -14  10         29.78         25.29        12.88 o
  -3 -14  10          4.70         -5.64         7.92 o
  -2 -14  10         44.54         53.46         7.63 o
  -1 -14  10          6.15          7.05         5.18 o
   0 -14  10        123.05        145.88        10.25 o
   1 -14  10         64.62         71.55        11.44 o
   2 -14  10          1.87          5.73         5.14 o
   3 -14  10         14.10         11.47         5.33 o
   4 -14  10         65.99         62.74         7.98 o
   5 -14  10        215.90        195.60        12.65 o
   6 -14  10          0.05          3.37         7.33 o
  -7 -13  10         62.24         44.38        13.08 o
  -6 -13  10          1.43          2.38         8.32 o
  -5 -13  10         24.54         33.89         8.52 o
  -4 -13  10          3.91          0.03         5.42 o
  -3 -13  10         76.18         69.76         7.87 o
  -2 -13  10          4.19          6.13         4.77 o
  -1 -13  10        195.47        200.19        11.05 o
   0 -13  10        169.02        180.49        11.82 o
   1 -13  10         20.72         14.28         5.19 o
   2 -13  10         18.72         15.93         5.14 o
   3 -13  10        272.81        254.75        15.24 o
   4 -13  10        142.49        129.67         9.68 o
   5 -13  10          0.22         -1.84         4.53 o
   6 -13  10         69.47         63.67         9.40 o
   7 -13  10         70.09         69.99        11.04 o
  -8 -12  10         63.22         67.37        16.25 o
  -7 -12  10          1.08          4.36         9.51 o
  -6 -12  10          8.15         -2.38         7.53 o
  -5 -12  10         57.72         53.74        13.47 o
  -4 -12  10        222.08        212.44        13.54 o
  -3 -12  10         59.41         64.21         7.43 o
  -2 -12  10        170.28        175.80        10.39 o
  -1 -12  10        528.17        497.55        16.02 o
   0 -12  10        140.82        131.02         9.07 o
   1 -12  10         41.22         37.12         6.14 o
   2 -12  10        189.03        176.66        10.03 o
   3 -12  10        255.28        244.20        11.52 o
   4 -12  10         13.82         17.91         5.32 o
   5 -12  10         55.74         51.60         7.13 o
   6 -12  10         39.60         47.83        12.48 o
   7 -12  10         30.89         24.53         8.86 o
  -9 -11  10         43.37         36.06        13.87 o
  -8 -11  10         43.84         42.80        13.47 o
  -7 -11  10          3.71         19.81        10.30 o
  -6 -11  10         35.92         31.70        11.10 o
  -5 -11  10        483.07        452.35        18.49 o
  -4 -11  10        294.31        287.78        12.42 o
  -3 -11  10        407.57        383.78        18.73 o
  -2 -11  10        398.15        397.41        18.98 o
  -1 -11  10         14.98         14.36         4.65 o
   0 -11  10          4.38         10.85         5.64 o
   1 -11  10          3.28          5.08         4.08 o
   2 -11  10        154.42        132.83         8.71 o
   3 -11  10         55.76         54.90         6.54 o
   4 -11  10          4.48          2.14         4.18 o
   5 -11  10        158.91        169.84        13.03 o
   6 -11  10        170.30        174.07        12.07 o
   7 -11  10          0.59          9.49         5.25 o
   8 -11  10        141.72        145.47        13.59 o
 -10 -10  10         19.72         18.63        13.47 o
  -9 -10  10         62.30         49.93        14.66 o
  -8 -10  10          2.19         11.89         9.51 o
  -7 -10  10         56.27         52.31        13.08 o
  -6 -10  10        226.92        224.58        19.22 o
  -5 -10  10          7.51          3.26         5.15 o
  -4 -10  10        244.74        226.45        16.77 o
  -3 -10  10        150.83        153.71         9.14 o
  -2 -10  10         54.65         43.30         7.63 o
  -1 -10  10        106.25         89.08         9.83 o
   0 -10  10         14.79         17.06         4.47 o
   1 -10  10        173.34        172.32        10.92 o
   2 -10  10        520.77        526.22        18.34 o
   3 -10  10        183.97        206.45        12.17 o
   4 -10  10       1063.47        951.08        26.90 o
   5 -10  10        210.31        194.39        12.89 o
   6 -10  10          2.28         -3.73         4.03 o
   7 -10  10         68.30         74.11         8.31 o
   8 -10  10        145.71        149.71        10.89 o
   9 -10  10          1.21          2.24         6.86 o
 -10  -9  10         10.78         11.10        12.68 o
  -9  -9  10         90.66         78.86        16.64 o
  -8  -9  10         72.13         71.73        15.85 o
  -7  -9  10         78.52         84.01        15.06 o
  -6  -9  10         31.29         45.97         7.14 o
  -5  -9  10        251.33        233.57        17.83 o
  -4  -9  10        600.39        612.14        28.74 o
  -3  -9  10          7.42         11.13         4.17 o
  -2  -9  10         16.52         28.15         4.71 o
  -1  -9  10         14.37         15.87         4.21 o
   0  -9  10        445.72        457.85        13.42 o
   1  -9  10        677.81        698.90        19.18 o
   2  -9  10        215.39        214.68        10.86 o
   3  -9  10        763.11        719.28        29.32 o
   4  -9  10        114.63        120.47        13.87 o
   5  -9  10         16.27         23.60         6.16 o
   6  -9  10        149.56        154.03        11.91 o
   7  -9  10         43.00         46.55         8.54 o
   8  -9  10         18.59         22.52         7.79 o
   9  -9  10         15.92         14.44        11.49 o
 -11  -8  10         30.38          6.34        13.08 o
 -10  -8  10         82.11         70.54        17.44 o
  -9  -8  10        261.09        294.83        26.95 o
  -8  -8  10         56.78         36.85        12.68 o
  -7  -8  10          0.49          0.79         7.13 o
  -6  -8  10        163.85        169.55        10.95 o
  -5  -8  10        513.13        498.25        14.97 o
  -4  -8  10        129.96        141.32        15.26 o
  -3  -8  10          9.11         11.03         6.74 o
  -2  -8  10          2.43          3.76         3.59 o
  -1  -8  10        455.75        471.48        13.49 o
   0  -8  10        669.09        669.23        16.17 o
   1  -8  10        161.35        164.57         8.23 o
   2  -8  10       1590.68       1562.11        28.95 o
   3  -8  10         63.25         60.91         5.99 o
   4  -8  10        121.59        104.05         7.79 o
   5  -8  10        189.56        189.64         9.91 o
   6  -8  10        172.20        156.93         9.65 o
   7  -8  10         20.66         20.33         6.86 o
   8  -8  10        103.86         88.42        11.07 o
   9  -8  10         25.95         21.04         6.45 o
 -11  -7  10         45.62         43.19        16.25 o
 -10  -7  10         43.80         52.31        15.45 o
  -9  -7  10          6.20          7.53         9.91 o
  -8  -7  10         65.74         66.71         9.62 o
  -7  -7  10         11.34          4.36         5.60 o
  -6  -7  10        384.19        403.84        12.86 o
  -5  -7  10        405.79        385.80        15.79 o
  -4  -7  10          9.74         12.58         4.90 o
  -3  -7  10        139.83        136.28         7.61 o
  -2  -7  10        888.45        915.53        19.51 o
  -1  -7  10        318.15        349.61        11.44 o
   0  -7  10        609.55        568.58        14.56 o
   1  -7  10       1138.98       1131.83        26.14 o
   2  -7  10         19.38         32.67         4.86 o
   3  -7  10          1.38         -1.39         3.92 o
   4  -7  10         91.70        102.25        10.83 o
   5  -7  10        696.52        703.48        18.21 o
   6  -7  10        120.02        120.75         8.85 o
   7  -7  10         48.95         58.32         7.29 o
   8  -7  10         72.61         76.24         8.84 o
   9  -7  10         25.86         29.10         6.81 o
 -11  -6  10          3.50          8.72        12.28 o
 -10  -6  10          2.06         -2.96         6.37 o
  -9  -6  10         74.03         66.89        10.27 o
  -8  -6  10          8.53          5.02         5.70 o
  -7  -6  10        584.25        601.38        21.72 o
  -6  -6  10        230.44        227.95        13.13 o
  -5  -6  10         86.53         94.19        13.08 o
  -4  -6  10        139.97        141.75        24.97 o
  -3  -6  10        324.53        304.60        10.60 o
  -2  -6  10        472.80        458.20        13.01 o
  -1  -6  10        614.14        598.83        14.70 o
   0  -6  10        524.11        536.93        15.70 o
   1  -6  10         54.45         60.98         5.40 o
   2  -6  10         26.99         27.82         4.40 o
   3  -6  10        123.31        119.95         8.74 o
   4  -6  10       1459.95       1370.42        26.05 o
   5  -6  10        267.39        240.79        10.42 o
   6  -6  10        211.37        189.51        10.16 o
   7  -6  10        410.26        417.46        15.07 o
   8  -6  10          1.74         -3.90         3.90 o
   9  -6  10          0.09         -4.21         4.21 o
  10  -6  10         14.60         16.28         5.89 o
 -12  -5  10          6.74         -3.96        11.10 o
 -11  -5  10          1.37         -2.71         6.66 o
 -10  -5  10         11.04         10.11         9.71 o
  -9  -5  10         31.00         46.59         8.95 o
  -8  -5  10        739.07        725.39        24.98 o
  -7  -5  10         95.79         87.34        17.83 o
  -6  -5  10        304.35        325.44        15.06 o
  -5  -5  10        366.05        345.26        14.66 o
  -4  -5  10        234.67        223.67        11.61 o
  -3  -5  10        581.82        542.11        15.50 o
  -2  -5  10         78.14        102.14         6.56 o
  -1  -5  10        386.03        380.39        16.84 o
   0  -5  10        927.27        991.37        19.37 o
   1  -5  10        318.22        323.10        10.46 o
   2  -5  10         73.63         76.61         9.59 o
   3  -5  10       1188.68       1139.13        22.26 o
   4  -5  10        323.16        314.37        13.29 o
   5  -5  10        612.12        597.55        19.34 o
   6  -5  10        267.31        259.03        11.50 o
   7  -5  10         68.53         67.03         6.44 o
   8  -5  10         16.23         12.26         4.60 o
   9  -5  10         34.40         39.72         6.54 o
  10  -5  10          1.32          2.81         5.57 o
 -12  -4  10         41.99         20.19         9.51 o
 -11  -4  10         60.94         48.71        10.66 o
 -10  -4  10         56.07         59.84        11.89 o
  -9  -4  10        493.17        450.66        20.40 o
  -8  -4  10        106.63         97.72        13.47 o
  -7  -4  10        508.10        474.85        30.12 o
  -6  -4  10        173.08        148.13        10.76 o
  -5  -4  10          8.28         10.89         4.85 o
  -4  -4  10        183.57        195.65        10.92 o
  -3  -4  10        174.28        172.21         7.86 o
  -2  -4  10        463.22        475.51        12.44 o
  -1  -4  10        610.52        623.67        14.37 o
   0  -4  10        195.28        200.34         7.96 o
   1  -4  10        746.27        783.16        16.66 o
   2  -4  10       1112.79       1106.96        21.11 o
   3  -4  10          7.92          6.90         3.25 o
   4  -4  10        827.94        815.13        18.35 o
   5  -4  10        456.79        477.24        31.13 o
   6  -4  10          2.04          7.73         3.58 o
   7  -4  10         62.44         67.99         6.44 o
   8  -4  10         12.96          9.86         4.37 o
   9  -4  10         12.15          7.76         5.37 o
  10  -4  10        100.91        111.13         8.70 o
 -12  -3  10         13.75          7.13        10.70 o
 -11  -3  10          6.89         -5.67         6.57 o
 -10  -3  10        169.30        175.27        14.61 o
  -9  -3  10         84.04         78.19        11.89 o
  -8  -3  10        204.38        192.83        15.45 o
  -7  -3  10         95.59         98.89        20.80 o
  -6  -3  10          6.44          3.43         4.36 o
  -5  -3  10        118.44        125.80         9.36 o
  -4  -3  10         11.47         14.52         4.74 o
  -3  -3  10        910.02        890.56        23.11 o
  -2  -3  10       1639.33       1629.50        26.58 o
  -1  -3  10          8.39          3.18         2.07 o
   0  -3  10       1347.74       1357.11        18.97 o
   1  -3  10       1668.97       1710.33        27.70 o
   2  -3  10        219.25        250.63         9.03 o
   3  -3  10        604.56        627.48        14.98 o
   4  -3  10       1010.15       1029.20        18.21 o
   5  -3  10          2.66          4.19         3.14 o
   6  -3  10          4.74         10.33         3.71 o
   7  -3  10         65.00         58.65         7.00 o
   8  -3  10         56.19         72.35         6.74 o
   9  -3  10        116.12        117.75        12.09 o
  10  -3  10          1.40          2.38         7.93 o
 -12  -2  10          5.02          1.98        10.30 o
 -11  -2  10         65.74         62.61        14.66 o
 -10  -2  10         10.50          3.17         8.72 o
  -9  -2  10          6.54          8.51         6.86 o
  -8  -2  10         73.20         63.60        17.63 o
  -7  -2  10         96.49         94.44        12.88 o
  -6  -2  10        351.34        356.39        17.83 o
  -5  -2  10         27.28         26.05         7.13 o
  -4  -2  10        634.11        627.56        19.18 o
  -3  -2  10       3079.04       2940.27        53.23 o
  -2  -2  10        229.41        206.24        13.87 o
  -1  -2  10        728.28        690.18        11.57 o
   0  -2  10       1205.43       1242.62        18.19 o
   1  -2  10         87.28         91.14         6.46 o
   2  -2  10         98.22         97.97         5.50 o
   3  -2  10        463.62        469.99        10.48 o
   4  -2  10          3.78          3.61         2.51 o
   5  -2  10         53.34         62.71         7.24 o
   6  -2  10          3.81          1.35         4.06 o
   7  -2  10         19.09         25.49         7.36 o
   8  -2  10         92.97        113.93         7.76 o
   9  -2  10          0.34          0.82         4.11 o
 -12  -1  10         15.42         16.25        12.28 o
 -11  -1  10         26.08         11.49        10.30 o
 -10  -1  10          0.66         -7.13         7.13 o
  -9  -1  10         79.49         55.08        12.68 o
  -8  -1  10         56.16         57.86        11.89 o
  -7  -1  10        172.84        167.61        11.57 o
  -6  -1  10          6.63          8.81         5.15 o
  -5  -1  10       1007.64       1012.18        26.19 o
  -4  -1  10        901.20        895.87        34.67 o
  -3  -1  10          8.68         18.43         4.76 o
  -2  -1  10         87.69         83.83         5.42 o
  -1  -1  10        200.61        203.91        10.35 o
   0  -1  10       1196.94       1191.11        17.32 o
   1  -1  10          0.70          2.48         2.80 o
   2  -1  10       1098.69       1150.20        18.25 o
   3  -1  10        274.56        281.46         9.69 o
   4  -1  10         35.39         35.10         4.93 o
   5  -1  10         35.52         32.60         5.26 o
   6  -1  10        160.81        180.62         9.73 o
   7  -1  10         40.42         41.87         6.54 o
   8  -1  10          2.03         -2.06         4.39 o
   9  -1  10          0.33         -0.38         5.04 o
 -12   0  10        165.95        185.86        21.80 o
 -11   0  10          4.61         14.66        10.30 o
 -10   0  10        104.79         93.13        15.45 o
  -9   0  10        120.13         99.86        15.06 o
  -8   0  10          0.99          1.19         7.53 o
  -7   0  10          8.21          3.57         6.74 o
  -6   0  10         97.20        106.20        12.68 o
  -5   0  10         76.66         70.54        10.30 o
  -4   0  10         15.44         21.40         6.74 o
  -3   0  10         93.11         89.56        10.70 o
  -2   0  10        132.14        132.89        11.10 o
  -1   0  10        906.28        896.54        22.41 o
   0   0  10         10.51         19.79         3.17 o
   1   0  10       1589.15       1555.67        24.84 o
   2   0  10        571.94        582.51        13.71 o
   3   0  10        343.81        316.66        10.39 o
   4   0  10        119.39        143.67        12.87 o
   5   0  10          2.74          4.22         3.25 o
   6   0  10         11.18          8.04         5.26 o
   7   0  10          4.86          4.68         4.65 o
   8   0  10          0.31          0.54         4.40 o
   9   0  10          6.01          2.69         5.13 o
 -11   1  10        146.65        153.36        19.02 o
 -10   1  10         65.12         80.44        15.06 o
  -9   1  10         40.38         47.55        11.49 o
  -8   1  10          1.32         -1.19         6.74 o
  -7   1  10         25.76         26.11         5.98 o
  -6   1  10        384.20        363.72        15.38 o
  -5   1  10          1.44          1.59         5.15 o
  -4   1  10        212.93        231.03        15.85 o
  -3   1  10        538.88        519.13        22.98 o
  -2   1  10        917.70        923.91        43.59 o
  -1   1  10         40.96         49.50         6.34 o
   0   1  10       2348.48       2197.05        53.30 o
   1   1  10        330.84        327.25         8.90 o
   2   1  10        183.15        189.31         7.22 o
   3   1  10        235.29        254.33        10.98 o
   4   1  10          5.03          7.01         3.53 o
   5   1  10          3.16         -1.91         3.11 o
   6   1  10         21.30         23.17         5.34 o
   7   1  10          1.20          0.67         4.31 o
   8   1  10         33.03         32.41         6.35 o
 -11   2  10         24.28         17.04        10.30 o
 -10   2  10          8.05          9.51         8.72 o
  -9   2  10          7.45          5.15         7.53 o
  -8   2  10         46.61         40.02        10.30 o
  -7   2  10        309.87        305.84        14.69 o
  -6   2  10        161.08        149.35        10.48 o
  -5   2  10          0.89          6.96         4.62 o
  -4   2  10       1170.14       1123.60        28.43 o
  -3   2  10       1679.13       1631.64        36.04 o
  -2   2  10          5.60          4.65         3.49 o
  -1   2  10       1578.97       1526.50        28.01 o
   0   2  10        530.55        524.68        14.73 o
   1   2  10        102.62        106.94         7.40 o
   2   2  10        136.67        152.04         6.30 o
   3   2  10         10.56         10.40         3.95 o
   4   2  10          1.26         -0.63         2.79 o
   5   2  10          0.64          2.59         3.50 o
   6   2  10          3.20          5.28         4.45 o
   7   2  10          3.64          5.92         4.77 o
   8   2  10         12.31         14.76         5.74 o
 -11   3  10          3.65          9.11        10.70 o
 -10   3  10         10.76         21.80        10.30 o
  -9   3  10         37.12         47.55        11.89 o
  -8   3  10        171.81        148.21        15.85 o
  -7   3  10        349.67        349.52        15.79 o
  -6   3  10         29.93         22.36         6.15 o
  -5   3  10        367.89        349.42        14.94 o
  -4   3  10        327.87        310.78        14.00 o
  -3   3  10         26.90         36.08         6.93 o
  -2   3  10        730.54        699.50        30.06 o
  -1   3  10        299.83        295.88        11.02 o
   0   3  10        110.24        131.87         7.97 o
   1   3  10        182.71        200.74        16.85 o
   2   3  10         70.67         74.82         6.97 o
   3   3  10         46.02         57.31         6.85 o
   4   3  10         25.53         22.67         4.55 o
   5   3  10        110.98        114.21         6.85 o
   6   3  10        128.94        127.65        19.53 o
   7   3  10          6.46          7.13         5.03 o
 -10   4  10         26.01         14.27        10.30 o
  -9   4  10        157.17        150.59        17.04 o
  -8   4  10          6.87         11.89         8.32 o
  -7   4  10         69.24         52.79        12.68 o
  -6   4  10        103.31         92.97         9.13 o
  -5   4  10        150.55        140.93        10.28 o
  -4   4  10         31.81         24.26         5.71 o
  -3   4  10        314.86        285.09        27.94 o
  -2   4  10        273.06        265.94        13.72 o
  -1   4  10         16.40         19.64         4.63 o
   0   4  10         54.74         59.60         6.13 o
   1   4  10        135.40        131.68         8.36 o
   2   4  10        112.37        121.57         8.33 o
   3   4  10         34.82         34.88         8.22 o
   4   4  10         17.92         21.36         5.92 o
   5   4  10         19.35         24.25         6.21 o
   6   4  10          7.76          0.37         5.06 o
   7   4  10         32.97         34.44         8.11 o
 -10   5  10         54.84         34.87        11.49 o
  -9   5  10          3.32          1.19         7.93 o
  -8   5  10         76.84         68.95        12.28 o
  -7   5  10        155.24        148.28        11.61 o
  -6   5  10         31.48         36.79         7.14 o
  -5   5  10         17.25         17.78         5.99 o
  -4   5  10         58.94         64.05         7.77 o
  -3   5  10        516.17        501.51        17.66 o
  -2   5  10         90.22         90.87        10.40 o
  -1   5  10        272.79        308.14        11.78 o
   0   5  10         92.12         91.46         7.17 o
   1   5  10          1.30          2.36         3.93 o
   2   5  10          7.18          9.84         5.43 o
   3   5  10         46.54         38.16         6.30 o
   4   5  10          0.98         -2.62         4.55 o
   5   5  10         40.99         39.27         6.99 o
   6   5  10         25.53         26.64         8.50 o
  -9   6  10         35.10         32.89        11.10 o
  -8   6  10         36.67         32.89         9.91 o
  -7   6  10         25.64         31.53         7.61 o
  -6   6  10         68.24         86.08        13.08 o
  -5   6  10         36.29         38.84         6.96 o
  -4   6  10        603.81        649.89        37.25 o
  -3   6  10        158.79        147.45        10.02 o
  -2   6  10        332.22        328.38        11.99 o
  -1   6  10        384.72        400.86        13.11 o
   0   6  10          4.16          5.19         5.43 o
   1   6  10         59.15         61.72         6.47 o
   2   6  10         40.83         51.18         6.53 o
   3   6  10          2.24          3.83         4.75 o
   4   6  10          0.43         -1.05         4.50 o
   5   6  10         15.04          4.16         5.48 o
  -8   7  10         73.75         86.79        12.68 o
  -7   7  10         70.74         82.05        14.66 o
  -6   7  10         13.37          2.77         9.11 o
  -5   7  10        329.74        322.18        27.34 o
  -4   7  10         52.23         55.88        15.06 o
  -3   7  10        237.87        276.21        26.15 o
  -2   7  10        178.34        166.08        14.82 o
  -1   7  10          2.49         -0.66         6.58 o
   0   7  10          5.12         10.59         7.61 o
   1   7  10         37.13         63.67        11.17 o
   2   7  10         30.05         25.64         9.62 o
   3   7  10          0.75         -2.38        11.10 o
  -3   8  10        105.47         74.50        17.44 o
  -2   8  10          6.30         10.30        12.28 o
  -1   8  10          2.54          5.15        11.49 o
   0   8  10          8.79          8.32        10.70 o
   1   8  10         24.34         19.02        13.87 o
  -4 -15  11          1.72         -1.26         7.33 o
  -3 -15  11          4.48         -0.08         5.29 o
  -2 -15  11          0.27         -4.95         4.95 o
  -1 -15  11         28.56         31.19         8.53 o
   0 -15  11          3.42          5.08         5.62 o
   1 -15  11          2.05          4.99         5.47 o
   2 -15  11          0.36          2.70         5.19 o
   3 -15  11         20.37         21.39         6.27 o
  -6 -14  11        177.32        204.08        21.40 o
  -5 -14  11         21.04         19.89         7.55 o
  -4 -14  11         32.86         21.24         7.55 o
  -3 -14  11         22.74         20.29         6.18 o
  -2 -14  11         14.27         13.25         5.48 o
  -1 -14  11         13.68          9.79         5.26 o
   0 -14  11          2.75          0.39         4.76 o
   1 -14  11         35.13         26.18         6.41 o
   2 -14  11         17.69         10.73         6.25 o
   3 -14  11        434.82        430.13        16.33 o
   4 -14  11         83.94        104.51         9.66 o
   5 -14  11        196.69        197.16        13.40 o
  -7 -13  11        312.33        318.21        26.55 o
  -6 -13  11          2.52          0.40         9.11 o
  -5 -13  11         57.70         56.65         9.38 o
  -4 -13  11          3.54          5.94         6.16 o
  -3 -13  11          6.70          2.97         4.87 o
  -2 -13  11         20.78         15.95         5.55 o
  -1 -13  11         47.83         42.89         6.95 o
   0 -13  11         26.29         31.34         9.15 o
   1 -13  11         62.96         62.83         7.85 o
   2 -13  11        224.45        239.28        12.12 o
   3 -13  11          1.57          0.62         4.50 o
   4 -13  11        236.10        213.50        11.98 o
   5 -13  11        114.57        118.37         9.89 o
   6 -13  11         13.29         17.45         6.12 o
  -8 -12  11        181.29        211.61        22.98 o
  -7 -12  11          2.19          5.94         9.11 o
  -6 -12  11         46.84         36.46        11.89 o
  -5 -12  11          0.42         -2.38         4.95 o
  -4 -12  11          0.93         -1.76         5.02 o
  -3 -12  11         66.41         70.25         7.81 o
  -2 -12  11         46.94         35.32         6.30 o
  -1 -12  11          0.62          0.06         4.20 o
   0 -12  11         55.37         53.66         6.90 o
   1 -12  11        444.69        416.27        16.12 o
   2 -12  11         11.26         12.12         4.87 o
   3 -12  11        565.99        587.84        18.16 o
   4 -12  11        300.35        328.53        13.68 o
   5 -12  11          7.24          6.55         5.00 o
   6 -12  11         48.02         53.55         8.33 o
   7 -12  11         62.29         58.77        10.22 o
  -9 -11  11        170.42        156.53        22.19 o
  -8 -11  11          7.94         -5.94         9.11 o
  -7 -11  11         85.21         82.43        15.85 o
  -6 -11  11          2.84         -0.79         7.93 o
  -5 -11  11          3.22         -6.34         6.34 o
  -4 -11  11        102.77        100.53         8.59 o
  -3 -11  11        117.12        115.97         9.09 o
  -2 -11  11         41.28         40.50         6.33 o
  -1 -11  11         90.75         85.77         7.84 o
   0 -11  11        687.05        686.52        18.67 o
   1 -11  11         46.35         47.75         6.51 o
   2 -11  11        312.92        315.05        12.63 o
   3 -11  11        244.57        235.23        16.29 o
   4 -11  11         12.08         15.10         5.25 o
   5 -11  11          2.26          3.25         4.44 o
   6 -11  11         30.46         39.33         8.23 o
   7 -11  11        123.06        128.34        10.67 o
   8 -11  11         13.84         24.57        11.89 o
  -9 -10  11          3.81         13.08        11.49 o
  -8 -10  11         17.60         21.00        11.49 o
  -7 -10  11          0.26         -2.38         8.32 o
  -6 -10  11         56.30         42.01        12.28 o
  -5 -10  11         88.98         87.45        13.28 o
  -4 -10  11         11.65         13.10         4.76 o
  -3 -10  11         13.36         10.41         6.51 o
  -2 -10  11         17.48         31.76         5.55 o
  -1 -10  11        144.97        136.74        10.65 o
   0 -10  11        209.72        232.04        14.66 o
   1 -10  11         54.72         55.53         7.83 o
   2 -10  11        382.14        395.34        16.81 o
   3 -10  11        198.06        219.53        18.63 o
   4 -10  11         10.56          8.12         5.60 o
   5 -10  11        181.97        188.63        18.23 o
   6 -10  11        160.72        177.04        13.03 o
   7 -10  11          0.11         -2.32         5.75 o
   8 -10  11         33.49         39.64         7.66 o
 -10  -9  11         86.07         90.35        19.42 o
  -9  -9  11          0.47         -8.72         8.72 o
  -8  -9  11         50.60         59.44        15.06 o
  -7  -9  11        102.76        108.18        17.04 o
  -6  -9  11        107.79        110.96        15.85 o
  -5  -9  11         41.76         52.60         7.79 o
  -4  -9  11         51.37         44.10         6.14 o
  -3  -9  11         63.56         57.40         6.47 o
  -2  -9  11         79.78         91.76         7.31 o
  -1  -9  11        807.17        796.95        18.91 o
   0  -9  11          6.08          9.33         4.22 o
   1  -9  11        710.78        707.55        17.76 o
   2  -9  11         77.52         78.58         8.62 o
   3  -9  11        125.66        119.00         8.15 o
   4  -9  11        236.89        223.15        13.03 o
   5  -9  11        126.07        126.86        11.29 o
   6  -9  11         15.32         16.46         6.09 o
   7  -9  11        238.58        228.44        14.99 o
   8  -9  11         22.00         21.82         7.79 o
 -10  -8  11          3.98         17.44        13.08 o
  -9  -8  11         68.08         47.16        15.06 o
  -8  -8  11         45.90         64.59        15.06 o
  -7  -8  11          2.16          7.93         8.72 o
  -6  -8  11         38.11         43.22         7.79 o
  -5  -8  11         41.51         45.25         5.85 o
  -4  -8  11          1.59         -1.55         3.42 o
  -3  -8  11        149.98        138.37         8.37 o
  -2  -8  11        284.63        289.00        11.13 o
  -1  -8  11          1.29          0.75         3.58 o
   0  -8  11       1440.90       1465.95        27.29 o
   1  -8  11        728.36        719.73        32.90 o
   2  -8  11        404.39        389.92        18.41 o
   3  -8  11       1323.51       1262.82        27.25 o
   4  -8  11         56.73         54.18         7.70 o
   5  -8  11         67.85         67.61         7.27 o
   6  -8  11        130.72        132.02         9.59 o
   7  -8  11         23.65         21.69         7.14 o
   8  -8  11         11.30          8.87         6.76 o
   9  -8  11         35.35         45.06        10.34 o
 -11  -7  11          0.89          3.17        11.49 o
 -10  -7  11         97.64         92.73        20.21 o
  -9  -7  11         65.73         72.12        17.04 o
  -8  -7  11          3.03          2.62         6.74 o
  -7  -7  11         26.62         20.66         6.66 o
  -6  -7  11         27.53         20.24         4.66 o
  -5  -7  11         11.18         11.61         8.72 o
  -4  -7  11        180.55        173.59        11.28 o
  -3  -7  11        909.51        885.60        19.97 o
  -2  -7  11          1.38         -3.32         3.32 o
  -1  -7  11       3147.11       3169.69        47.17 o
   0  -7  11       1260.88       1216.88        23.85 o
   1  -7  11        217.90        200.89        13.73 o
   2  -7  11        407.43        411.13        13.06 o
   3  -7  11        287.32        283.26        11.08 o
   4  -7  11         21.72         17.98        15.85 o
   5  -7  11         84.01         67.47         7.04 o
   6  -7  11         36.08         22.76         5.37 o
   7  -7  11          7.32          7.58         5.11 o
   8  -7  11         28.81         34.57         6.31 o
   9  -7  11         12.68         18.24         5.87 o
 -11  -6  11         81.48        105.01        21.80 o
 -10  -6  11          2.45          0.49         7.22 o
  -9  -6  11          5.69          5.93         6.99 o
  -8  -6  11          8.99         14.27         6.47 o
  -7  -6  11          9.63         11.47         6.26 o
  -6  -6  11          6.48          5.29         5.02 o
  -5  -6  11         25.70         21.77         6.26 o
  -4  -6  11        606.83        590.87        22.39 o
  -3  -6  11          4.49          2.41         3.34 o
  -2  -6  11        881.94        936.05        20.10 o
  -1  -6  11        596.29        611.68        19.84 o
   0  -6  11         54.89         49.63         5.39 o
   1  -6  11        255.73        248.41         9.89 o
   2  -6  11        194.83        189.65        13.97 o
   3  -6  11          1.27          3.33         3.50 o
   4  -6  11        103.00        116.33         7.73 o
   5  -6  11        282.31        278.51        11.69 o
   6  -6  11         11.78          6.03         4.45 o
   7  -6  11          3.12          0.97         4.03 o
   8  -6  11         25.00         24.11         5.58 o
   9  -6  11        157.97        160.86        14.94 o
 -11  -5  11          1.73          2.97         7.81 o
 -10  -5  11          7.44          2.53         7.14 o
  -9  -5  11          0.41          2.93         6.52 o
  -8  -5  11         24.94         26.16         7.27 o
  -7  -5  11         47.17         57.83        18.82 o
  -6  -5  11          1.43          2.56         8.92 o
  -5  -5  11         40.85         56.70         8.11 o
  -4  -5  11          7.64          7.61         4.62 o
  -3  -5  11       1189.17       1241.35        41.33 o
  -2  -5  11        830.55        821.50        18.12 o
  -1  -5  11        315.01        295.11        10.36 o
   0  -5  11        334.51        335.29        10.95 o
   1  -5  11         80.25         90.87         6.41 o
   2  -5  11        269.05        257.46         9.96 o
   3  -5  11         73.01         77.74         7.27 o
   4  -5  11        360.48        344.05        12.09 o
   5  -5  11         75.27         89.24         7.40 o
   6  -5  11          2.29          1.82         3.55 o
   7  -5  11         42.20         48.16         6.15 o
   8  -5  11         95.08         94.60         7.96 o
   9  -5  11         34.68         51.96         8.15 o
 -11  -4  11         39.91         57.05        11.23 o
 -10  -4  11         45.35         56.63        10.76 o
  -9  -4  11        160.74        196.27        14.83 o
  -8  -4  11         84.06         69.75         9.66 o
  -7  -4  11         61.41         67.60        17.83 o
  -6  -4  11         10.02         13.89         5.74 o
  -5  -4  11         63.09         60.69         7.95 o
  -4  -4  11        872.88        830.17        35.27 o
  -3  -4  11        340.94        339.72        14.28 o
  -2  -4  11          4.92          0.46         2.80 o
  -1  -4  11        334.62        355.08        10.90 o
   0  -4  11       1083.89       1121.27        28.82 o
   1  -4  11        557.47        564.06        25.72 o
   2  -4  11        450.70        454.09        15.96 o
   3  -4  11        821.76        828.20        18.58 o
   4  -4  11         12.70         15.74         4.79 o
   5  -4  11        201.17        196.35         8.54 o
   6  -4  11          1.55          3.49         3.70 o
   7  -4  11          2.84          1.94         5.13 o
   8  -4  11         48.67         55.03         7.66 o
   9  -4  11          5.17          4.59         4.55 o
 -12  -3  11         72.82         55.48        15.06 o
 -11  -3  11         18.92         19.81        11.89 o
 -10  -3  11        147.25        180.07        15.18 o
  -9  -3  11        110.61        109.77        12.24 o
  -8  -3  11         92.40         98.97        10.89 o
  -7  -3  11         21.74          7.34         9.91 o
  -6  -3  11        201.79        196.71        12.60 o
  -5  -3  11         63.25         63.06        10.11 o
  -4  -3  11       1521.69       1576.76        35.44 o
  -3  -3  11         49.98         53.10         7.14 o
  -2  -3  11       1644.88       1635.98        42.00 o
  -1  -3  11       1852.80       1890.15        30.29 o
   0  -3  11        112.30        112.27         9.67 o
   1  -3  11        363.19        388.78         9.32 o
   2  -3  11       1062.04       1071.54        26.88 o
   3  -3  11         29.73         27.11         3.40 o
   4  -3  11         88.49         98.92         5.29 o
   5  -3  11          5.55         11.04         3.08 o
   6  -3  11          5.62         10.16         3.80 o
   7  -3  11        134.77        145.37         8.18 o
   8  -3  11          2.43         -3.72         3.72 o
   9  -3  11        132.73        135.92        10.71 o
 -11  -2  11         85.83         73.31        15.85 o
 -10  -2  11         41.73         34.87        12.68 o
  -9  -2  11         29.66         44.38        11.89 o
  -8  -2  11        121.71        123.64        15.45 o
  -7  -2  11        264.36        247.36        14.05 o
  -6  -2  11        136.54        132.41        10.72 o
  -5  -2  11       1208.88       1196.15        74.30 o
  -4  -2  11         48.72         56.56        11.10 o
  -3  -2  11        273.98        317.66        13.59 o
  -2  -2  11        931.29        882.65        23.82 o
  -1  -2  11        152.86        158.55        12.48 o
   0  -2  11        175.88        170.57         7.60 o
   1  -2  11        569.62        607.51        12.22 o
   2  -2  11         28.77         39.82         4.29 o
   3  -2  11         31.20         32.46         4.60 o
   4  -2  11         37.70         50.96         7.62 o
   5  -2  11         56.78         62.78         6.51 o
   6  -2  11        144.10        141.33         8.95 o
   7  -2  11          0.98          2.58         4.53 o
   8  -2  11        220.32        217.62        11.98 o
   9  -2  11        124.24        147.39        24.00 o
 -11  -1  11          5.78          8.32         9.91 o
 -10  -1  11         42.45         46.36        13.08 o
  -9  -1  11          0.09          6.34         8.72 o
  -8  -1  11        144.61        144.64        16.25 o
  -7  -1  11         33.32         34.08        10.30 o
  -6  -1  11        491.36        502.09        25.76 o
  -5  -1  11         35.32         24.17         8.72 o
  -4  -1  11        713.38        781.46        31.70 o
  -3  -1  11        862.54        741.44        29.72 o
  -2  -1  11         36.61         42.80         8.72 o
  -1  -1  11        444.90        444.78        15.38 o
   0  -1  11        706.75        745.41        29.32 o
   1  -1  11        267.46        265.66         9.47 o
   2  -1  11         44.91         48.35         4.86 o
   3  -1  11          1.96          2.44         2.97 o
   4  -1  11         44.12         42.23         5.38 o
   5  -1  11        479.79        489.06        12.99 o
   6  -1  11         45.01         48.78         7.86 o
   7  -1  11        272.24        306.72        17.28 o
   8  -1  11         43.98         67.99        11.08 o
 -11   0  11          1.62         -7.93         9.11 o
 -10   0  11          3.12          7.53         9.11 o
  -9   0  11         23.49         21.40        10.30 o
  -8   0  11        126.77        131.96        15.85 o
  -7   0  11        396.64        413.32        24.17 o
  -6   0  11         17.33         22.19         8.32 o
  -5   0  11        793.47        743.03        30.91 o
  -4   0  11        243.57        246.49        17.04 o
  -3   0  11          2.98         -3.57         5.15 o
  -2   0  11          0.39          0.00         5.55 o
  -1   0  11        297.56        275.37        17.83 o
   0   0  11        808.43        798.17        22.69 o
   1   0  11          0.62          2.23         6.74 o
   2   0  11         82.79         84.97         5.90 o
   3   0  11         90.81         92.45        11.55 o
   4   0  11         89.26         85.83         5.99 o
   5   0  11          1.20         -0.63         3.26 o
   6   0  11         52.45         59.01         7.00 o
   7   0  11          7.00         10.89         5.32 o
   8   0  11          0.94         -0.46         5.40 o
 -11   1  11          1.14          3.17        10.30 o
 -10   1  11          6.54          0.79         7.93 o
  -9   1  11         43.29         54.29        12.68 o
  -8   1  11        121.23        124.83        15.06 o
  -7   1  11          0.99         -0.86         8.32 o
  -6   1  11         62.63         67.54         8.26 o
  -5   1  11         32.00         26.95         8.72 o
  -4   1  11         58.37         65.78        10.70 o
  -3   1  11         46.47         41.61         8.32 o
  -2   1  11        491.46        462.86        22.19 o
  -1   1  11        676.09        636.86        30.91 o
   0   1  11         28.51         36.96         8.92 o
   1   1  11        703.66        689.44        18.09 o
   2   1  11         94.64         83.79         6.69 o
   3   1  11          9.29          8.84         3.41 o
   4   1  11         15.60         13.80         4.18 o
   5   1  11        185.54        166.52         8.31 o
   6   1  11         72.60         70.96         7.56 o
   7   1  11          9.68         11.22         5.19 o
   8   1  11          6.85         -1.13        10.11 o
 -10   2  11          2.30         -1.19         8.72 o
  -9   2  11         70.81         55.08        12.68 o
  -8   2  11         42.03         43.19        11.49 o
  -7   2  11        110.31        107.05        13.67 o
  -6   2  11        386.44        382.17        16.42 o
  -5   2  11         80.26         76.96         8.72 o
  -4   2  11         31.22         13.65         5.52 o
  -3   2  11        509.45        485.77        17.80 o
  -2   2  11       1109.04       1057.70        27.79 o
  -1   2  11         22.11         26.63         5.17 o
   0   2  11        548.65        546.18        15.72 o
   1   2  11         64.90         68.94         6.81 o
   2   2  11         55.90         48.38         6.44 o
   3   2  11          2.94         -1.06         3.27 o
   4   2  11         90.57        103.59         8.15 o
   5   2  11        102.25        102.60         7.27 o
   6   2  11         34.69         29.79         7.12 o
   7   2  11          4.31         10.50         5.37 o
 -10   3  11          8.75         17.44        10.70 o
  -9   3  11         72.24         66.18        13.08 o
  -8   3  11          3.18         -3.17         7.13 o
  -7   3  11         91.01         95.43         9.98 o
  -6   3  11        191.93        171.19        14.86 o
  -5   3  11         11.54          9.62         5.24 o
  -4   3  11        451.40        469.18        17.89 o
  -3   3  11        655.18        643.87        20.85 o
  -2   3  11         58.25         49.11         8.92 o
  -1   3  11        451.84        456.35        14.51 o
   0   3  11         88.21         84.92         7.26 o
   1   3  11          0.91         -1.28         3.85 o
   2   3  11         52.82         52.51         6.67 o
   3   3  11         14.41         13.05         5.60 o
   4   3  11        284.98        279.24        12.99 o
   5   3  11         60.80         75.98        10.55 o
   6   3  11         28.14         23.64         6.69 o
  -9   4  11         16.81         15.85         9.91 o
  -8   4  11         89.23         88.77        13.47 o
  -7   4  11        106.01        104.74        10.27 o
  -6   4  11          1.21          4.98         5.30 o
  -5   4  11        322.74        345.95        19.62 o
  -4   4  11        397.67        387.99        16.37 o
  -3   4  11         36.58         32.18         8.12 o
  -2   4  11        140.28        136.75        13.28 o
  -1   4  11          8.54          2.92         4.45 o
   0   4  11         80.93         81.65         7.40 o
   1   4  11         84.25         76.99         7.40 o
   2   4  11         78.69         72.07         7.53 o
   3   4  11        184.71        178.57        12.08 o
   4   4  11          2.02         -0.38         4.65 o
   5   4  11         22.14         10.82         5.71 o
  -9   5  11        125.86        132.75        16.64 o
  -8   5  11         14.40          7.53         8.32 o
  -7   5  11          3.21          3.71         5.80 o
  -6   5  11         51.26         52.90         8.28 o
  -5   5  11         78.85         87.99         9.46 o
  -4   5  11          5.05         14.89         5.62 o
  -3   5  11         66.64         69.13        11.29 o
  -2   5  11         16.17          9.51         5.28 o
  -1   5  11          2.31         -0.70         4.03 o
   0   5  11         11.99         13.20         4.81 o
   1   5  11         24.81         23.72         5.52 o
   2   5  11        274.80        263.34        14.34 o
   3   5  11          2.48          5.92         5.06 o
   4   5  11        150.25        148.63        12.24 o
  -8   6  11          8.41         14.27         8.72 o
  -7   6  11         82.65         78.60         9.88 o
  -6   6  11         97.28         90.83        17.44 o
  -5   6  11          0.27         -2.94         4.67 o
  -4   6  11         98.95        110.63         9.72 o
  -3   6  11        130.80        160.25        18.23 o
  -2   6  11         83.12         63.01        15.45 o
  -1   6  11          1.43          4.04         6.57 o
   0   6  11        156.78        156.13        14.56 o
   1   6  11        280.19        255.94        20.21 o
   2   6  11          4.82         12.53         8.46 o
   3   6  11         58.73         47.95        16.64 o
   0   7  11         84.95         72.12        17.04 o
   1   7  11          1.33         -3.96        10.70 o
  -3 -15  12         16.68         10.67         6.04 o
  -2 -15  12         34.10         43.78         7.86 o
  -1 -15  12          6.18          2.77         5.51 o
   0 -15  12         39.35         41.93         8.61 o
   1 -15  12          5.84         10.16         5.79 o
   2 -15  12          1.45          0.43         5.20 o
  -5 -14  12          9.97         17.59         7.83 o
  -4 -14  12         80.01         77.92        10.76 o
  -3 -14  12         25.72         32.96         7.10 o
  -2 -14  12         88.42         85.35         9.15 o
  -1 -14  12         73.55         76.94         8.78 o
   0 -14  12          2.70         -0.90         4.60 o
   1 -14  12          1.19         -1.15         4.91 o
   2 -14  12          0.43         -3.44         4.56 o
   3 -14  12         29.69         33.70         7.16 o
   4 -14  12         29.63         38.42         7.30 o
  -6 -13  12         86.46         59.44        15.06 o
  -5 -13  12         70.69         71.97        10.48 o
  -4 -13  12          6.55         13.18         6.66 o
  -3 -13  12         33.60         28.50         6.90 o
  -2 -13  12         59.59         87.99        17.00 o
  -1 -13  12         30.02         26.68         6.40 o
   0 -13  12         36.37         25.85         6.42 o
   1 -13  12         21.19         27.40         6.46 o
   2 -13  12        103.55         97.52         9.18 o
   3 -13  12        208.07        187.50        11.51 o
   4 -13  12          2.92          0.57         4.83 o
   5 -13  12         46.15         45.55         7.34 o
  -7 -12  12         39.19         35.27        13.08 o
  -6 -12  12          2.04          3.96         9.11 o
  -5 -12  12         24.13         19.05         7.33 o
  -4 -12  12         15.53         18.22         6.71 o
  -3 -12  12         41.98         40.41         7.04 o
  -2 -12  12         18.66         20.51         5.61 o
  -1 -12  12         62.86         78.97         8.13 o
   0 -12  12         31.07         26.34         5.84 o
   1 -12  12        133.39        156.09        11.29 o
   2 -12  12        149.09        138.21         9.68 o
   3 -12  12         29.31         28.80         6.06 o
   4 -12  12         86.28         84.30         8.60 o
   5 -12  12         31.05         27.54         6.69 o
   6 -12  12          0.43          1.66         5.25 o
  -8 -11  12         18.95         34.08        12.68 o
  -7 -11  12         20.63         25.36        11.49 o
  -6 -11  12          0.73          2.38         8.72 o
  -5 -11  12          9.15          7.54         5.98 o
  -4 -11  12         24.30         27.43         6.18 o
  -3 -11  12        114.37        102.98         8.67 o
  -2 -11  12         51.62         66.92         8.14 o
  -1 -11  12         16.52         13.35         5.13 o
   0 -11  12        255.71        266.75        13.84 o
   1 -11  12        202.45        175.39        13.87 o
   2 -11  12         16.22         12.16         5.74 o
   3 -11  12         92.58         83.10         9.53 o
   4 -11  12          1.55         -2.30         4.90 o
   5 -11  12         29.07         25.02         7.39 o
   6 -11  12        102.33        101.91        12.72 o
   7 -11  12          7.73          1.29         6.57 o
  -9 -10  12         14.23         13.47        12.68 o
  -8 -10  12         43.43         38.04        13.47 o
  -7 -10  12         14.22         13.47        11.10 o
  -6 -10  12          4.38         -4.36         7.53 o
  -5 -10  12        184.56        187.14        13.01 o
  -4 -10  12        152.57        155.97         9.94 o
  -3 -10  12          2.50         -2.45         3.94 o
  -2 -10  12          2.66         -3.93         4.62 o
  -1 -10  12        348.44        326.12        15.69 o
   0 -10  12        225.13        201.84        12.88 o
   1 -10  12         17.83         18.13         5.86 o
   2 -10  12          6.05          6.84         5.02 o
   3 -10  12         26.24         16.72         6.09 o
   4 -10  12         72.05         75.76        12.88 o
   5 -10  12         76.48         82.81        23.38 o
   6 -10  12          2.02         -6.74         6.74 o
   7 -10  12         65.67         71.28        10.51 o
 -10  -9  12         19.05          5.15        11.49 o
  -9  -9  12          1.52         -0.79        11.10 o
  -8  -9  12         90.07         44.78        14.27 o
  -7  -9  12          8.28         11.49        10.30 o
  -6  -9  12        296.01        284.53        22.98 o
  -5  -9  12         92.81         82.96         9.31 o
  -4  -9  12         42.58         47.20         8.72 o
  -3  -9  12          3.57          9.79         5.58 o
  -2  -9  12         68.45         86.41         7.54 o
  -1  -9  12        260.78        247.93        10.90 o
   0  -9  12          7.93          4.11         3.88 o
   1  -9  12        147.52        166.63         9.22 o
   2  -9  12          2.87          8.67         4.17 o
   3  -9  12          2.06          1.79         3.94 o
   4  -9  12         93.57         80.60         9.25 o
   5  -9  12         33.99         15.06         8.72 o
   6  -9  12        291.57        307.92        16.66 o
   7  -9  12         13.87         20.46        15.65 o
   8  -9  12         60.90         62.31        16.84 o
 -10  -8  12         18.71         -0.40        11.89 o
  -9  -8  12        150.04        154.15        22.59 o
  -8  -8  12          9.69          2.38        10.30 o
  -7  -8  12        289.67        269.87        24.17 o
  -6  -8  12         40.26         31.78         7.39 o
  -5  -8  12         34.65         26.40         6.71 o
  -4  -8  12         14.45         11.82         5.74 o
  -3  -8  12         24.60         21.39         4.93 o
  -2  -8  12        208.41        192.69        12.31 o
  -1  -8  12          7.27         10.91         5.84 o
   0  -8  12         67.52         64.45         6.60 o
   1  -8  12        118.57        118.42         7.85 o
   2  -8  12         80.92         85.08         7.37 o
   3  -8  12         83.61         83.61         7.37 o
   4  -8  12         81.58         83.36        10.06 o
   5  -8  12        202.84        213.28        13.65 o
   6  -8  12         13.03          5.28         7.78 o
   7  -8  12         17.06         15.63        12.68 o
   8  -8  12         40.22         43.72         7.89 o
 -10  -7  12         26.38         28.53        14.66 o
  -9  -7  12          0.15          1.19        11.49 o
  -8  -7  12        131.23        125.87        14.07 o
  -7  -7  12         18.28          7.44         6.43 o
  -6  -7  12        103.62        100.47        10.51 o
  -5  -7  12          0.56          8.42         5.18 o
  -4  -7  12          2.36          3.63         4.84 o
  -3  -7  12        587.32        595.14        16.52 o
  -2  -7  12        168.14        188.66        12.34 o
  -1  -7  12        646.11        673.43        19.77 o
   0  -7  12        534.78        531.55        15.91 o
   1  -7  12         64.48         61.24         6.24 o
   2  -7  12          5.71          4.79         3.88 o
   3  -7  12          7.39         11.51         4.26 o
   4  -7  12        181.21        176.75         9.75 o
   5  -7  12         88.59         98.71        20.41 o
   6  -7  12          6.06          4.82         4.54 o
   7  -7  12         23.67         21.58         6.28 o
   8  -7  12        126.58        128.25        14.41 o
 -11  -6  12          1.43          1.98        11.89 o
 -10  -6  12         18.68         20.22         8.47 o
  -9  -6  12         21.10         17.58         7.83 o
  -8  -6  12          3.13          0.63         5.90 o
  -7  -6  12          5.99          4.29         5.90 o
  -6  -6  12        108.46         98.04        10.36 o
  -5  -6  12         90.65         95.31        11.10 o
  -4  -6  12        512.36        500.81        32.30 o
  -3  -6  12         67.11         67.04         6.55 o
  -2  -6  12        470.46        492.34        15.65 o
  -1  -6  12        282.57        273.41        10.69 o
   0  -6  12          1.77          1.43         3.35 o
   1  -6  12         22.84         36.21         5.23 o
   2  -6  12         77.14         85.32         7.16 o
   3  -6  12        207.53        232.31        10.36 o
   4  -6  12        186.11        199.35        16.91 o
   5  -6  12         30.22         27.78         8.98 o
   6  -6  12          7.10          7.03         7.59 o
   7  -6  12        200.66        206.90        10.41 o
   8  -6  12         53.22         64.86         7.45 o
 -11  -5  12          5.82          1.77         8.39 o
 -10  -5  12         16.74         19.89         8.39 o
  -9  -5  12         48.09         35.88         9.13 o
  -8  -5  12         46.72         53.51         9.70 o
  -7  -5  12          7.12          1.24         5.75 o
  -6  -5  12          8.62         35.84        25.36 o
  -5  -5  12        209.97        222.77        13.29 o
  -4  -5  12         31.81         30.14         6.44 o
  -3  -5  12        336.12        339.57        11.74 o
  -2  -5  12         84.73         88.11         6.74 o
  -1  -5  12        229.01        230.52        18.65 o
   0  -5  12          4.06         12.27         3.78 o
   1  -5  12         21.75         19.25         4.42 o
   2  -5  12         97.31        106.23         7.33 o
   3  -5  12        223.54        213.97         9.97 o
   4  -5  12          0.48         -0.77         3.60 o
   5  -5  12        134.29        144.14         8.00 o
   6  -5  12        260.94        246.04        10.49 o
   7  -5  12         10.03          7.83         6.75 o
   8  -5  12         96.29         96.35        14.77 o
 -11  -4  12          5.97         -1.19        10.70 o
 -10  -4  12         83.59         77.83        12.28 o
  -9  -4  12         27.49         33.20         8.57 o
  -8  -4  12         14.32         18.32         7.11 o
  -7  -4  12         40.66         47.84         8.67 o
  -6  -4  12        427.60        424.51        18.16 o
  -5  -4  12          1.84         11.19         5.70 o
  -4  -4  12       1044.91       1022.52        27.85 o
  -3  -4  12        383.44        390.63        15.96 o
  -2  -4  12        412.36        391.91        14.37 o
  -1  -4  12          0.04         -0.53         3.30 o
   0  -4  12         97.16        102.01         6.75 o
   1  -4  12        503.80        518.40        11.30 o
   2  -4  12        902.46        939.00        16.68 o
   3  -4  12          0.24          0.01         3.41 o
   4  -4  12        143.03        151.86         8.09 o
   5  -4  12        301.76        314.16        10.76 o
   6  -4  12        136.61        151.16         8.17 o
   7  -4  12         63.65         61.56         7.93 o
   8  -4  12        121.43        148.73        11.05 o
 -11  -3  12        104.44        138.70        20.21 o
 -10  -3  12         48.96         57.86        15.06 o
  -9  -3  12         46.11         64.99        13.87 o
  -8  -3  12        178.55        194.51        15.85 o
  -7  -3  12         90.51         98.64        11.69 o
  -6  -3  12         14.74          8.03         6.34 o
  -5  -3  12        186.74        162.09        11.45 o
  -4  -3  12        212.64        197.06        29.13 o
  -3  -3  12          2.09          1.37         4.18 o
  -2  -3  12          1.44          9.06         4.90 o
  -1  -3  12         50.54         43.05        14.86 o
   0  -3  12        438.00        436.40        17.09 o
   1  -3  12        572.82        575.33        14.31 o
   2  -3  12          0.40          1.01         2.94 o
   3  -3  12        305.06        294.95        11.33 o
   4  -3  12        125.94        124.47         9.35 o
   5  -3  12         37.60         41.34         6.06 o
   6  -3  12         15.82         15.48         5.10 o
   7  -3  12        131.75        135.55         9.85 o
   8  -3  12         39.58         39.75        11.46 o
 -11  -2  12          0.69          3.96        10.30 o
 -10  -2  12         80.37         85.60        15.85 o
  -9  -2  12          4.19          5.94         8.72 o
  -8  -2  12         10.20         11.10         9.11 o
  -7  -2  12        392.16        351.50        22.98 o
  -6  -2  12         14.25          8.72         7.53 o
  -5  -2  12        257.87        249.26        18.63 o
  -4  -2  12          3.73         -3.96         5.55 o
  -3  -2  12         19.45         18.63         5.42 o
  -2  -2  12         74.78         65.62         8.12 o
  -1  -2  12        436.53        453.74        24.17 o
   0  -2  12        258.67        265.90        19.02 o
   1  -2  12         57.68         56.07         5.65 o
   2  -2  12        163.87        169.08         8.09 o
   3  -2  12        119.12        129.55         7.67 o
   4  -2  12        168.87        184.62        11.12 o
   5  -2  12          3.31         -0.06         4.05 o
   6  -2  12        327.44        337.60        13.39 o
   7  -2  12        126.68        141.75         9.91 o
   8  -2  12          6.22          6.68         5.71 o
 -11  -1  12         23.02         34.48        13.47 o
 -10  -1  12          0.85          0.40         9.11 o
  -9  -1  12         29.11         28.14        11.10 o
  -8  -1  12         75.37         77.67        13.87 o
  -7  -1  12         13.66          7.93         8.32 o
  -6  -1  12        154.97        150.19        15.85 o
  -5  -1  12          7.91          8.32         6.74 o
  -4  -1  12          0.50         -0.40         6.34 o
  -3  -1  12          5.26          0.00         5.94 o
  -2  -1  12         23.28         17.44         7.93 o
  -1  -1  12        143.43        135.53        13.87 o
   0  -1  12          0.49          1.62         4.34 o
   1  -1  12         30.34         35.01         5.50 o
   2  -1  12         66.86         70.35         7.40 o
   3  -1  12        271.95        310.90        11.04 o
   4  -1  12         70.60         78.65         6.95 o
   5  -1  12        529.32        588.97        16.76 o
   6  -1  12        263.42        275.04        12.19 o
   7  -1  12         65.40         73.97        10.34 o
 -10   0  12          9.24         -8.32         8.32 o
  -9   0  12         49.09         50.33        12.68 o
  -8   0  12         35.16         46.36        11.10 o
  -7   0  12        562.63        580.15        29.72 o
  -6   0  12          3.70         -6.34         6.34 o
  -5   0  12        242.95        231.43        17.44 o
  -4   0  12         64.12         45.57         9.91 o
  -3   0  12         23.14         30.12         8.32 o
  -2   0  12         65.36         72.52        11.10 o
  -1   0  12          7.74          3.57         5.94 o
   0   0  12         20.10         20.80         6.16 o
   1   0  12        124.10        105.06         7.04 o
   2   0  12        457.34        452.12        16.07 o
   3   0  12         18.55         22.87         5.00 o
   4   0  12        566.04        562.78        14.10 o
   5   0  12        335.21        363.81        11.90 o
   6   0  12         36.45         39.42         6.67 o
   7   0  12         84.57         95.58        15.77 o
 -10   1  12        172.13        152.57        19.02 o
  -9   1  12        113.01        117.30        16.25 o
  -8   1  12        468.15        462.46        27.34 o
  -7   1  12         19.39         16.25         6.44 o
  -6   1  12         56.01         66.32         8.67 o
  -5   1  12          1.51          3.69         5.02 o
  -4   1  12         37.40         36.06         9.11 o
  -3   1  12        123.19        124.43        13.08 o
  -2   1  12         58.19         66.58        10.70 o
  -1   1  12         52.95         72.52        10.70 o
   0   1  12         50.51         46.58         6.12 o
   1   1  12        189.31        186.29        10.56 o
   2   1  12         41.52         43.55         5.38 o
   3   1  12        395.53        384.81        16.81 o
   4   1  12        305.35        348.98        13.25 o
   5   1  12        115.90        106.37         8.68 o
   6   1  12         92.12         97.48         8.60 o
   7   1  12          1.21         -2.35         5.42 o
 -10   2  12         20.14          5.15         8.72 o
  -9   2  12         97.99         87.58        15.06 o
  -8   2  12         62.82         77.67        13.47 o
  -7   2  12         34.91         37.59         7.79 o
  -6   2  12          1.69         -2.45         4.90 o
  -5   2  12         21.37         13.56         6.02 o
  -4   2  12        106.07        137.79        19.02 o
  -3   2  12        121.82        135.80        27.74 o
  -2   2  12         66.17         65.50         8.28 o
  -1   2  12        129.10        131.26        10.47 o
   0   2  12        120.46        119.59         9.69 o
   1   2  12          0.43         -0.44         3.94 o
   2   2  12        594.09        626.46        32.99 o
   3   2  12        323.29        339.94        14.93 o
   4   2  12         81.92         69.39         6.81 o
   5   2  12        211.04        245.21        11.04 o
   6   2  12         20.94         23.91         7.55 o
  -9   3  12          2.55         -5.94         7.93 o
  -8   3  12         31.84         37.65        11.10 o
  -7   3  12          0.44          6.81         5.46 o
  -6   3  12          1.58         -0.02         5.04 o
  -5   3  12        144.16        143.22        11.33 o
  -4   3  12         11.08          8.73         5.75 o
  -3   3  12         98.72        100.88         9.88 o
  -2   3  12        199.58        177.30        11.90 o
  -1   3  12        115.33        115.46        11.10 o
   0   3  12         26.02         24.66         5.67 o
   1   3  12        222.99        239.64        11.78 o
   2   3  12        376.57        360.36        14.45 o
   3   3  12         20.22         27.65         6.32 o
   4   3  12         49.44         53.64         8.00 o
   5   3  12         60.52         67.09         8.71 o
  -8   4  12         21.56         19.81         9.51 o
  -7   4  12         31.91         38.07        10.90 o
  -6   4  12         51.21         47.60         8.35 o
  -5   4  12          1.84          4.95         5.42 o
  -4   4  12         97.74         98.43         9.80 o
  -3   4  12          1.92         -4.12         6.74 o
  -2   4  12          1.17          1.72         4.74 o
  -1   4  12        135.99        138.32        10.70 o
   0   4  12         12.20         10.55         4.93 o
   1   4  12        358.99        364.30        21.60 o
   2   4  12         12.08         17.61         7.33 o
   3   4  12        112.52        117.50         9.83 o
   4   4  12         52.35         49.60         7.61 o
  -7   5  12         21.71         20.97         7.32 o
  -6   5  12          0.34         -5.13         5.13 o
  -5   5  12         46.63         48.62        15.26 o
  -4   5  12          2.56          7.53         5.86 o
  -3   5  12         16.42         22.83         6.74 o
  -2   5  12         36.79         37.71         9.51 o
  -1   5  12         35.19         30.78        10.11 o
   0   5  12        236.28        282.94        17.44 o
   1   5  12         13.37         22.31         5.95 o
   2   5  12        114.50        109.14        10.55 o
   3   5  12        123.67        114.20        11.28 o
  -6   6  12         28.59         21.40         8.72 o
   1   6  12        223.26        204.08        24.17 o
  -2 -15  13        272.78        304.36        15.42 o
  -1 -15  13         35.45         44.25         8.00 o
   0 -15  13         36.52         33.08         9.01 o
   1 -15  13         34.89         25.09        10.90 o
  -5 -14  13        153.88        161.68        20.61 o
  -4 -14  13         65.86         66.23        10.79 o
  -3 -14  13        330.30        345.17        15.87 o
  -2 -14  13          6.16          7.55         6.35 o
  -1 -14  13         83.12         72.66        11.71 o
   0 -14  13         52.97         46.33         7.56 o
   1 -14  13          1.84         -3.88         3.88 o
   2 -14  13         33.81         23.58         6.70 o
   3 -14  13          3.74          5.60         5.55 o
  -6 -13  13        165.87        138.30        19.81 o
  -5 -13  13        121.39        149.96        13.73 o
  -4 -13  13        586.39        580.10        23.53 o
  -3 -13  13          4.62          7.26         5.64 o
  -2 -13  13        321.43        330.11        18.77 o
  -1 -13  13         91.70         78.16        15.71 o
   0 -13  13          5.58          0.15         4.71 o
   1 -13  13         15.61         12.60         5.61 o
   2 -13  13         13.12         21.51         6.38 o
   3 -13  13         48.53         44.54         7.39 o
   4 -13  13         22.73         23.43         9.80 o
  -7 -12  13        129.34        136.32        20.21 o
  -6 -12  13         27.91          7.93         9.91 o
  -5 -12  13        428.91        452.43        20.71 o
  -4 -12  13         14.59         22.15        16.25 o
  -3 -12  13        115.85        121.63        10.05 o
  -2 -12  13         37.54         46.04         7.33 o
  -1 -12  13         36.99         33.97         6.55 o
   0 -12  13         54.07         59.99         7.84 o
   1 -12  13         13.48         12.59         5.23 o
   2 -12  13         48.52         43.66         7.14 o
   3 -12  13         22.99         20.90         5.97 o
   4 -12  13         27.93         42.11         8.19 o
   5 -12  13         12.93         12.88         5.94 o
  -8 -11  13         49.66         43.99        15.06 o
  -7 -11  13         16.97         27.34        12.68 o
  -6 -11  13        177.10        148.61        19.42 o
  -5 -11  13         30.81         43.38         8.82 o
  -4 -11  13         28.81         28.80        11.29 o
  -3 -11  13         71.11         73.54         8.55 o
  -2 -11  13         60.66         68.09         7.96 o
  -1 -11  13         28.18         41.22         8.39 o
   0 -11  13          9.10         17.77         6.54 o
   1 -11  13         95.07        100.46        10.37 o
   2 -11  13         16.21         17.89         6.30 o
   3 -11  13         10.40         13.81         6.30 o
   4 -11  13          9.54         14.46         6.73 o
   5 -11  13         11.49          6.03         9.91 o
   6 -11  13         39.84         31.07         9.71 o
  -9 -10  13         10.74          8.72        12.28 o
  -8 -10  13          1.03          0.40         9.91 o
  -7 -10  13        109.49        124.43        19.42 o
  -6 -10  13        180.19        183.08        20.61 o
  -5 -10  13          6.49          1.24         7.73 o
  -4 -10  13         82.14         55.84         9.08 o
  -3 -10  13        146.03        171.00        13.31 o
  -2 -10  13         39.80         42.91        11.49 o
  -1 -10  13        245.83        270.14        15.27 o
   0 -10  13        279.23        256.51        14.85 o
   1 -10  13        145.07        175.73        12.47 o
   2 -10  13         34.85         44.57        10.30 o
   3 -10  13        160.47        147.57        11.91 o
   4 -10  13          3.19          8.18         6.09 o
   5 -10  13        188.03        186.36        25.16 o
   6 -10  13         29.08         27.03         7.95 o
   7 -10  13         29.53         20.61        10.70 o
  -9  -9  13         32.77         30.12        14.66 o
  -8  -9  13        120.55        107.39        19.81 o
  -7  -9  13        321.27        320.19        27.34 o
  -6  -9  13          1.28          3.17         9.11 o
  -5  -9  13        361.51        351.48        17.03 o
  -4  -9  13        286.94        308.80        16.07 o
  -3  -9  13         26.85         25.27         5.96 o
  -2  -9  13        762.69        763.39        20.05 o
  -1  -9  13        241.57        245.32        12.90 o
   0  -9  13         59.26         60.28        10.29 o
   1  -9  13         47.55         43.36         6.37 o
   2  -9  13         36.30         35.83         8.07 o
   3  -9  13         33.33         39.40         6.35 o
   4  -9  13        398.44        428.96        18.75 o
   5  -9  13        110.46        107.90        20.21 o
   6  -9  13        107.14        109.04        23.18 o
   7  -9  13        110.62        114.52        16.64 o
 -10  -8  13         33.29         32.89        15.06 o
  -9  -8  13        266.01        259.17        27.74 o
  -8  -8  13        574.36        624.93        38.04 o
  -7  -8  13          0.71         -2.88         6.02 o
  -6  -8  13        490.23        436.72        19.87 o
  -5  -8  13        197.27        182.46        13.16 o
  -4  -8  13         56.85         50.27         8.39 o
  -3  -8  13         73.15         78.05         7.53 o
  -2  -8  13        397.25        366.34        13.42 o
  -1  -8  13          4.49          3.41         4.01 o
   0  -8  13         55.56         48.84         6.40 o
   1  -8  13        218.12        215.83        10.42 o
   2  -8  13          1.58         -0.62         3.65 o
   3  -8  13        565.45        582.50        17.36 o
   4  -8  13        102.85        122.27         9.03 o
   5  -8  13         70.92         73.28         8.04 o
   6  -8  13         62.40         73.64        23.97 o
   7  -8  13          7.90         11.94         8.05 o
 -10  -7  13        103.16         97.48        21.00 o
  -9  -7  13        504.48        534.83        24.30 o
  -8  -7  13          1.63          1.72         6.66 o
  -7  -7  13        315.33        327.30        17.91 o
  -6  -7  13         77.25         93.89        23.38 o
  -5  -7  13          8.84          3.35         7.93 o
  -4  -7  13         30.03         29.60         7.11 o
  -3  -7  13        110.89         91.89         7.61 o
  -2  -7  13         61.77         66.00         6.91 o
  -1  -7  13         16.08         14.02         4.45 o
   0  -7  13         84.94         90.71        12.51 o
   1  -7  13          2.45          5.50         3.96 o
   2  -7  13        430.86        454.94        14.89 o
   3  -7  13         98.02        114.32        11.63 o
   4  -7  13        215.03        202.45        11.41 o
   5  -7  13        234.72        246.21        12.17 o
   6  -7  13          1.56          2.37         5.80 o
   7  -7  13          0.11         -1.83         4.46 o
 -10  -6  13        158.20        179.33        16.53 o
  -9  -6  13         44.17         43.25        12.28 o
  -8  -6  13        211.89        198.48        21.40 o
  -7  -6  13         69.07         55.00         9.59 o
  -6  -6  13          0.84         -1.05         5.13 o
  -5  -6  13          8.31          8.75         5.74 o
  -4  -6  13        161.32        139.86        11.35 o
  -3  -6  13         50.29         59.03         6.61 o
  -2  -6  13         49.85         51.67         6.28 o
  -1  -6  13         32.49         46.00         5.99 o
   0  -6  13          1.59          4.33         3.90 o
   1  -6  13        265.46        275.63        11.18 o
   2  -6  13         64.27         64.72         8.28 o
   3  -6  13         95.00        104.40        14.61 o
   4  -6  13         87.74         79.91         7.57 o
   5  -6  13        117.16        123.64         9.26 o
   6  -6  13         95.52        103.12         9.23 o
   7  -6  13         34.20         28.64        10.67 o
 -10  -5  13          3.21         -4.36         7.22 o
  -9  -5  13         71.13         65.55        11.22 o
  -8  -5  13         54.32         60.82        10.32 o
  -7  -5  13        211.98        208.31        14.90 o
  -6  -5  13          0.64          5.88         6.54 o
  -5  -5  13        681.20        666.58        23.37 o
  -4  -5  13        125.75        152.51        12.01 o
  -3  -5  13        429.63        461.09        32.49 o
  -2  -5  13         16.43         20.28         4.66 o
  -1  -5  13         33.37         38.15         6.28 o
   0  -5  13         18.55         19.89         5.03 o
   1  -5  13         49.93         49.92         6.72 o
   2  -5  13         44.64         44.40         5.94 o
   3  -5  13         48.26         49.52         6.29 o
   4  -5  13         72.11         84.03        13.87 o
   5  -5  13         48.01         46.44         7.38 o
   6  -5  13         13.77         10.82         8.12 o
   7  -5  13        167.11        190.26        11.74 o
 -10  -4  13         44.63         47.95        14.27 o
  -9  -4  13        177.57        177.14        20.21 o
  -8  -4  13        216.83        180.52        18.23 o
  -7  -4  13         56.83         54.03         9.51 o
  -6  -4  13        738.41        760.11        25.71 o
  -5  -4  13        313.05        302.34        15.66 o
  -4  -4  13        180.83        203.49        13.01 o
  -3  -4  13        117.64        109.01         9.92 o
  -2  -4  13         43.30         33.29         9.11 o
  -1  -4  13         37.22         43.38         7.70 o
   0  -4  13        363.02        389.85        17.09 o
   1  -4  13         31.22         27.57         6.83 o
   2  -4  13        195.87        187.61        16.57 o
   3  -4  13         61.09         52.20         5.89 o
   4  -4  13         47.11         59.60         7.32 o
   5  -4  13         74.59         66.28         7.39 o
   6  -4  13        247.81        262.84        14.83 o
   7  -4  13          4.13          5.48         5.32 o
 -10  -3  13        150.17        145.43        19.42 o
  -9  -3  13        196.51        197.74        21.00 o
  -8  -3  13          1.98          2.77         8.32 o
  -7  -3  13        587.10        559.55        30.91 o
  -6  -3  13        185.14        160.10        17.04 o
  -5  -3  13        184.30        186.25        17.83 o
  -4  -3  13         74.75         93.92        13.08 o
  -3  -3  13        265.56        249.18        13.73 o
  -2  -3  13         20.90         12.48         9.91 o
  -1  -3  13        293.14        281.36        20.21 o
   0  -3  13          0.82         -4.76         6.34 o
   1  -3  13        243.57        249.66        19.42 o
   2  -3  13        127.85        140.60        10.20 o
   3  -3  13          8.98         17.95         4.55 o
   4  -3  13        265.54        287.93        19.19 o
   5  -3  13        245.13        258.57        11.71 o
   6  -3  13          1.00         -0.63         4.68 o
   7  -3  13         49.90         50.96         7.52 o
 -10  -2  13         23.43         10.30        10.70 o
  -9  -2  13         29.77         34.48        12.68 o
  -8  -2  13        243.34        234.20        21.40 o
  -7  -2  13         59.19         56.67        13.08 o
  -6  -2  13        155.64        151.38        16.64 o
  -5  -2  13        142.56        131.96        15.45 o
  -4  -2  13         72.84         57.86        11.10 o
  -3  -2  13         13.17         16.25         7.93 o
  -2  -2  13        224.42        232.62        18.23 o
  -1  -2  13         26.50         16.64         7.93 o
   0  -2  13        367.15        376.07        22.98 o
   1  -2  13         96.69         97.09        13.87 o
   2  -2  13         15.09         11.70         7.13 o
   3  -2  13         31.83         32.81         5.31 o
   4  -2  13        399.87        411.70        15.23 o
   5  -2  13        124.27        125.51         8.98 o
   6  -2  13         28.86         25.42         6.15 o
   7  -2  13         19.61         15.63         5.64 o
 -10  -1  13         42.95         22.98        12.68 o
  -9  -1  13        108.07         96.69        16.64 o
  -8  -1  13         83.61         52.71        13.08 o
  -7  -1  13          0.86         -0.40         7.53 o
  -6  -1  13         18.80         14.66         8.32 o
  -5  -1  13         17.51         23.38         8.72 o
  -4  -1  13         44.52         59.84        11.49 o
  -3  -1  13        239.16        216.37        17.04 o
  -2  -1  13          2.00         10.70         7.13 o
  -1  -1  13         85.84         91.54        12.68 o
   0  -1  13         51.20         52.71        11.10 o
   1  -1  13         28.27         24.57         9.51 o
   2  -1  13          4.62          7.73         9.31 o
   3  -1  13         85.76         91.00         8.85 o
   4  -1  13         15.62         15.82         5.06 o
   5  -1  13          1.53          1.57         4.51 o
   6  -1  13          4.20          7.34         4.83 o
 -10   0  13          9.00         -1.59         9.91 o
  -9   0  13         87.19         66.58        14.66 o
  -8   0  13          1.01         -6.34         7.53 o
  -7   0  13        103.16        110.49        10.92 o
  -6   0  13         16.47         22.98         9.51 o
  -5   0  13         11.79          7.13         6.74 o
  -4   0  13         12.53         17.44         7.93 o
  -3   0  13         99.45        107.00        13.08 o
  -2   0  13         62.07         54.29        10.70 o
  -1   0  13          4.01         15.45         7.93 o
   0   0  13          1.45          3.17         7.13 o
   1   0  13          1.59          2.77         7.53 o
   2   0  13        111.00        122.95         7.48 o
   3   0  13        154.90        163.38        12.17 o
   4   0  13         53.70         62.99         7.14 o
   5   0  13        184.15        195.35        11.04 o
   6   0  13          5.30          2.87         5.86 o
  -9   1  13         28.00         39.23        12.28 o
  -8   1  13        165.92        169.61        18.63 o
  -7   1  13        125.61        124.74        30.32 o
  -6   1  13          5.62          1.19         5.42 o
  -5   1  13         11.16         13.34         6.43 o
  -4   1  13          6.46          4.16         5.32 o
  -3   1  13         46.74         49.76         8.07 o
  -2   1  13          8.07          6.54         5.32 o
  -1   1  13         60.92         68.56         8.85 o
   0   1  13          9.76         10.93         5.58 o
   1   1  13        313.43        323.53        16.19 o
   2   1  13        362.64        364.23        20.75 o
   3   1  13         93.10         91.06         8.27 o
   4   1  13        203.54        202.42         9.93 o
   5   1  13          5.48          3.26         5.42 o
  -9   2  13         87.29         95.11        16.25 o
  -8   2  13         63.98         70.54        13.87 o
  -7   2  13          2.60          2.81         5.86 o
  -6   2  13          1.07          2.02         5.70 o
  -5   2  13          3.19         -4.62         4.62 o
  -4   2  13         11.45          2.90         5.42 o
  -3   2  13         57.93         63.21        10.11 o
  -2   2  13         30.07         41.68         7.71 o
  -1   2  13          2.11          6.74         6.34 o
   0   2  13        144.43        131.76        11.33 o
   1   2  13        180.95        166.23        12.56 o
   2   2  13          5.31         -0.24         4.71 o
   3   2  13        168.81        141.42        10.47 o
   4   2  13         12.18         19.75         6.17 o
   5   2  13          0.57         -2.63         6.86 o
  -8   3  13          7.86         11.10         9.51 o
  -7   3  13          2.18          2.09         5.90 o
  -6   3  13          0.77         -2.38         5.04 o
  -5   3  13         31.30         21.62         6.94 o
  -4   3  13         90.22         87.69         9.88 o
  -3   3  13         35.11         35.19         7.43 o
  -2   3  13          8.94         11.38         5.79 o
  -1   3  13        174.39        168.84        12.36 o
   0   3  13        250.22        256.62        14.47 o
   1   3  13         16.28         10.41        14.07 o
   2   3  13         98.68        101.05        14.85 o
   3   3  13          6.31         -1.90         4.96 o
   4   3  13          2.81         -0.95         6.06 o
  -7   4  13         14.75         14.74         7.23 o
  -6   4  13          0.97         -1.94         5.90 o
  -5   4  13         46.27         50.24         8.80 o
  -4   4  13          4.90          4.08         7.33 o
  -3   4  13         14.26          6.81         6.28 o
  -2   4  13         22.83         18.66         6.86 o
  -1   4  13         22.58         23.96         7.93 o
   0   4  13         15.00         22.73         6.82 o
   1   4  13         60.14         53.50        10.70 o
   2   4  13          2.72         -4.20         5.81 o
  -5   5  13         32.64         26.15         9.11 o
  -4   5  13         14.72         15.06         8.32 o
  -3   5  13         13.98         21.40         8.32 o
  -2   5  13         62.39        100.26        11.89 o
  -1   5  13          0.33          2.38         6.74 o
   0   5  13         53.57         53.89         9.91 o
  -3 -14  14         13.37          8.37         6.31 o
  -2 -14  14         88.76        100.32        12.81 o
  -1 -14  14        106.37        107.76        10.49 o
   0 -14  14          0.41         -0.77         5.10 o
   1 -14  14         95.46         99.83        10.05 o
   2 -14  14         53.98         59.89        10.92 o
  -5 -13  14        145.17        151.21        14.26 o
  -4 -13  14         83.76         87.77        11.91 o
  -3 -13  14        141.42        163.68        14.57 o
  -2 -13  14          9.64          6.07         5.69 o
  -1 -13  14          1.80         -2.71         4.77 o
   0 -13  14         49.78         58.89         8.46 o
   1 -13  14         31.46         25.60         6.71 o
   2 -13  14          3.46          8.19         5.71 o
   3 -13  14          5.06         -4.79         4.79 o
  -6 -12  14         62.92         44.38        14.66 o
  -5 -12  14        153.14        157.90        14.00 o
  -4 -12  14         87.64         99.50        12.88 o
  -3 -12  14          2.14         -0.31         5.32 o
  -2 -12  14          0.74         -4.28         4.88 o
  -1 -12  14          5.73          3.52         4.89 o
   0 -12  14        102.62        102.28        11.97 o
   1 -12  14         91.18        112.30        17.63 o
   2 -12  14          0.02          5.21         5.80 o
   3 -12  14         35.36         41.15        10.50 o
   4 -12  14        162.31        150.59        13.59 o
  -7 -11  14         60.52         45.18        15.06 o
  -6 -11  14        146.81        127.21        19.02 o
  -5 -11  14        110.00        108.50        11.89 o
  -4 -11  14          2.60         -1.85         5.98 o
  -3 -11  14         17.94         13.83         8.70 o
  -2 -11  14          2.15         -0.41         5.98 o
  -1 -11  14         98.88        109.85        11.45 o
   0 -11  14         53.99         63.32         9.66 o
   1 -11  14          8.16          9.50        14.86 o
   2 -11  14         13.08          9.71         6.44 o
   3 -11  14        144.33        156.61        26.35 o
   4 -11  14         39.12         43.65         9.10 o
   5 -11  14         62.50         76.48        18.82 o
  -8 -10  14         39.23         57.06        16.64 o
  -7 -10  14        122.50        149.00        21.40 o
  -6 -10  14         89.16         60.23        15.45 o
  -5 -10  14          4.01          3.43         6.43 o
  -4 -10  14         49.16         49.93        13.08 o
  -3 -10  14         20.92         19.87         9.91 o
  -2 -10  14        211.49        232.44        15.13 o
  -1 -10  14        127.47        111.80        20.21 o
   0 -10  14         29.68         27.89         7.27 o
   1 -10  14        114.77        134.61        11.76 o
   2 -10  14         56.90         61.55         9.20 o
   3 -10  14         14.11          8.50         6.15 o
   4 -10  14         56.17         44.30         8.80 o
   5 -10  14         93.39        102.37        17.04 o
   6 -10  14          0.68          1.04         8.12 o
  -9  -9  14         19.65         24.97        14.27 o
  -8  -9  14         17.22         21.40        13.08 o
  -7  -9  14         24.62         25.36        12.68 o
  -6  -9  14         82.70         75.29        16.25 o
  -5  -9  14        153.33        165.65        19.81 o
  -4  -9  14         75.22         65.67        10.20 o
  -3  -9  14        454.36        478.22        16.45 o
  -2  -9  14         18.52         10.21         6.14 o
  -1  -9  14        130.53        135.77        10.96 o
   0  -9  14         33.30         27.44         6.28 o
   1  -9  14         78.54         90.11         8.22 o
   2  -9  14         63.34         70.98         7.82 o
   3  -9  14         49.24         51.37         7.31 o
   4  -9  14        194.83        198.70        11.49 o
   5  -9  14         10.56         19.12         7.42 o
   6  -9  14          2.25          4.56         6.44 o
  -9  -8  14          1.30          9.11        11.89 o
  -8  -8  14        183.12        157.72        22.59 o
  -7  -8  14        153.36        145.40        14.10 o
  -6  -8  14         17.46         37.29        13.87 o
  -5  -8  14         75.69         76.69        10.32 o
  -4  -8  14        426.10        422.77        19.33 o
  -3  -8  14        114.37        109.00        11.67 o
  -2  -8  14        115.53        115.28         8.91 o
  -1  -8  14         14.82         14.26         4.89 o
   0  -8  14         25.67         28.56         5.92 o
   1  -8  14        204.40        209.62        14.19 o
   2  -8  14          1.77          4.80         4.53 o
   3  -8  14        316.99        332.51        13.80 o
   4  -8  14        102.47        123.16         9.73 o
   5  -8  14          0.84         -2.36         4.54 o
   6  -8  14         19.67         23.81         6.64 o
  -9  -7  14        161.18        170.37        15.61 o
  -8  -7  14        123.34         96.47        14.66 o
  -7  -7  14         12.19         10.41         7.61 o
  -6  -7  14         50.80         60.94        10.16 o
  -5  -7  14        355.71        344.23        17.91 o
  -4  -7  14         74.66         75.06         9.98 o
  -3  -7  14          1.33          6.37         4.37 o
  -2  -7  14          3.09         -3.44         3.71 o
  -1  -7  14         38.86         45.84         6.38 o
   0  -7  14        389.15        419.42        14.50 o
   1  -7  14         10.53          4.84         4.48 o
   2  -7  14        296.03        303.07        12.57 o
   3  -7  14        121.84        130.55        13.32 o
   4  -7  14         59.73         64.72        11.93 o
   5  -7  14         15.93         19.74         5.80 o
   6  -7  14          1.45         -3.11         6.22 o
 -10  -6  14        144.91        122.45        19.81 o
  -9  -6  14         90.85         84.17        17.44 o
  -8  -6  14         42.45         43.88         9.98 o
  -7  -6  14         53.27         41.34         9.31 o
  -6  -6  14         11.89          4.57         6.28 o
  -5  -6  14         16.52          9.46         9.11 o
  -4  -6  14         22.70         17.35         6.76 o
  -3  -6  14          1.62          5.15         5.60 o
  -2  -6  14        107.57        115.18         8.33 o
  -1  -6  14        272.62        288.95        15.55 o
   0  -6  14         34.48         34.22         8.07 o
   1  -6  14        503.24        547.86        23.58 o
   2  -6  14         39.96         48.44        10.90 o
   3  -6  14         92.65        114.55        18.82 o
   4  -6  14         56.55         63.20        10.08 o
   5  -6  14          6.26          0.40         6.86 o
   6  -6  14         11.97          3.15         6.37 o
 -10  -5  14         14.42         17.83        12.28 o
  -9  -5  14         59.55         80.44        16.25 o
  -8  -5  14          4.90          7.44        15.26 o
  -7  -5  14         10.07          2.97         6.44 o
  -6  -5  14        129.69        130.60        15.85 o
  -5  -5  14          1.67         -5.30         5.30 o
  -4  -5  14        101.65        115.15        21.40 o
  -3  -5  14        238.89        250.60        14.56 o
  -2  -5  14        150.71        163.36        12.47 o
  -1  -5  14          7.71          5.75         5.60 o
   0  -5  14        586.22        577.59        21.72 o
   1  -5  14        137.25        143.67        12.05 o
   2  -5  14         70.88         65.23         9.23 o
   3  -5  14         59.32         70.88        12.48 o
   4  -5  14          3.42          1.71         4.35 o
   5  -5  14         38.57         20.60         6.73 o
   6  -5  14         16.30         11.81         7.59 o
 -10  -4  14          0.36         -8.32         8.32 o
  -9  -4  14          5.24          9.91         9.91 o
  -8  -4  14         81.68         60.63        14.27 o
  -7  -4  14        184.91        181.10        19.42 o
  -6  -4  14          8.26          8.32         8.72 o
  -5  -4  14        147.48        165.65        18.23 o
  -4  -4  14        473.23        472.21        19.87 o
  -3  -4  14        193.29        174.07        15.45 o
  -2  -4  14         23.24         21.15         6.71 o
  -1  -4  14        349.86        290.47        21.40 o
   0  -4  14         81.92         81.63        13.87 o
   1  -4  14         75.05         85.60        14.66 o
   2  -4  14         17.45          8.32         8.32 o
   3  -4  14         10.82          4.48         5.70 o
   4  -4  14         13.97         -1.10         4.18 o
   5  -4  14         16.63         17.35         5.64 o
   6  -4  14         39.31         42.98         7.15 o
 -10  -3  14         16.52          6.74        10.70 o
  -9  -3  14         32.40         35.67        13.08 o
  -8  -3  14        331.86        328.91        25.76 o
  -7  -3  14         23.89         32.49        11.10 o
  -6  -3  14        374.91        391.52        26.15 o
  -5  -3  14        111.79        112.54        15.45 o
  -4  -3  14         27.28         28.53         9.91 o
  -3  -3  14          4.42          7.13         7.53 o
  -2  -3  14        144.20        146.62        16.64 o
  -1  -3  14        307.20        266.70        21.00 o
   0  -3  14          6.03          8.32         8.32 o
   1  -3  14         21.15          7.53         7.93 o
   2  -3  14         44.60         58.65        13.08 o
   3  -3  14         89.82         80.44        15.45 o
   4  -3  14          0.43         -2.22         4.68 o
   5  -3  14         84.55        101.74         8.59 o
   6  -3  14          5.71         -4.09         4.63 o
  -9  -2  14         78.35         90.75        17.04 o
  -8  -2  14         13.10          9.51         9.51 o
  -7  -2  14         72.44         75.69        14.27 o
  -6  -2  14          1.56          3.17         7.93 o
  -5  -2  14          2.26         12.68         8.72 o
  -4  -2  14         41.22         26.15        10.70 o
  -3  -2  14         39.06         42.40        10.70 o
  -2  -2  14        430.08        443.04        25.76 o
  -1  -2  14         30.27         22.59         9.11 o
   0  -2  14        220.17        189.42        18.23 o
   1  -2  14         72.28         82.03        14.27 o
   2  -2  14          9.51          9.51         8.72 o
   3  -2  14          0.39          0.00         7.93 o
   4  -2  14         24.54         28.37         7.18 o
   5  -2  14          9.87          8.50         5.86 o
   6  -2  14          0.48          9.91         8.32 o
  -9  -1  14         14.21         15.06        11.10 o
  -8  -1  14         46.57         34.08        11.89 o
[truncated: 26,762 more chars]
